# Supplementary material for: Comprehensive Evaluation of Toxoplasma gondii VEG and Neospora caninum LIV Genomes with Tachyzoite Stage Transcriptome and Proteome Defines Novel Transcript Features
Source: PLoS One. 2015 Apr 13;10(4):e0124473. doi: 10.1371/journal.pone.0124473 (PMC4395442; doi:10.1371/journal.pone.0124473)
Supplement: S1 Table — (XLSX) [file pone.0124473.s004.xlsx]

## Sheet: Sheet1
Organism	Total Length (Mb)	Mapping summary			Improvement summary	Gaps	Total gap length	N50	iCORN base corrections			Perfect bases	Perfect bases (%)	Fragment Coverage Distribution (FCD)
		Total reads	Mapped reads (%)	Proper pairs (%)					SNP	Indels	Iterations
Toxoplasma gondii VEG	62.81	131988114	89.65	85.15	before improvement	285	28500	6458979				61404135	97.883	139
					after improvement	174	2719	6469046	3906	3107	5	61498615	97.898	148
Neospora caninum LIV	61.11	150913396	62.345	57.98	before improvement	234	23301	5490906				55022001	95.611	630
					after improvement	195	9727	5499389	2066	846	5	55109130	95.643	655
