# Supplementary material for: Comprehensive Evaluation of Toxoplasma gondii VEG and Neospora caninum LIV Genomes with Tachyzoite Stage Transcriptome and Proteome Defines Novel Transcript Features
Source: PLoS One. 2015 Apr 13;10(4):e0124473. doi: 10.1371/journal.pone.0124473 (PMC4395442; doi:10.1371/journal.pone.0124473)
Supplement: S2 Table — (XLSX) [file pone.0124473.s005.xlsx]

## Sheet: NcLIV identified peptides
Protein accession numbers	Protein molecular weight (Da)	Protein identification probability	Exclusive unique peptide count	Exclusive unique spectrum count	Total spectrum count	Percentage of total spectra	Percentage sequence coverage	Peptide sequence	Previous amino acid	Next amino acid	Best Peptide identification probability	Best Mascot Ion score	Best Mascot Identity score	Best Mascot Delta Ion score	Calculated +1H Peptide Mass (AMU)	Median Retention Time	Total TIC	Peptide start index	Peptide stop index
NCLIV_000010	90493.1	1	18	22	63	0.0001	0.323	AVFYIPEDAPSR	K	L	0.952	19.6	36	16.1	1364.68	2124	755434	387	398
NCLIV_000010	90493.1	1	18	22	63	0.0001	0.323	AYLWSSDGAGDFTVK	K	E	0.997	56.4	33.6	50.1	1616.76	2340	3774950	263	277
NCLIV_000010	90493.1	1	18	22	63	0.0001	0.323	DSGADAGQGEVHSFK	K	A	0.997	55.2	31	54.4	1504.67	1478	1326330	109	123
NCLIV_000010	90493.1	1	18	22	63	0.0001	0.323	DSGADAGQGEVHSFKAETR	K	K	0.995	28.9	31.1	28.9	1961.89	1473.5	20753.9	109	127
NCLIV_000010	90493.1	1	18	22	63	0.0001	0.323	EGVLDDAHHGSK	K	F	0.994	30	34.9	25.3	1264.59	1243	374307	495	506
NCLIV_000010	90493.1	1	18	22	63	0.0001	0.323	ELISNAADALEK	R	L	0.997	59.5	36.4	53.5	1273.66	1999	936537	147	158
NCLIV_000010	90493.1	1	18	22	63	0.0001	0.323	ELSEAEAEAAGLK	K	R	0.997	49.8	35.8	37.4	1317.65	1833.5	853306	278	290
NCLIV_000010	90493.1	1	18	22	63	0.0001	0.323	ELSEAEAEAAGLKR	K	G	0.997	56.8	35.4	47.8	1473.75	1717.5	574103	278	291
NCLIV_000010	90493.1	1	18	22	63	0.0001	0.323	ENMQNSLLIEK	R	L	0.997	39.7	36.1	27.5	1334.66	1768	3096000	448	458
NCLIV_000010	90493.1	1	18	22	63	0.0001	0.323	ETAMASPYMEQFR	R	E	0.997	43.4	27.3	43.4	1592.67	1718	1027920	553	565
NCLIV_000010	90493.1	1	18	22	63	0.0001	0.323	FLQATQVSGTDSNQSIPLEIHLSTDAAAK	R	T	0.997	48.8	30	48.8	3042.54	2281.5	2366290	161	189
NCLIV_000010	90493.1	1	18	22	63	0.0001	0.323	FQTSETPSGELVSLDK	R	Y	0.997	40.7	34.5	32.1	1737.85	2060	801351	517	532
NCLIV_000010	90493.1	1	18	22	63	0.0001	0.323	FSSFVNFPIYVK	K	E	0.997	31.2	35.4	31.2	1447.76	2600	2211920	319	330
NCLIV_000010	90493.1	1	18	22	63	0.0001	0.323	GVIDCDDIPLNVSR	K	E	0.997	56.2	34.8	49.2	1572.77	2141	283971	434	447
NCLIV_000010	90493.1	1	18	22	63	0.0001	0.323	ITSQQALWLQASATEDEHR	K	Q	0.997	57.7	33.3	57.3	2184.07	2110	2373470	339	357
NCLIV_000010	90493.1	1	18	22	63	0.0001	0.323	KVDTPALVGDHR	K	K	0.997	37	35	23.7	1307.71	1693	59516.5	619	630
NCLIV_000010	90493.1	1	18	22	63	0.0001	0.323	LFQPANDVGVSLHSR	R	R	0.997	48.6	34.6	42.3	1639.86	1926.5	1830230	399	413
NCLIV_000010	90493.1	1	18	22	63	0.0001	0.323	TFTLQDTGVGMTKEELLEHLGTIAK	K	S	0.997	32.3	30.5	32.3	2732.42	2510.5	1867380	190	214
NCLIV_000010	90493.1	1	18	22	63	0.0001	0.323	TPAVVTGFLSSTLR	K	K	0.997	54.6	32.7	48.2	1448.81	2495	603960	657	670
NCLIV_000090,ncliv_improved_union_4_ORF7444	46062.6	1	2	2	3	0	0.0399	EASQYTFSR	R	L	0.997	43.8	33.3	26.5	1088.5	1629.5	100245	142	150
NCLIV_000090,ncliv_improved_union_4_ORF7444	46062.6	1	2	2	3	0	0.0399	FFDDFSAR	R	L	0.99	48	32.3	27.8	1004.45	1859	35200.3	93	100
NCLIV_000100	16313.3	1	5	5	8	0	0.473	GINLIEADNFR	R	L	0.994	35.8	36.5	19.5	1261.65	2014.5	35953.4	65	75
NCLIV_000100	16313.3	1	5	5	8	0	0.473	GNPFAALHPR	K	G	0.997	43.5	36.3	34.9	1079.57	1731.5	87424.2	55	64
NCLIV_000100	16313.3	1	5	5	8	0	0.473	LASTFHGLSAIAAQVSPASPEK	R	G	0.966	20.7	32	18.3	2182.15	2007	19743.4	33	54
NCLIV_000100	16313.3	1	5	5	8	0	0.473	NFTTAVQLSANDAIR	R	L	0.997	102	35.1	77.9	1620.83	1934	11796.1	18	32
NCLIV_000100	16313.3	1	5	5	8	0	0.473	VYEAYADYVLK	R	N	0.992	27.7	36.4	24.9	1333.67	1964	23719.8	107	117
NCLIV_000110	82349.3	0.999	1	1	1	0	0.0142	GHSEYDTGVAR	R	V	0.997	40.1	33.1	35.1	1191.54	1322	33990.5	421	431
NCLIV_000130	53695.6	1	17	25	153	0.0002	0.442	AANAGGVAVSGLEMSQNAMR	K	I	0.997	55.1	33.5	46.5	1933.92	1965	5604690	411	430
NCLIV_000130	53695.6	1	17	25	153	0.0002	0.442	AQNTEGINGMR	K	C	0.997	54.8	34.1	47.1	1206.55	1314	1934390	262	272
NCLIV_000130	53695.6	1	17	25	153	0.0002	0.442	CVISGSGNVALYAGEK	R	L	0.997	52.8	34.5	45.2	1624.8	1957	314726	273	288
NCLIV_000130	53695.6	1	17	25	153	0.0002	0.442	DVPAGDIGVGAR	R	E	0.995	32	35.5	24.3	1126.59	1685	2808990	199	210
NCLIV_000130	53695.6	1	17	25	153	0.0002	0.442	EVVDEKLR	R	Q	0.959	30.1	36.8	13.6	987.547	1042	8384.21	436	443
NCLIV_000130	53695.6	1	17	25	153	0.0002	0.442	FCQAFMTELSR	R	Y	0.997	37.3	32	34.4	1389.63	2270	2191510	182	192
NCLIV_000130	53695.6	1	17	25	153	0.0002	0.442	FGENEFDLVTGANIAGFVK	K	V	0.997	62.4	33.5	53.5	2028.01	3255.5	5701790	460	478
NCLIV_000130	53695.6	1	17	25	153	0.0002	0.442	FHPSVTLSVMK	R	F	0.997	36.5	36.2	21.5	1245.67	2007.5	1220120	133	143
NCLIV_000130	53695.6	1	17	25	153	0.0002	0.442	FLGFEQIFK	K	N	0.997	48.6	36.4	35.4	1128.61	2679	3113040	144	152
NCLIV_000130	53695.6	1	17	25	153	0.0002	0.442	GGSDFDPK	K	G	0.975	28.9	32.9	15.9	822.363	1412	1077390	165	172
NCLIV_000130	53695.6	1	17	25	153	0.0002	0.442	IVAEGANMPTTR	R	D	0.997	56.1	36.2	46.2	1259.64	1135.5	3860890	382	393
NCLIV_000130	53695.6	1	17	25	153	0.0002	0.442	LLQAGQFEGALTGK	K	D	0.997	61.3	34.2	55.3	1432.78	2222.5	5910890	221	234
NCLIV_000130	53695.6	1	17	25	153	0.0002	0.442	NSLTGLSIGGAK	K	G	0.997	61.5	35.9	45.2	1117.62	1959.5	3711890	153	164
NCLIV_000130	53695.6	1	17	25	153	0.0002	0.442	QIMASIFSK	R	C	0.991	27.5	35.4	19.7	1040.54	1958	661984	444	452
NCLIV_000130	53695.6	1	17	25	153	0.0002	0.442	VMTFSDSSGYIVNEDGFSLGQIQR	K	L	0.997	73.6	30.6	73.6	2650.25	2512	1358020	296	319
NCLIV_000130	53695.6	1	17	25	153	0.0002	0.442	VPWVDDQGK	R	Q	0.997	41.4	35.7	26.1	1043.52	1770	1139610	101	109
NCLIV_000130	53695.6	1	17	25	153	0.0002	0.442	VQYSSAAGPYK	R	G	0.997	51.1	35.1	42.4	1170.58	1171.5	5084090	118	128
NCLIV_000150	12319.7	1	2	3	6	0	0.204	GMCLAPLVR	R	N	0.997	44.6	37.5	32	1032.53	1787	113977	97	105
NCLIV_000150	12319.7	1	2	3	6	0	0.204	HSGGHLDDFALPAK	R	V	0.997	42	35.3	25.5	1464.72	1607.5	48845.8	32	45
NCLIV_000170	50272.2	0.998	1	1	1	0	0.0517	SAPQSFSNAAPAGPSHAEPSFASR	R	G	0.981	23	31	23	2371.11	1391	4090.32	378	401
NCLIV_000240,ncliv_improved_union_3_ORF188227	67414.8	1	3	3	5	0	0.066	GALLDGAVGLASGAR	R	G	0.997	73.3	34.3	58.9	1327.73	2215	26310.4	121	135
NCLIV_000240,ncliv_improved_union_3_ORF188227	67414.8	1	3	3	5	0	0.066	GPSLTAPAGDGGPR	R	Q	0.997	41.4	35.7	32.6	1252.63	1443	70056.1	136	149
NCLIV_000240,ncliv_improved_union_3_ORF188227	67414.8	1	3	3	5	0	0.066	WTSAGAAGASASR	R	F	0.997	75.8	36.3	57	1192.57	1425	315899	371	383
NCLIV_000280	24680	1	8	10	47	0.0001	0.296	FEEAAALNAK	K	I	0.997	47	37.3	28.7	1063.54	1291.5	17637.7	174	183
NCLIV_000280	24680	1	8	10	47	0.0001	0.296	FGQVEQAQEFK	K	K	0.997	60	34.9	50.6	1310.64	1401	57024.1	161	171
NCLIV_000280	24680	1	8	10	47	0.0001	0.296	FGQVEQAQEFKK	K	K	0.997	60	35.2	40.3	1438.73	1252	374370	161	172
NCLIV_000280	24680	1	8	10	47	0.0001	0.296	IVANHYVVANGVYCK	K	L	0.997	52.8	34.7	51	1706.87	1784.5	27403.9	115	129
NCLIV_000280	24680	1	8	10	47	0.0001	0.296	KFEEAAALNAK	K	I	0.997	62	35.4	49.3	1191.64	1228	191900	173	183
NCLIV_000280	24680	1	8	10	47	0.0001	0.296	LTPNVSSEK	K	I	0.966	24.6	38	16.7	974.515	965	3394.78	130	138
NCLIV_000280	24680	1	8	10	47	0.0001	0.296	WVGSTGDAQTAGEWK	R	E	0.997	56.8	32.9	50.4	1592.73	1518	73541.2	71	85
NCLIV_000280	24680	1	8	10	47	0.0001	0.296	WVGSTGDAQTAGEWKER	R	G	0.997	63.4	32.7	62	1877.88	1413	8321.38	71	87
NCLIV_000290	53672.9	1	3	3	3	0	0.0795	GQAGPESATATR	R	G	0.997	54	35.4	40.2	1145.55	1289	57239.3	428	439
NCLIV_000290	53672.9	1	3	3	3	0	0.0795	SEEPGNAAAADASR	K	W	0.997	47.3	31.1	38.4	1345.6	1381	76995.6	189	202
NCLIV_000290	53672.9	1	3	3	3	0	0.0795	TQQQQQQPVSAGVR	K	G	0.997	75.9	34.9	65.9	1554.8	1419	45971.5	97	110
NCLIV_000300	27217.4	1	6	6	12	0	0.343	GGASIPGGQSETR	K	M	0.984	22.5	35.3	20.1	1216.59	1006	3540.92	24	36
NCLIV_000300	27217.4	1	6	6	12	0	0.343	KGSHPTGTQQSESVPAAEESLEEAEVDLAPR	R	V	0.997	70.9	29.2	68.6	3249.55	1898	2440.01	120	150
NCLIV_000300	27217.4	1	6	6	12	0	0.343	SLHEPTAIELF	R	-	0.99	27.2	35.6	19.6	1256.65	2093	6585.12	244	254
NCLIV_000300	27217.4	1	6	6	12	0	0.343	SLPAEAVAGVSGK	R	G	0.997	59.7	35.2	54.3	1185.65	1448	30969	11	23
NCLIV_000300	27217.4	1	6	6	12	0	0.343	VAVDVYAVK	K	A	0.997	43.3	34.7	27.3	963.551	1440.5	31392.8	205	213
NCLIV_000300	27217.4	1	6	6	12	0	0.343	YTSMQQGLER	K	R	0.997	35.1	32.6	32.1	1228.56	978	14563.1	228	237
NCLIV_000330	78590.6	0.994	1	1	1	0	0.0241	ALHNAPQDASSSASSPR	R	S	0.99	22.3	33.6	22.3	1695.8	1357	899.72	594	610
NCLIV_000340	44149.4	1	2	2	8	0	0.067	FSPFNFSPPR	R	S	0.997	52.1	35.7	43.8	1195.59	3038	33959.2	105	114
NCLIV_000340	44149.4	1	2	2	8	0	0.067	TGEDATWVYPSPLQFHR	K	A	0.997	43.8	33.3	43.2	2003.96	1949.5	75526.5	233	249
NCLIV_000350,ncliv_improved_union_4_ORF6845	26855.2	0.99	1	1	8	0	0.0797	TLPTPSPSAASAPPALSLFR	R	R	0.997	44.3	31.4	43.9	1981.08	2567	43333.5	112	131
NCLIV_000390,ncliv_improved_union_4_ORF6809	44526	1	16	17	142	0.0002	0.379	AMLEQGFQATR	R	E	0.997	62	35	43.8	1267.61	1658.5	617451	79	89
NCLIV_000390,ncliv_improved_union_4_ORF6809	44526	1	16	17	142	0.0002	0.379	GAPSGAAQIELAGV	R	-	0.997	61.4	35.3	46.5	1240.65	2280	264479	399	412
NCLIV_000390,ncliv_improved_union_4_ORF6809	44526	1	16	17	142	0.0002	0.379	GLSGYGANYFK	K	R	0.997	57.8	35.9	57.8	1176.57	2055	564674	246	256
NCLIV_000390,ncliv_improved_union_4_ORF6809	44526	1	16	17	142	0.0002	0.379	GLSGYGANYFKR	K	V	0.997	47.8	36.3	40	1332.67	1921	432255	246	257
NCLIV_000390,ncliv_improved_union_4_ORF6809	44526	1	16	17	142	0.0002	0.379	GQMCNYSHYDILDFRK	R	W	0.988	31.5	29.2	23.4	2062.91	2128	9745.86	269	284
NCLIV_000390,ncliv_improved_union_4_ORF6809	44526	1	16	17	142	0.0002	0.379	KGLSGYGANYFK	K	R	0.996	29.2	36.4	28.6	1304.66	1922	39031	245	256
NCLIV_000390,ncliv_improved_union_4_ORF6809	44526	1	16	17	142	0.0002	0.379	LATDYALDK	R	T	0.997	49	36	25	1009.52	1707	179105	298	306
NCLIV_000390,ncliv_improved_union_4_ORF6809	44526	1	16	17	142	0.0002	0.379	LDETLEPCKK	R	G	0.997	42.7	36.1	22.8	1232.62	1513	316266	236	245
NCLIV_000390,ncliv_improved_union_4_ORF6809	44526	1	16	17	142	0.0002	0.379	QEGLSSIVR	R	L	0.989	38.6	37.9	18.3	988.542	1487	9266.23	227	235
NCLIV_000390,ncliv_improved_union_4_ORF6809	44526	1	16	17	142	0.0002	0.379	SAAHTHLPWEIPCQQSGEGNR	K	A	0.997	44.9	30.7	44.9	2375.09	1645.5	5750.86	58	78
NCLIV_000390,ncliv_improved_union_4_ORF6809	44526	1	16	17	142	0.0002	0.379	SGVGEVTSIEAAER	R	Q	0.997	58.2	35.8	51.5	1404.7	1835	111458	213	226
NCLIV_000390,ncliv_improved_union_4_ORF6809	44526	1	16	17	142	0.0002	0.379	SGVGEVTSIEAAERQEGLSSIVR	R	L	0.997	37	32.1	34.3	2374.22	1855.5	54981	213	235
NCLIV_000390,ncliv_improved_union_4_ORF6809	44526	1	16	17	142	0.0002	0.379	TLLDDQKVIAEFLSQLK	K	Y	0.992	31.9	29.5	20.6	1961.1	3388.5	3332.78	307	323
NCLIV_000390,ncliv_improved_union_4_ORF6809	44526	1	16	17	142	0.0002	0.379	VIAEFLSQLK	K	Y	0.991	34.3	31.5	23.8	1147.67	2080	1612.62	314	323
NCLIV_000390,ncliv_improved_union_4_ORF6809	44526	1	16	17	142	0.0002	0.379	VTSVFGGLATR	R	G	0.997	63.6	34.7	45.8	1107.62	2151	1553770	258	268
NCLIV_000390,ncliv_improved_union_4_ORF6809	44526	1	16	17	142	0.0002	0.379	YLPPQEATACVK	K	Y	0.975	27.1	36.3	17	1376.69	1654	121240	324	335
NCLIV_000430	42716.5	1	13	15	82	0.0001	0.382	ATGGPVITDVTNSDGQNR	K	R	0.997	52.1	33.7	52.1	1801.87	1783	496291	152	169
NCLIV_000430	42716.5	1	13	15	82	0.0001	0.382	ATGGPVITDVTNSDGQNRR	K	E	0.997	34.2	33.8	32.7	1957.97	1505.5	787506	152	170
NCLIV_000430	42716.5	1	13	15	82	0.0001	0.382	AVAVAEGLQTAQK	R	I	0.997	62.2	34.7	51	1285.71	1400	1300680	28	40
NCLIV_000430	42716.5	1	13	15	82	0.0001	0.382	DRPVDLSVFSHVAVVPADK	R	S	0.997	54.5	32.3	51.5	2051.09	1891	3868580	308	326
NCLIV_000430	42716.5	1	13	15	82	0.0001	0.382	FQDLIAAAGGAHQR	K	L	0.997	37	35.3	32.8	1454.75	1517.5	56189.5	341	354
NCLIV_000430	42716.5	1	13	15	82	0.0001	0.382	ILVSFVPALHK	K	S	0.997	35.7	26.9	31.8	1223.75	1903	178271	212	222
NCLIV_000430	42716.5	1	13	15	82	0.0001	0.382	KFQDLIAAAGGAHQR	K	L	0.997	52.8	34.1	45.2	1582.85	1551	202877	340	354
NCLIV_000430	42716.5	1	13	15	82	0.0001	0.382	LGQNDVVAWFKEDGIDISDNK	K	Q	0.997	49.7	32.6	46.6	2363.15	2150	10876.8	364	384
NCLIV_000430	42716.5	1	13	15	82	0.0001	0.382	QGLILDGKK	K	-	0.997	37.4	33.4	24.8	971.589	1217.5	40569.7	385	393
NCLIV_000430	42716.5	1	13	15	82	0.0001	0.382	SPEPAAVIR	R	K	0.997	50.9	34.7	38	939.526	1242	1896530	88	96
NCLIV_000430	42716.5	1	13	15	82	0.0001	0.382	TELLTGIEDK	K	W	0.95	23.6	36.7	14.2	1118.59	1585	18704.9	236	245
NCLIV_000430	42716.5	1	13	15	82	0.0001	0.382	TNIVDEAAAAVVSR	K	S	0.997	69.2	35.6	55.2	1415.75	1991	248285	74	87
NCLIV_000430	42716.5	1	13	15	82	0.0001	0.382	YYAAWATVLK	K	T	0.997	47.8	36.3	34.8	1185.63	2018	19998	257	266
NCLIV_000470	39851.9	1	6	8	22	0	0.2	AAEGEVMGAIPK	R	C	0.997	55.7	36.3	37.4	1188.59	1339	101364	297	308
NCLIV_000470	39851.9	1	6	8	22	0	0.2	ASGKRPTGEQQEIEEAR	K	G	0.997	38.5	34.2	23	1885.94	1020	16967.2	193	209
NCLIV_000470	39851.9	1	6	8	22	0	0.2	FLASQVSGK	K	R	0.973	34.6	35.1	11.4	936.515	1212	6655.78	147	155
NCLIV_000470	39851.9	1	6	8	22	0	0.2	ISGTKDDLVQR	K	A	0.997	61.5	36.2	43.1	1231.66	1180	142744	286	296
NCLIV_000470	39851.9	1	6	8	22	0	0.2	LGTGQPFAEPSLTDTEDVNINR	R	Q	0.997	43.4	32.4	40.6	2374.15	1807	4590.52	34	55
NCLIV_000470	39851.9	1	6	8	22	0	0.2	RPTGEQQEIEEAR	K	G	0.997	44.4	34.7	31	1542.75	1082.5	15146.1	197	209
NCLIV_000510	44942.7	1	6	10	34	0	0.187	CPEATQAALR	K	E	0.997	46.8	35.6	33.5	1116.55	1176	175435	363	372
NCLIV_000510	44942.7	1	6	10	34	0	0.187	LAAPPGGYSK	R	Y	0.995	38	37.7	19.6	960.515	1344	143772	282	291
NCLIV_000510	44942.7	1	6	10	34	0	0.187	LSETHTPASVANFAK	K	Q	0.997	51.5	35.1	46.8	1572.8	1380	101711	254	268
NCLIV_000510	44942.7	1	6	10	34	0	0.187	QSFLDVLDWGHQR	K	L	0.997	48	34.8	40.7	1600.79	2252	44419.9	269	281
NCLIV_000510	44942.7	1	6	10	34	0	0.187	SPTPQQHWNEPLAR	R	V	0.997	45.5	34.7	41	1660.82	1378	178335	3	16
NCLIV_000510	44942.7	1	6	10	34	0	0.187	VMDIILNCTIR	R	F	0.995	32	35.7	24.5	1363.71	1861	42863.6	17	27
NCLIV_000520	18951.4	1	6	8	28	0	0.316	IQDLQQDASEHR	K	L	0.997	40.4	34.5	27.6	1439.69	1475	89492.8	62	73
NCLIV_000520	18951.4	1	6	8	28	0	0.316	KYLQLTGQSAPPTGK	R	D	0.997	58.2	33.5	52.2	1588.87	1698	102905	139	153
NCLIV_000520	18951.4	1	6	8	28	0	0.316	NLETLLATHSLYTR	K	K	0.997	53.6	34.2	48.7	1631.88	2430	60492	125	138
NCLIV_000520	18951.4	1	6	8	28	0	0.316	TVGEVKPALEEHK	R	Q	0.995	32.3	34.6	23.7	1436.77	1421	33361.7	100	112
NCLIV_000520	18951.4	1	6	8	28	0	0.316	TVGEVKPALEEHKQK	R	V	0.997	48.7	32.5	45.5	1692.93	1315.5	78440	100	114
NCLIV_000520	18951.4	1	6	8	28	0	0.316	YLQLTGQSAPPTGK	K	D	0.997	51	35.4	45.2	1460.77	1824.5	185569	140	153
NCLIV_000530	58726.4	1	11	16	28	0	0.301	AGFVMGEGAGIMVFETEEHALRR	R	G	0.972	18.6	32.1	18.6	2507.22	2204	4849.33	361	383
NCLIV_000530	58726.4	1	11	16	28	0	0.301	AMAQGFNDDPKR	K	A	0.997	43.2	34	36.7	1349.63	959	17576.3	340	351
NCLIV_000530	58726.4	1	11	16	28	0	0.301	EIGYINAHGTSTPMNDR	R	I	0.997	47	31.5	47	1891.86	1251.5	9633.51	431	447
NCLIV_000530	58726.4	1	11	16	28	0	0.301	EIGYINAHGTSTPMNDRIETAAFK	R	K	0.989	23.7	31.6	21.7	2652.27	1532	4965.66	431	454
NCLIV_000530	58726.4	1	11	16	28	0	0.301	FGIVVGSGIGGLDTMEK	R	E	0.997	80.5	34.8	70.9	1679.87	2045.5	10596.9	233	249
NCLIV_000530	58726.4	1	11	16	28	0	0.301	FGIVVGSGIGGLDTMEKEMK	R	V	0.953	19.5	33.3	15.9	2100.04	1793	9288.61	233	252
NCLIV_000530	58726.4	1	11	16	28	0	0.301	MAMEDAGLSPGAPNVNAER	R	F	0.997	60.5	29.3	60.5	1961.87	1288	7253.09	214	232
NCLIV_000530	58726.4	1	11	16	28	0	0.301	QLLISSTK	K	S	0.976	29.1	33.9	16	889.535	1302	23888.8	464	471
NCLIV_000530	58726.4	1	11	16	28	0	0.301	RVSPFLIPAMIANTASGIMAIELGAK	R	G	0.997	33.2	27.2	33.2	2671.47	2790	5735.86	261	286
NCLIV_000530	58726.4	1	11	16	28	0	0.301	SPTPFEAVLTDTLGFGGHNAALLLR	K	R	0.997	34	29.9	34	2597.37	2718	784350	523	547
NCLIV_000530	58726.4	1	11	16	28	0	0.301	YTHFAVAAAR	R	M	0.995	44.8	36.5	14.4	1106.57	1241.5	64863.1	204	213
NCLIV_000570	94255.6	1	5	7	12	0	0.123	AVISEEEEQER	R	M	0.997	49.8	34	42	1318.61	1477	37993.5	104	114
NCLIV_000570	94255.6	1	5	7	12	0	0.123	KGAIYVGMAEGGSPVEAR	K	T	0.997	48.2	34.7	41.2	1807.9	1677.5	101462	327	344
NCLIV_000570	94255.6	1	5	7	12	0	0.123	NAGDFANSQQPFYGGGDYSR	K	R	0.997	56	26.2	56	2150.92	1983	60152.2	54	73
NCLIV_000570	94255.6	1	5	7	12	0	0.123	NSVGDDGAPYQR	R	R	0.997	39.6	32.8	33	1278.57	1413	41435.4	710	721
NCLIV_000570	94255.6	1	5	7	12	0	0.123	QAAVESIPDMTIK	K	V	0.997	45.2	35.7	34.3	1402.72	1941.5	86015.8	357	369
NCLIV_000570	94255.6	1	5	7	12	0	0.123	TAFVLFPDEETK	R	Q	0.992	28.3	35.4	20.8	1396.7	2429	21444.5	345	356
NCLIV_000570	94255.6	1	5	7	12	0	0.123	VTKPMITITQSGDEQETLK	K	V	0.997	50.2	33.2	48.3	2135.09	1783	124516	370	388
NCLIV_000590,ncliv_improved_union_3_ORF189092	45245.9	1	2	2	2	0	0.0718	EDVVEALTILDR	R	V	0.997	55	35.5	35.4	1372.73	2264	4963.39	109	120
NCLIV_000590,ncliv_improved_union_3_ORF189092	45245.9	1	2	2	2	0	0.0718	ISTSAEDYPGPASGDAVR	K	D	0.997	44.5	33.2	39.9	1792.83	1334	16661.7	228	245
NCLIV_000610	17608.2	1	10	16	354	0.0004	0.65	AAVDDGSAPNGVWIGGQK	K	Y	0.997	61.3	34.4	49.5	1741.85	1951	2694620	75	92
NCLIV_000610	17608.2	1	10	16	354	0.0004	0.65	EDHEEDTIGEDGNVNGK	K	V	0.986	23.8	25	23.8	1857.77	1080	2486.24	48	64
NCLIV_000610	17608.2	1	10	16	354	0.0004	0.65	GFEYNDCTFDITMCAR	K	S	0.997	57.7	25	57.7	1999.8	1971.5	134247	101	116
NCLIV_000610	17608.2	1	10	16	354	0.0004	0.65	LYKEDHEEDTIGEDGNVNGK	K	V	0.997	61	30	61	2262.02	1134.5	154487	45	64
NCLIV_000610	17608.2	1	10	16	354	0.0004	0.65	TPNGSIVIALYDEEK	K	E	0.997	66.5	35.1	66.2	1648.84	1999	41134.1	126	140
NCLIV_000610	17608.2	1	10	16	354	0.0004	0.65	TPNGSIVIALYDEEKEQDK	K	G	0.997	33.6	33.4	33.6	2149.07	2931	30463.4	126	144
NCLIV_000610	17608.2	1	10	16	354	0.0004	0.65	TSALAFAEYLHQSGY	R	-	0.997	64.2	33.8	51.1	1657.79	3276	954695	149	163
NCLIV_000610	17608.2	1	10	16	354	0.0004	0.65	VTVNEASTIK	K	A	0.997	56.4	36.7	35	1061.58	1279.5	1449450	65	74
NCLIV_000610	17608.2	1	10	16	354	0.0004	0.65	VVRPEKGFEYNDCTFDITMCAR	K	S	0.997	63.3	28.3	63.3	2724.22	1671	6309.3	95	116
NCLIV_000610	17608.2	1	10	16	354	0.0004	0.65	YKVVRPEK	K	G	0.99	31.2	32.2	22.1	1018.6	945.5	75017.7	93	100
NCLIV_000650,ncliv_improved_union_5_ORF6027	48552	1	3	4	5	0	0.1	ARPNISQVMDDPYFEGIDFAVVR	K	Q	0.997	48.4	31.5	48.4	2655.29	2287	13685.3	349	371
NCLIV_000650,ncliv_improved_union_5_ORF6027	48552	1	3	4	5	0	0.1	EDVPYGLVIK	R	A	0.986	30	36.3	19.9	1132.63	1816	6516.94	144	153
NCLIV_000650,ncliv_improved_union_5_ORF6027	48552	1	3	4	5	0	0.1	VVYLVLPLYR	R	M	0.983	22.1	26.5	21.9	1234.76	2294	4952.15	198	207
NCLIV_000670	37779.5	1	3	3	6	0	0.136	ASSPNPSPATPSPER	R	E	0.997	58.3	34.8	54.8	1494.72	1033.5	11297	59	73
NCLIV_000670	37779.5	1	3	3	6	0	0.136	GTVYGGLHASLFPPLSAATAPQR	K	G	0.997	41.8	31.3	41.6	2311.22	2025	17160.9	138	160
NCLIV_000670	37779.5	1	3	3	6	0	0.136	NVGALAAGEEGR	R	A	0.997	71.3	35.6	59	1143.58	1211	11903	109	120
NCLIV_000690	68428.7	1	5	5	9	0	0.159	ILDQADEMHVEVLTEANLR	K	R	0.992	27.1	33.3	24.1	2212.09	2142	672368	59	77
NCLIV_000690	68428.7	1	5	5	9	0	0.159	IYASELLVIILQNSAEAR	R	E	0.997	40.9	29.3	33.8	2003.12	3065	185176	261	278
NCLIV_000690	68428.7	1	5	5	9	0	0.159	LIEHQLPELTVDTLQR	K	I	0.972	20.1	31.4	19.3	1905.04	2192	1037550	181	196
NCLIV_000690	68428.7	1	5	5	9	0	0.159	LLELHDAYQAR	R	I	0.997	34.7	35.3	32.5	1328.7	1856	1139300	419	429
NCLIV_000690	68428.7	1	5	5	9	0	0.159	NPVGSQTAAAFDFNR	R	I	0.997	72	34.3	66.7	1594.76	2067	385517	246	260
NCLIV_000690	68428.7	1	5	5	9	0	0.159	QLAAEPGLYPLFIETR	K	G	0.997	50.2	32.9	47.2	1817.98	3441	361458	120	135
NCLIV_000710	28402	1	7	14	244	0.0003	0.469	AGMGENIFYADDANCAIGVK	K	M	0.997	50.8	30	50.8	2115.95	2232.5	200153	134	153
NCLIV_000710	28402	1	7	14	244	0.0003	0.469	GNYPGTEWNR	K	M	0.997	54.7	34.1	41.1	1193.53	1738.5	3827930	164	173
NCLIV_000710	28402	1	7	14	244	0.0003	0.469	ILKGNYPGTEWNR	K	M	0.997	39.7	35.4	38	1547.8	1830	184289	161	173
NCLIV_000710	28402	1	7	14	244	0.0003	0.469	KAGMGENIFYADDANCAIGVK	R	M	0.997	56.6	31.3	49.3	2260.04	2098	355200	133	153
NCLIV_000710	28402	1	7	14	244	0.0003	0.469	MGTIGHFTQVMWETSQGMACAR	R	T	0.997	45.6	25	45.6	2547.09	2027	157636	174	195
NCLIV_000710	28402	1	7	14	244	0.0003	0.469	NESVLGLESESVLQASQSVR	R	V	0.997	49.4	33.3	46.5	2132.08	2042	25506.9	42	61
NCLIV_000710	28402	1	7	14	244	0.0003	0.469	NTSGTTQSEGYEDVTEECLK	R	L	0.997	74.5	25.7	74.5	2247.96	1834	30569.4	64	83
NCLIV_000710	28402	1	7	14	244	0.0003	0.469	NVVMDIVK	R	K	0.989	28	37.9	19.4	933.508	1932	251722	108	115
NCLIV_000710	28402	1	7	14	244	0.0003	0.469	NVVMDIVKK	R	R	0.99	26.8	34.9	23.2	1061.6	1692	99443.5	108	116
NCLIV_000710	28402	1	7	14	244	0.0003	0.469	TAGLDVGVPELVANPTAR	R	N	0.997	62.1	32.7	44.5	1779.96	2722	1587130	90	107
NCLIV_000725	11104.2	0.998	1	1	5	0	0.141	LIGDQTLDAEFQQK	R	V	0.997	78.2	35.1	78.1	1605.81	2141	69305.8	71	84
NCLIV_000740	74016.3	1	12	18	76	0.0001	0.282	AREEASQDLLLK	R	L	0.997	45.8	35.3	25.6	1372.74	1794	1689050	347	358
NCLIV_000740	74016.3	1	12	18	76	0.0001	0.282	DATENDALSAK	K	A	0.997	59.6	35	29.1	1134.53	999	11111.6	661	671
NCLIV_000740	74016.3	1	12	18	76	0.0001	0.282	DISCAVQADSR	K	F	0.997	62.8	33.2	42.7	1221.55	1599	216604	125	135
NCLIV_000740	74016.3	1	12	18	76	0.0001	0.282	EQQLFDQIMSAPAPPPAANEVPTRPK	R	S	0.997	56.2	30.6	53.2	2848.43	2082	1901600	435	460
NCLIV_000740	74016.3	1	12	18	76	0.0001	0.282	GSGLDAGALTPEELK	R	Q	0.997	60.2	35.5	50	1457.75	2091	4291870	363	377
NCLIV_000740	74016.3	1	12	18	76	0.0001	0.282	GVTHPSEAAAQIHK	R	D	0.997	52.3	35.5	46.8	1445.75	1206.5	2586680	111	124
NCLIV_000740	74016.3	1	12	18	76	0.0001	0.282	LLMHPSLIEPQGVSGWVAALWK	K	W	0.997	52.6	30	50.3	2448.31	2509	3226.47	228	249
NCLIV_000740	74016.3	1	12	18	76	0.0001	0.282	LSDYLFEDSAK	R	L	0.997	55.3	34.3	40.8	1287.61	1764.5	2201850	217	227
NCLIV_000740	74016.3	1	12	18	76	0.0001	0.282	MQNPQGEPAPLGTQQR	K	E	0.997	59.2	34.1	51.6	1751.85	1598	1264210	419	434
NCLIV_000740	74016.3	1	12	18	76	0.0001	0.282	QKMQNPQGEPAPLGTQQR	K	E	0.996	29.8	33.6	28.1	2024	1067	18557.7	417	434
NCLIV_000740	74016.3	1	12	18	76	0.0001	0.282	QLLTHQGTGQGSAGPQTTEHSEESGLQDSEAGQEGTHEK	K	Q	0.975	21.2	25	21.2	4046.82	1613	373968	378	416
NCLIV_000740	74016.3	1	12	18	76	0.0001	0.282	SAVGTVPKPVLVAAGASPAER	K	A	0.997	54	28.7	54	1977.11	1973	229622	326	346
NCLIV_000780	33995.1	1	1	1	1	0	0.0348	GADGLDAAVER	R	A	0.997	80.9	34.8	50	1073.52	1273	10384.9	166	176
NCLIV_000830	25251	1	2	2	6	0	0.267	FASADEAAHTAASGNIPGAYK	R	A	0.964	17.7	32.7	17.7	2048.97	1433	8237.62	106	126
NCLIV_000830	25251	1	2	2	6	0	0.267	VISGPGVVTGGPPVLLER	K	R	0.997	42.3	27.7	38.7	1747.01	2904	24075.4	74	91
NCLIV_000830	25251	1	2	2	6	0	0.267	YGSNSYYYAHAPLPGAQQAGEVK	R	V	0.991	24.2	31.4	24.2	2471.16	1554	3031.85	51	73
NCLIV_000840	12013.6	1	9	20	162	0.0002	0.689	AVDTVLGANVER	K	I	0.997	58.9	36	50.3	1243.66	1651	816816	86	97
NCLIV_000840	12013.6	1	9	20	162	0.0002	0.689	AVDTVLGANVERIEEMLK	K	Q	0.997	55.3	33.1	55.3	2003.05	2846	9017.01	86	103
NCLIV_000840	12013.6	1	9	20	162	0.0002	0.689	EDVNAMPTFK	R	L	0.997	44.2	34.1	35.7	1167.54	1491	678798	70	79
NCLIV_000840	12013.6	1	9	20	162	0.0002	0.689	IEEMLKQHL	R	-	0.997	40.4	35.8	29.8	1140.61	1371.5	207925	98	106
NCLIV_000840	12013.6	1	9	20	162	0.0002	0.689	MPIEHITTEAQYK	-	S	0.997	58.3	34.6	54.3	1576.77	1373	463137	1	13
NCLIV_000840	12013.6	1	9	20	162	0.0002	0.689	PIEHITTEAQYK	M	S	0.997	56.5	35.5	47.5	1429.73	1339	7132190	2	13
NCLIV_000840	12013.6	1	9	20	162	0.0002	0.689	QIAPVVESMSAKPEYAK	R	V	0.997	65.8	33.9	60.3	1847.96	1616	707916	36	52
NCLIV_000840	12013.6	1	9	20	162	0.0002	0.689	VDVDELAEIAER	K	E	0.997	52.9	35.6	46.2	1358.68	2113	48431.2	58	69
NCLIV_000840	12013.6	1	9	20	162	0.0002	0.689	VDVDELAEIAEREDVNAMPTFK	K	L	0.997	37	31.6	37	2507.2	2217.5	67913	58	79
NCLIV_000860	58068.6	1	7	10	81	0.0001	0.349	ACVWDGKQPVHAEVTEVR	R	S	0.986	26.4	33.3	22.1	2081.02	1787	2034540	523	540
NCLIV_000860	58068.6	1	7	10	81	0.0001	0.349	ADASAEPSSPEAGQAANSISATSEADKK	R	T	0.991	26.5	29.9	22.9	2690.24	1656	119541	122	149
NCLIV_000860	58068.6	1	7	10	81	0.0001	0.349	EAANAAADAAAK	R	A	0.997	58.3	34.8	50.9	1073.52	1196	1977210	172	183
NCLIV_000860	58068.6	1	7	10	81	0.0001	0.349	GFVLCNVQDVQAVR	K	T	0.997	53.5	35.1	46.4	1604.82	2196	715644	277	290
NCLIV_000860	58068.6	1	7	10	81	0.0001	0.349	GSANASGDQAAEGTGGTDEEERR	R	E	0.997	55.3	25.7	53.4	2264.96	1277	1806550	352	374
NCLIV_000860	58068.6	1	7	10	81	0.0001	0.349	GSETGDEASGAPTAK	K	T	0.997	54.9	31.8	47.5	1377.61	1271	1713290	330	344
NCLIV_000860	58068.6	1	7	10	81	0.0001	0.349	KDSSWTPR	K	H	0.978	31.4	37.7	15.6	976.485	1397	362573	461	468
NCLIV_000860	58068.6	1	7	10	81	0.0001	0.349	LDKLPAEELQK	R	A	0.994	36	34.1	27.5	1283.72	1520.5	1908930	312	322
NCLIV_000860	58068.6	1	7	10	81	0.0001	0.349	QPVHAEVTEVR	K	S	0.997	41.6	35.9	38.9	1264.66	1468	466809	530	540
NCLIV_000860	58068.6	1	7	10	81	0.0001	0.349	TAMSLHVPAWVK	K	T	0.99	28.3	35.2	24.5	1355.71	2082	1936300	392	403
NCLIV_000860	58068.6	1	7	10	81	0.0001	0.349	VPLPSLVTATAGAAAAQTTDQK	R	D	0.997	79.8	31.5	79.8	2111.13	2356	6387170	189	210
NCLIV_000860	58068.6	1	7	10	81	0.0001	0.349	VPLPSLVTATAGAAAAQTTDQKDAGVATQAGTSK	R	V	0.997	65.9	28.5	65.9	3197.67	2264	105108	189	222
NCLIV_000860	58068.6	1	7	10	81	0.0001	0.349	YQNTPENPK	R	D	0.997	35.9	35.7	27.9	1090.52	1243	996228	231	239
NCLIV_000860	58068.6	1	7	10	81	0.0001	0.349	YQNTPENPKDGDTAK	R	K	0.997	50	32.9	49.3	1677.77	1258	51143.6	231	245
NCLIV_000870	83124.8	1	1	1	4	0	0.0139	AILINAAPLLK	K	G	0.997	46.2	25	42.1	1136.74	2150	53271.2	742	752
NCLIV_000900,ncliv_improved_union_6_ORF5142	55426.8	0.998	1	1	2	0	0.0254	SSSLAGGEDSTPR	R	M	0.997	62.9	33.7	43.5	1263.58	997.5	11109	407	419
NCLIV_000940	62929.4	1	26	42	249	0.0003	0.617	APGAGLTLER	K	D	0.997	59.1	35	42.4	984.547	1738	7394660	442	451
NCLIV_000940	62929.4	1	26	42	249	0.0003	0.617	DSESSELLAEQLR	R	S	0.997	56.8	35.3	43.6	1476.72	2118	6882910	212	224
NCLIV_000940	62929.4	1	26	42	249	0.0003	0.617	DSLKMDVTTDGVR	R	I	0.997	30.2	34.7	30.2	1452.7	1546	688568	452	464
NCLIV_000940	62929.4	1	26	42	249	0.0003	0.617	DVMQNHLLQLLTLVVMERPATLSDEDIR	R	D	0.989	23.6	28	23	3249.7	3067	586074	294	321
NCLIV_000940	62929.4	1	26	42	249	0.0003	0.617	DVMQNHLLQLLTLVVMERPATLSDEDIRDEK	R	V	0.995	27.9	27.8	26.6	3621.86	3009	5760340	294	324
NCLIV_000940	62929.4	1	26	42	249	0.0003	0.617	EIVISFNEDIGISGR	K	G	0.997	57.9	34.8	49.3	1648.85	3283.5	8054820	268	282
NCLIV_000940	62929.4	1	26	42	249	0.0003	0.617	EMLLALPPLR	K	F	0.997	41.3	30.5	25.3	1152.68	2583.5	7933380	242	251
NCLIV_000940	62929.4	1	26	42	249	0.0003	0.617	FAGVPGFR	K	G	0.969	32.5	36.3	11.8	850.457	2056	586053	406	413
NCLIV_000940	62929.4	1	26	42	249	0.0003	0.617	FTNTFLEPLLNR	R	N	0.997	58.8	34.3	52.8	1464.78	2602	12600000	252	263
NCLIV_000940	62929.4	1	26	42	249	0.0003	0.617	GDSLILEIQPHPSVR	R	F	0.997	55.3	33.5	46.5	1660.9	2158	8519190	421	435
NCLIV_000940	62929.4	1	26	42	249	0.0003	0.617	GEFFDAYGIIR	R	D	0.997	61	36	52.2	1287.64	2465	4272960	283	293
NCLIV_000940	62929.4	1	26	42	249	0.0003	0.617	GSTYDYRGDSLILEIQPHPSVR	R	F	0.997	36.7	31.8	33.9	2503.26	1854	4496.29	414	435
NCLIV_000940	62929.4	1	26	42	249	0.0003	0.617	IFTPMLHQLEEQQIQPR	R	L	0.997	60.9	32.8	52.4	2108.1	2251.5	9866820	496	512
NCLIV_000940	62929.4	1	26	42	249	0.0003	0.617	IPDAYENLLSNVLR	R	G	0.997	58.2	34.5	54.4	1616.86	2903	15300000	465	478
NCLIV_000940	62929.4	1	26	42	249	0.0003	0.617	LYAFGSPGPSGAMHELR	R	S	0.997	57.4	33.8	49.8	1805.86	2044	16900000	513	529
NCLIV_000940	62929.4	1	26	42	249	0.0003	0.617	LYPTVFQLFLENK	K	L	0.997	63.7	33.4	51.2	1611.88	2977	2462730	71	83
NCLIV_000940	62929.4	1	26	42	249	0.0003	0.617	MDVTTDGVR	K	I	0.997	53.3	34.4	42.9	1009.46	1445	2401540	456	464
NCLIV_000940	62929.4	1	26	42	249	0.0003	0.617	MDVTTDGVRIPDAYENLLSNVLR	K	G	0.996	30.6	31.7	29	2591.31	2774	449002	456	478
NCLIV_000940	62929.4	1	26	42	249	0.0003	0.617	MSYTSGSIDDDNVLRPFCHK	R	I	0.997	34.5	28.5	34.5	2358.05	2035	5575100	137	156
NCLIV_000940	62929.4	1	26	42	249	0.0003	0.617	NCSAHESWTR	R	V	0.997	47.8	27.3	42.5	1247.52	1361.5	1083300	193	202
NCLIV_000940	62929.4	1	26	42	249	0.0003	0.617	QIDPISLAETVVGQYAK	K	S	0.997	61.1	33.1	55.4	1831.98	3029	10200000	330	346
NCLIV_000940	62929.4	1	26	42	249	0.0003	0.617	SEDGSVASYLETEGVPSHSR	K	T	0.997	68.7	30.7	66	2106.96	2057.5	9375340	347	366
NCLIV_000940	62929.4	1	26	42	249	0.0003	0.617	SVVTASLNGANTK	R	S	0.997	57.1	36	51	1261.67	1623	5021070	530	542
NCLIV_000940	62929.4	1	26	42	249	0.0003	0.617	TPTYAAVCLHLR	R	S	0.997	38.3	35.9	28.1	1401.73	1996.5	3310290	367	378
NCLIV_000940	62929.4	1	26	42	249	0.0003	0.617	TSGYVNVGSGSDNVTFVFYGATGDLCR	R	R	0.997	55.8	28.6	55.8	2843.29	2543	1789290	42	68
NCLIV_000940	62929.4	1	26	42	249	0.0003	0.617	WEGVPIFMEAGK	R	G	0.971	29.9	36	14.4	1363.67	2513	3848680	382	393
NCLIV_000960,ncliv_improved_union_4_ORF5019	63214.1	1	4	5	6	0	0.126	FALATDSQGASR	R	G	0.974	41.4	35.9	1.97	1223.6	1682.5	968675	387	398
NCLIV_000960,ncliv_improved_union_4_ORF5019	63214.1	1	4	5	6	0	0.126	HAISASVEGPPLPDAPQLR	K	F	0.97	18.4	33	18.4	1955.03	2020	613419	368	386
NCLIV_000960,ncliv_improved_union_4_ORF5019	63214.1	1	4	5	6	0	0.126	SAETTVVNSVLAQLGGR	R	H	0.997	77.8	33.6	76	1701.91	3553	21677.2	297	313
NCLIV_000960,ncliv_improved_union_4_ORF5019	63214.1	1	4	5	6	0	0.126	TLFDSPTQGGAFDAAHGDLSSDSSDSPTGR	R	S	0.994	27.7	25	27.7	2996.31	2086	243065	267	296
NCLIV_001000	56951.6	1	4	4	10	0	0.1	FSPSGEIVVAGGEDK	R	V	0.997	56.3	35.3	50.6	1491.73	1897	3101870	118	132
NCLIV_001000	56951.6	1	4	4	10	0	0.1	GLSLVTQSSK	R	H	0.997	42.5	35.3	32	1019.57	1707	840143	358	367
NCLIV_001000	56951.6	1	4	4	10	0	0.1	TGALLHTIEK	R	Q	0.995	35.2	33	24.7	1082.62	1832	1287320	216	225
NCLIV_001000	56951.6	1	4	4	10	0	0.1	TLVSTSADYSVVTLDLTR	K	R	0.997	49.9	33.2	49.9	1941.02	2430	1237160	383	400
NCLIV_001070,NCLIV_066910,ncliv_improved_union_1_ORF191256,ncliv_improved_union_2_ORF183696	12602.4	1	9	16	451	0.0005	0.578	AESYSSYIFK	R	V	0.997	58.7	35.5	53.2	1194.57	2686	5864100	26	35
NCLIV_001070,NCLIV_066910,ncliv_improved_union_1_ORF191256,ncliv_improved_union_2_ORF183696	12602.4	1	9	16	451	0.0005	0.578	IASEAGKLCK	K	Y	0.997	48.2	37.1	35.5	1076.58	1071	68906.9	65	74
NCLIV_001070,NCLIV_066910,ncliv_improved_union_1_ORF191256,ncliv_improved_union_2_ORF183696	12602.4	1	9	16	451	0.0005	0.578	KSMMIMTSFIADTFDK	K	I	0.997	48	31.5	45.9	1913.87	2122.5	369830	49	64
NCLIV_001070,NCLIV_066910,ncliv_improved_union_1_ORF191256,ncliv_improved_union_2_ORF183696	12602.4	1	9	16	451	0.0005	0.578	LVLPGELAK	R	H	0.996	41.7	29	19.7	939.587	2127.5	32000000	92	100
NCLIV_001070,NCLIV_066910,ncliv_improved_union_1_ORF191256,ncliv_improved_union_2_ORF183696	12602.4	1	9	16	451	0.0005	0.578	QVHPETGISK	K	K	0.997	60.5	35.6	45.3	1095.58	1023	10100000	39	48
NCLIV_001070,NCLIV_066910,ncliv_improved_union_1_ORF191256,ncliv_improved_union_2_ORF183696	12602.4	1	9	16	451	0.0005	0.578	QVHPETGISKK	K	S	0.997	35.7	34.4	27.1	1223.67	944	47370.8	39	49
NCLIV_001070,NCLIV_066910,ncliv_improved_union_1_ORF191256,ncliv_improved_union_2_ORF183696	12602.4	1	9	16	451	0.0005	0.578	RAESYSSYIFK	K	V	0.997	50.9	35.7	45.5	1350.67	2223	2090540	25	35
NCLIV_001070,NCLIV_066910,ncliv_improved_union_1_ORF191256,ncliv_improved_union_2_ORF183696	12602.4	1	9	16	451	0.0005	0.578	SMMIMTSFIADTFDK	K	I	0.997	51.2	32.4	47.8	1737.79	2935	406741	50	64
NCLIV_001070,NCLIV_066910,ncliv_improved_union_1_ORF191256,ncliv_improved_union_2_ORF183696	12602.4	1	9	16	451	0.0005	0.578	SMMIMTSFIADTFDKIASEAGK	K	L	0.997	46.4	30.2	46.4	2442.12	3572	87140.6	50	71
NCLIV_001070,NCLIV_066910,ncliv_improved_union_1_ORF191256,ncliv_improved_union_2_ORF183696	12602.4	1	9	16	451	0.0005	0.578	VLKQVHPETGISK	K	K	0.997	58.9	31.2	52.5	1435.83	1161	531307	36	48
NCLIV_001120	112367	1	4	4	4	0	0.041	ARDVFEEALR	K	G	0.997	37.5	36.1	22.7	1205.63	2001	80702.5	302	311
NCLIV_001120	112367	1	4	4	4	0	0.041	EKAFVAEAR	R	A	0.997	45.8	36.4	19.3	1020.55	1421	66126.4	920	928
NCLIV_001120	112367	1	4	4	4	0	0.041	GAQGVGYYLDGR	R	Q	0.997	34.3	34.8	28.6	1255.61	1996	62531.4	898	909
NCLIV_001120	112367	1	4	4	4	0	0.041	TTELLGVAR	R	T	0.994	36.4	36.1	19	959.552	1887	140886	692	700
NCLIV_001180	98815	1	3	4	5	0	0.049	GLYVEGGRPQLFSDTIR	K	S	0.996	28.3	33.3	28.3	1908	2011	884031	589	605
NCLIV_001180	98815	1	3	4	5	0	0.049	LQGTLTTR	K	E	0.99	34.9	37	20.9	889.51	1467	422833	769	776
NCLIV_001180	98815	1	3	4	5	0	0.049	LTDIINQR	K	H	0.99	36.3	36.4	21	972.547	1756	659749	516	523
NCLIV_001180	98815	1	3	4	5	0	0.049	VFETSEVRPHK	R	T	0.997	33	35.5	31.1	1328.7	1480	117243	813	823
NCLIV_001225	0	1	9	12	22	0	0	AWLPSAAAAAGGGGGTMR	?	?	0.997	53.1	34.4	47.5	1617.78	2030.5	534362	0	0
NCLIV_001225	0	1	9	12	22	0	0	DQDLVDYQTAQQWQNVR	?	?	0.997	84.8	32.1	81.8	2106.98	2167	118164	0	0
NCLIV_001225	0	1	9	12	22	0	0	ETPNLGSVVHGLLSGPWR	?	?	0.997	29.9	33.1	29.9	1919.01	2784	782633	0	0
NCLIV_001225	0	1	9	12	22	0	0	GHSDAHFVLVSASR	?	?	0.976	23.1	35.2	18.6	1482.74	1735.5	1837820	0	0
NCLIV_001225	0	1	9	12	22	0	0	ILALPLLYAK	?	?	0.991	29.1	25	25.4	1114.72	2635	498180	0	0
NCLIV_001225	0	1	9	12	22	0	0	LFEADIPGPWSHR	?	?	0.987	29.1	35.2	18.6	1524.76	2329	843369	0	0
NCLIV_001225	0	1	9	12	22	0	0	NIPSCTLIGLSR	?	?	0.991	33.5	35.6	18.2	1330.71	2152	569416	0	0
NCLIV_001225	0	1	9	12	22	0	0	QVNDQQFVLVPEGVLSTLHDSDR	?	?	0.997	48.8	31.8	43.8	2596.3	2625	2369720	0	0
NCLIV_001225	0	1	9	12	22	0	0	TVTHQPQQSGEQDEMGNHESER	?	?	0.997	53.2	25	53.2	2540.07	1224.5	496202	0	0
NCLIV_001225	0	1	9	12	22	0	0	TVTHQPQQSGEQDEMGNHESERR	?	?	0.994	29.6	26.1	29.6	2696.17	1199	24880.9	0	0
NCLIV_001240	157658	1	1	1	1	0	0.0078	ISEGTYGAVFR	K	A	0.995	34.9	35.9	25.8	1199.61	2408	31241	1042	1052
NCLIV_001250	150224	1	1	1	6	0	0.0426	ATAGAAPEKERPGPVAGR	R	A	0.986	24.3	33.7	20.1	1734.92	1204.5	42577	457	474
NCLIV_001250	150224	1	1	1	6	0	0.0426	DANLFNLR	R	A	0.99	43.3	38	29.7	962.505	2193	39169.8	419	426
NCLIV_001250	150224	1	1	1	6	0	0.0426	GKKPGEEDGDNSLSHSLR	K	S	0.997	32.2	33.4	31.1	1925.93	1341	28801.3	544	561
NCLIV_001250	150224	1	1	1	6	0	0.0426	LDLLPLSEMTPVYR	R	A	0.997	37	34.4	31	1662.88	2404	20837.7	585	598
NCLIV_001260	17028.9	1	4	4	16	0	0.335	AAVDQLSGFNVAGR	R	Y	0.997	86.4	36.2	73.1	1404.72	1807	46799.2	105	118
NCLIV_001260	17028.9	1	4	4	16	0	0.335	GSAFVVYEDVFDAR	R	A	0.997	51.2	33.8	46	1574.75	2344.5	18787.2	91	104
NCLIV_001260	17028.9	1	4	4	16	0	0.335	ITDDELYDIFGK	K	Y	0.997	54.7	34.5	51.3	1428.69	2327	41340.3	63	74
NCLIV_001260	17028.9	1	4	4	16	0	0.335	QQMLAQKEELER	R	I	0.997	37.4	35.4	31.5	1518.76	1165	27724.6	134	145
NCLIV_001280	46553.6	1	5	6	31	0	0.411	AECNVIVTQGK	R	D	0.997	52.8	36.4	43.8	1218.61	1564	1346650	338	348
NCLIV_001280	46553.6	1	5	6	31	0	0.411	ALPLAGETVAAEK	R	A	0.997	60.4	34.5	47.7	1269.71	1906	1532390	56	68
NCLIV_001280	46553.6	1	5	6	31	0	0.411	ATTVQGPESGAGSESGEQTR	K	V	0.997	47	31.5	41.8	1948.88	1449	305427	311	330
NCLIV_001280	46553.6	1	5	6	31	0	0.411	DCGDPAVNDEASK	R	K	0.997	53.3	25	52	1377.56	1371	87229.1	91	103
NCLIV_001280	46553.6	1	5	6	31	0	0.411	GANQAVQAALLMR	K	R	0.997	52.7	35.5	33.6	1358.72	1986	396905	77	89
NCLIV_001280	46553.6	1	5	6	31	0	0.411	LGDDDTGEAYR	K	R	0.997	52.7	29.9	48.6	1211.52	1536.5	683088	120	130
NCLIV_001280	46553.6	1	5	6	31	0	0.411	QMYNLAPVTK	R	T	0.997	36.4	36	28.4	1180.6	1759	504468	253	262
NCLIV_001280	46553.6	1	5	6	31	0	0.411	SPNLVVLGGANR	K	D	0.997	44.3	33.8	42	1196.67	1992	1444570	37	48
NCLIV_001280	46553.6	1	5	6	31	0	0.411	VLTVFTPAPVASVPLEAFAYADYVVVNENEAR	K	Q	0.997	41.6	27.6	41.6	3451.78	3103	940987	221	252
NCLIV_001280	46553.6	1	5	6	31	0	0.411	VPPEQVVDTVGAGDAFCGALAYFLGEEELSVNEAIEK	R	A	0.985	21.5	27.8	21.5	3923.89	3117	251012	375	411
NCLIV_001280	46553.6	1	5	6	31	0	0.411	VSIQHLEQK	R	R	0.957	23.2	34.2	15.3	1081.6	1239	17661.6	364	372
NCLIV_001290	125529	1	11	12	24	0	0.126	ALQSPDNAVR	K	S	0.993	29.8	35.8	21.4	1070.56	1450	119921	25	34
NCLIV_001290	125529	1	11	12	24	0	0.126	EALALVVEALKENNAR	R	H	0.997	59.9	31.7	50.9	1739.97	2466.5	30426	798	813
NCLIV_001290	125529	1	11	12	24	0	0.126	EGAVEALTR	R	A	0.997	40.2	37.7	25.7	945.5	1664	230866	1038	1046
NCLIV_001290	125529	1	11	12	24	0	0.126	EVGEQSATIFTELLKR	R	W	0.994	26.1	33.1	26.1	1820.98	2542.5	11489.6	1079	1094
NCLIV_001290	125529	1	11	12	24	0	0.126	FLPAISPIVLAK	R	V	0.985	24.4	25	24.3	1268.8	2571.5	29055.5	663	674
NCLIV_001290	125529	1	11	12	24	0	0.126	HLSDFVLPAATR	R	L	0.997	50.2	34.9	44.4	1326.72	2380	107142	814	825
NCLIV_001290	125529	1	11	12	24	0	0.126	LAQTHGVNVAR	R	K	0.997	55.5	34.4	39.8	1165.64	1358	318676	180	190
NCLIV_001290	125529	1	11	12	24	0	0.126	LVQNLSTEK	R	E	0.957	24.9	36.5	15.1	1031.57	1453	83485	826	834
NCLIV_001290	125529	1	11	12	24	0	0.126	LVQNLSTEKER	R	K	0.997	39.2	35.5	34.9	1316.72	1390	52908.2	826	836
NCLIV_001290	125529	1	11	12	24	0	0.126	MPFGALLAHEQANPGGK	K	V	0.997	53.6	34.4	50.7	1737.87	2246	13199.9	950	966
NCLIV_001290	125529	1	11	12	24	0	0.126	PPVPSPASQNPMGQPNAVHEALK	M	A	0.997	40.8	32.6	40.7	2382.19	1680	27786.9	2	24
NCLIV_001290	125529	1	11	12	24	0	0.126	SAADAAAEVWR	K	R	0.997	63.5	35.6	41.9	1146.55	1956	149574	120	130
NCLIV_001300	15141.4	1	13	28	258	0.0003	0.842	ALCSSMTEDEIENLMR	K	R	0.997	62.4	28.8	56	1898.83	2301.5	458918	98	113
NCLIV_001300	15141.4	1	13	28	258	0.0003	0.842	DGDGELTHQEAALAMR	R	S	0.997	43.5	32.3	38.7	1713.79	1640	216643	18	33
NCLIV_001300	15141.4	1	13	28	258	0.0003	0.842	DGTIRTEELGQVMK	K	A	0.997	56.6	35.1	36	1592.8	1644	313470	84	97
NCLIV_001300	15141.4	1	13	28	258	0.0003	0.842	EAFIVFDR	R	D	0.99	55.1	35.6	33.2	996.515	2075.5	240970	10	17
NCLIV_001300	15141.4	1	13	28	258	0.0003	0.842	EAFIVFDRDGDGELTHQEAALAMR	R	S	0.997	53.2	31.1	51.8	2691.28	2475	186525	10	33
NCLIV_001300	15141.4	1	13	28	258	0.0003	0.842	IAVSDPLAELIK	R	H	0.997	56.6	31.3	43.3	1268.75	2378.5	219341	63	74
NCLIV_001300	15141.4	1	13	28	258	0.0003	0.842	PVSEQNMR	M	E	0.99	39.3	34.8	38.2	960.457	1004.5	23061.9	2	9
NCLIV_001300	15141.4	1	13	28	258	0.0003	0.842	RIAVSDPLAELIK	K	H	0.997	46	28.6	44.7	1424.85	2222	51647.1	62	74
NCLIV_001300	15141.4	1	13	28	258	0.0003	0.842	SCGVPVVDQELDLPGK	R	V	0.997	57.7	34.5	49.1	1712.85	2603	288589	34	49
NCLIV_001300	15141.4	1	13	28	258	0.0003	0.842	SCGVPVVDQELDLPGKVNYAVFK	R	D	0.945	20.7	31.7	20.2	2534.3	2209	4894.81	34	56
NCLIV_001300	15141.4	1	13	28	258	0.0003	0.842	TEELGQVMK	R	A	0.997	54.7	36.4	33.5	1050.51	1455	1327830	89	97
NCLIV_001300	15141.4	1	13	28	258	0.0003	0.842	VNYAVFKDYLMK	K	R	0.997	60	35.5	47.7	1490.77	2097	370476	50	61
NCLIV_001300	15141.4	1	13	28	258	0.0003	0.842	YAEFVHQCF	K	-	0.997	43.5	29.5	43.5	1200.51	1856	1222190	125	133
NCLIV_001320	43676.1	1	4	4	6	0	0.103	FQTNLISAK	R	L	0.976	27.4	35.1	16.7	1021.57	1631	25783.3	421	429
NCLIV_001320	43676.1	1	4	4	6	0	0.103	IEELPDGPPAGIQPR	R	A	0.997	45.2	35.1	38.5	1588.83	1986	39608.6	323	337
NCLIV_001320	43676.1	1	4	4	6	0	0.103	LKAEMDKPSA	K	-	0.991	28.2	37.1	20.3	1089.56	1355	19716.2	430	439
NCLIV_001320	43676.1	1	4	4	6	0	0.103	TLKGDLASLQR	R	E	0.997	49.5	33.9	39.2	1201.69	1863	59382.9	305	315
NCLIV_001370	257949	1	1	1	4	0	0.0123	AIDNDAVIVYVSPSK	K	A	0.994	32	34.7	23.9	1590.84	1837	2206.33	1237	1251
NCLIV_001370	257949	1	1	1	4	0	0.0123	APFITEYLYAPLK	K	L	0.997	45.4	33.7	42.7	1525.83	2598	16996.3	536	548
NCLIV_001380	63382.2	1	2	2	13	0	0.109	DASLDDIIYNLHPTYSTEDVAQLSTR	K	I	0.964	29.9	30.8	21.7	2937.41	2588	227837	145	170
NCLIV_001380	63382.2	1	2	2	13	0	0.109	TAAPPPSSAAAVSAPQTK	R	Q	0.997	43.9	34.5	36.3	1651.87	1500	808947	44	61
NCLIV_001380	63382.2	1	2	2	13	0	0.109	TTTAEGEATGQPPSVSR	R	I	0.997	56.3	34.3	44.7	1688.81	1470	516274	312	328
NCLIV_001395	190301	0.986	1	1	1	0	0.0045	LPIMALAK	R	E	0.953	36.1	34.9	18	872.528	1992	4032.36	1493	1500
NCLIV_001430	102214	1	2	2	3	0	0.0275	EAAEASLAADPSKK	R	H	0.997	65.6	36.1	46.6	1387.71	1383	40748.5	833	846
NCLIV_001430	102214	1	2	2	3	0	0.0275	ILTPEEFHALR	R	V	0.994	31.9	34.1	24	1325.72	2070	34557.2	709	719
NCLIV_001450	553988	1	7	7	17	0	0.0194	EGLSSIELLDK	R	K	0.997	52.2	36	34.6	1203.65	2818	30650.9	2056	2066
NCLIV_001450	553988	1	7	7	17	0	0.0194	EILVQAQGETALEEFLR	R	Q	0.997	49.8	33.1	49.8	1946.02	3619	23278.3	1507	1523
NCLIV_001450	553988	1	7	7	17	0	0.0194	IISLFDLCDR	K	Q	0.997	38.2	35.8	33	1251.64	3356	31284.6	2131	2140
NCLIV_001450	553988	1	7	7	17	0	0.0194	QSLQSLLAK	R	E	0.997	41.6	34.3	31.4	987.583	1834	22970.2	25	33
NCLIV_001450	553988	1	7	7	17	0	0.0194	TFDQYCEFTK	K	S	0.989	22.5	29.4	22.5	1338.57	1696	1631.68	2733	2742
NCLIV_001450	553988	1	7	7	17	0	0.0194	VAEEQVAEMR	R	T	0.997	70.8	35.2	60	1177.55	1089	15111.9	3376	3385
NCLIV_001450	553988	1	7	7	17	0	0.0194	VLSESAGGDLTAQK	K	E	0.993	28.4	36.2	24.9	1375.71	1587	114802	540	553
NCLIV_001450	553988	1	7	7	17	0	0.0194	VQFAGACNPPTDAGR	R	H	0.976	23.5	32.5	20.3	1560.72	1399	728.907	2813	2827
NCLIV_001460,ncliv_improved_union_4_ORF3068	85480.6	1	10	13	22	0	0.158	AGMDAFEPFGPR	R	V	0.997	45.8	32.1	36.7	1310.58	1745	22167.2	174	185
NCLIV_001460,ncliv_improved_union_4_ORF3068	85480.6	1	10	13	22	0	0.158	AGPVSDLWQK	K	G	0.997	38.5	36.8	26.6	1100.57	1672	73894.7	524	533
NCLIV_001460,ncliv_improved_union_4_ORF3068	85480.6	1	10	13	22	0	0.158	ALSAAAPTGLGSLPSASK	R	N	0.997	56.5	33.3	51.7	1598.87	2017	18777.4	271	288
NCLIV_001460,ncliv_improved_union_4_ORF3068	85480.6	1	10	13	22	0	0.158	GLVASLGTYK	K	L	0.997	62.9	34.1	46.8	1008.57	1618.5	14307.2	534	543
NCLIV_001460,ncliv_improved_union_4_ORF3068	85480.6	1	10	13	22	0	0.158	GMFLGSGTTGIVTELIEK	R	T	0.997	72.7	33.6	70.7	1868.97	2305	7355.22	460	477
NCLIV_001460,ncliv_improved_union_4_ORF3068	85480.6	1	10	13	22	0	0.158	KLVNEHNFFK	R	V	0.997	60.4	35.9	53.9	1275.68	1413	15833.1	776	785
NCLIV_001460,ncliv_improved_union_4_ORF3068	85480.6	1	10	13	22	0	0.158	LLLDPVLEMR	K	W	0.997	68.2	32.9	43.8	1198.69	2064.5	12154.6	762	771
NCLIV_001460,ncliv_improved_union_4_ORF3068	85480.6	1	10	13	22	0	0.158	LVAQAPLSPFAR	R	V	0.995	35.6	33	23	1269.73	1763	29604.7	190	201
NCLIV_001460,ncliv_improved_union_4_ORF3068	85480.6	1	10	13	22	0	0.158	NAFSENALK	R	Y	0.991	38.6	36.7	15.6	993.5	1363	14961.2	594	602
NCLIV_001460,ncliv_improved_union_4_ORF3068	85480.6	1	10	13	22	0	0.158	SPQPGGPVAAGPPFTR	R	V	0.997	42.2	35.3	41.2	1535.8	1517	7105.12	155	170
NCLIV_001520	109677	1	13	17	55	0.0001	0.202	ALHDDFYKAR	R	D	0.971	22.3	36.3	17.1	1235.62	1598.5	165609	579	588
NCLIV_001520	109677	1	13	17	55	0.0001	0.202	ALLHLAYSR	R	A	0.997	36.5	35.1	23.1	1043.6	1951.5	216203	570	578
NCLIV_001520	109677	1	13	17	55	0.0001	0.202	ATAFNTLR	K	A	0.99	46.8	35.8	14	893.484	1739	275536	147	154
NCLIV_001520	109677	1	13	17	55	0.0001	0.202	DLLHTPNMQELALQTDTQTQILYNR	R	D	0.997	54.1	30.4	54.1	2972.48	2320	91154.9	589	613
NCLIV_001520	109677	1	13	17	55	0.0001	0.202	ELLAQGLSNLK	K	N	0.997	39.5	33.1	35.1	1185.68	2205	123835	644	654
NCLIV_001520	109677	1	13	17	55	0.0001	0.202	GDGQGDRFGWGGR	R	E	0.995	34.5	32.4	25.5	1364.61	1804	84292.4	889	901
NCLIV_001520	109677	1	13	17	55	0.0001	0.202	HKELLAQGLSNLK	K	N	0.997	48.3	30.9	42.7	1450.84	1912	291317	642	654
NCLIV_001520	109677	1	13	17	55	0.0001	0.202	IADFSELYKDYEGLVR	K	C	0.997	55.1	34.2	55	1917.96	2667	7345.74	85	100
NCLIV_001520	109677	1	13	17	55	0.0001	0.202	LMNATEIQEMLK	K	K	0.997	49.4	35.6	30.2	1436.71	2347	73651.2	765	776
NCLIV_001520	109677	1	13	17	55	0.0001	0.202	LTNIVFESESSR	K	E	0.997	59.1	35.5	49.9	1381.7	2016	2992920	554	565
NCLIV_001520	109677	1	13	17	55	0.0001	0.202	MLETYDKQAFLGPPENAR	R	E	0.997	50.3	33	47	2096.01	1969	459639	717	734
NCLIV_001520	109677	1	13	17	55	0.0001	0.202	QAFLGPPENAR	K	E	0.997	35	35.8	26.3	1199.62	1832.5	203161	724	734
NCLIV_001520	109677	1	13	17	55	0.0001	0.202	SLQFTDVHSEEYK	K	E	0.997	49.4	33.5	48.5	1582.74	1851	25114.8	461	473
NCLIV_001520	109677	1	13	17	55	0.0001	0.202	SLQFTDVHSEEYKER	K	L	0.997	51.4	32.8	41.4	1867.88	1754	495229	461	475
NCLIV_001520	109677	1	13	17	55	0.0001	0.202	SQQIVEHEGLPSFFVR	K	I	0.997	61.4	34.1	53	1872.96	2376.5	122161	105	120
NCLIV_001520	109677	1	13	17	55	0.0001	0.202	VPADVAEHLPDENTKPSDFVEK	R	L	0.997	34.4	32.3	32.9	2437.19	1928	1091300	532	553
NCLIV_001520	109677	1	13	17	55	0.0001	0.202	VQMVVEKR	R	G	0.99	45.9	37.3	28.7	988.561	1398.5	147302	321	328
NCLIV_001550	99127.4	1	3	3	6	0	0.053	NTTDNFLTVIEQLHGYVDK	K	L	0.997	38.5	33.1	33.2	2207.1	2796	1973260	148	166
NCLIV_001550	99127.4	1	3	3	6	0	0.053	TAGGLGLAVTDIR	K	A	0.997	48.3	34.8	41.7	1243.7	2147	481327	302	314
NCLIV_001550	99127.4	1	3	3	6	0	0.053	VLSGEFFVVNPHLLR	R	D	0.995	32.4	31.5	25.2	1726.96	2481	534269	689	703
NCLIV_001570	31884.8	1	11	15	52	0.0001	0.513	ALREDDDGGAAGGDGDEETGLR	R	S	0.997	54.7	27.2	54.7	2175.94	1149	27428.2	144	165
NCLIV_001570	31884.8	1	11	15	52	0.0001	0.513	DGETLKDVENR	R	R	0.997	48.9	35.3	28.9	1275.62	1154	26288.6	179	189
NCLIV_001570	31884.8	1	11	15	52	0.0001	0.513	FKEEEEDDDFYMGDLNPSK	K	T	0.997	32.5	25	32.5	2323.96	1563	6854.09	115	133
NCLIV_001570	31884.8	1	11	15	52	0.0001	0.513	GFAFITYQR	K	R	0.997	45.9	37.2	30.5	1102.57	2441	62414.3	236	244
NCLIV_001570	31884.8	1	11	15	52	0.0001	0.513	HGYDNLLLNVEWAKPSNR	R	D	0.997	46.3	33.1	29.7	2126.08	1943	19897.8	258	275
NCLIV_001570	31884.8	1	11	15	52	0.0001	0.513	KNIVPFGLDAEDGDPSLR	R	A	0.997	44.5	34	40.6	1942.99	1854	66880.8	75	92
NCLIV_001570	31884.8	1	11	15	52	0.0001	0.513	NIVPFGLDAEDGDPSLR	K	A	0.997	50.1	34.2	38.4	1814.89	2026	19600.1	76	92
NCLIV_001570	31884.8	1	11	15	52	0.0001	0.513	SHEEIVIEVPR	R	S	0.997	38.3	35.6	21.4	1307.7	1577	14781.7	98	108
NCLIV_001570	31884.8	1	11	15	52	0.0001	0.513	TVTTYTQTLR	K	G	0.997	50.3	35.4	39.7	1183.63	1307	27069.6	39	48
NCLIV_001570	31884.8	1	11	15	52	0.0001	0.513	TVTTYTQTLRGETLK	K	V	0.997	48	33.4	41	1711.92	1463	8146.98	39	53
NCLIV_001570	31884.8	1	11	15	52	0.0001	0.513	VTNLSEDVKDEDLTELFGK	R	I	0.997	51.7	33.2	51.7	2152.07	2022	70462.1	198	216
NCLIV_001600	129600	1	3	3	30	0	0.0417	APLYSTANILYIK	R	N	0.997	59	32.3	56.3	1466.83	2164	135811	15	27
NCLIV_001600	129600	1	3	3	30	0	0.0417	DPDGVLFDVPPPPILAVLK	R	Q	0.997	40.3	29.2	37.7	2002.13	4086	24164.7	357	375
NCLIV_001600	129600	1	3	3	30	0	0.0417	ETELQQLGR	K	T	0.991	31.5	36.6	20.1	1073.56	1489	4925.65	268	276
NCLIV_001600	129600	1	3	3	30	0	0.0417	VLAGASGALR	R	S	0.997	47.5	34.6	26.4	914.542	1606.5	403332	539	548
NCLIV_001620	212514	1	1	1	4	0	0.0128	EDGSLLFIGGYPVEQVILTETLEYLHR	R	L	0.997	56.5	29	50.8	3091.6	3101.5	518473	1470	1496
NCLIV_001650	34839	0.998	1	1	1	0	0.0278	LVEEQIATR	K	Q	0.997	56.7	36.7	36.2	1058.58	1193	6707.29	286	294
NCLIV_001660,ncliv_improved_union_4_ORF2495	35475.5	1	7	8	50	0.0001	0.332	GMMQEAEHTLDGVNAVVSITDLMGK	K	V	0.997	43.6	30.8	43.6	2662.25	1986	7856.39	212	236
NCLIV_001660,ncliv_improved_union_4_ORF2495	35475.5	1	7	8	50	0.0001	0.332	GVAASGQDDTVTGEGK	K	K	0.997	53.9	33.4	46.9	1491.69	966.5	4247.2	169	184
NCLIV_001660,ncliv_improved_union_4_ORF2495	35475.5	1	7	8	50	0.0001	0.332	KPEELTEQDFK	K	Q	0.997	42.7	35.9	32.8	1363.67	1293	3878.15	185	195
NCLIV_001660,ncliv_improved_union_4_ORF2495	35475.5	1	7	8	50	0.0001	0.332	QLQDAQTAVLR	R	S	0.997	60.3	35.3	51.4	1242.68	1435	470563	264	274
NCLIV_001660,ncliv_improved_union_4_ORF2495	35475.5	1	7	8	50	0.0001	0.332	QMSTSQGLSILLGQGK	K	G	0.997	59.1	34.5	49.2	1663.87	2924	33309.5	196	211
NCLIV_001660,ncliv_improved_union_4_ORF2495	35475.5	1	7	8	50	0.0001	0.332	TEDSATQAGSSTVAAEEQK	K	A	0.997	92.1	30.9	89.6	1909.86	1071	3422.65	104	122
NCLIV_001660,ncliv_improved_union_4_ORF2495	35475.5	1	7	8	50	0.0001	0.332	TVTEEYQNIEQLR	R	Q	0.997	57.6	35	48.6	1622.8	1675	127593	251	263
NCLIV_001670,NCLIV_014180	49050	1	25	61	1411	0.0017	0.759	AGMVLTFAPVGLTTECK	K	S	0.997	61.4	34.3	54	1810.91	2503	4834580	260	276
NCLIV_001670,NCLIV_014180	49050	1	25	61	1411	0.0017	0.759	DFIKNMITGTSQADVALLVVPAEAGGFEGAFSK	R	E	0.95	19.4	28.7	18.3	3399.71	2367	2063.67	97	129
NCLIV_001670,NCLIV_014180	49050	1	25	61	1411	0.0017	0.759	DMKQTVAVGVIK	R	S	0.997	59.1	34.1	49.4	1304.72	1387	1655160	414	425
NCLIV_001670,NCLIV_014180	49050	1	25	61	1411	0.0017	0.759	EGQTREHALLAFTLGVK	K	Q	0.994	30.5	31.8	25.4	1870.02	1888	47973.3	130	146
NCLIV_001670,NCLIV_014180	49050	1	25	61	1411	0.0017	0.759	EHALLAFTLGVK	R	Q	0.997	56.8	32.3	54.3	1298.75	2430	5311220	135	146
NCLIV_001670,NCLIV_014180	49050	1	25	61	1411	0.0017	0.759	FEKESSEMGK	K	G	0.99	35.5	31.8	25.1	1171.53	1312	90826.1	42	51
NCLIV_001670,NCLIV_014180	49050	1	25	61	1411	0.0017	0.759	GCATFLAQVIVLNHPGEIK	K	N	0.997	64.6	32.1	64.6	2067.11	2544.5	5172130	322	340
NCLIV_001670,NCLIV_014180	49050	1	25	61	1411	0.0017	0.759	GITIDIALWQFETPK	R	Y	0.997	43.2	33.1	39.7	1731.93	3700	7842.2	70	84
NCLIV_001670,NCLIV_014180	49050	1	25	61	1411	0.0017	0.759	GKTLVEALDMMEAPK	K	R	0.997	60.7	34.7	59.8	1664.82	1873.5	520166	211	225
NCLIV_001670,NCLIV_014180	49050	1	25	61	1411	0.0017	0.759	GYVASDSKNDPAK	R	G	0.997	52.7	35.1	37.7	1351.65	1254	433943	309	321
NCLIV_001670,NCLIV_014180	49050	1	25	61	1411	0.0017	0.759	IGGIGTVPVGRVETGILK	K	A	0.997	36	25	36	1766.05	1767	117793	242	259
NCLIV_001670,NCLIV_014180	49050	1	25	61	1411	0.0017	0.759	MDSCNYSEDR	K	F	0.997	62.5	25	62.5	1292.45	1429.5	677560	155	164
NCLIV_001670,NCLIV_014180	49050	1	25	61	1411	0.0017	0.759	NDPAKGCATFLAQVIVLNHPGEIK	K	N	0.997	46.8	30.6	41.4	2592.36	2086	10006.2	317	340
NCLIV_001670,NCLIV_014180	49050	1	25	61	1411	0.0017	0.759	NGYSPVIDCHTAHIACK	K	F	0.997	76.1	31.7	72.8	1942.89	1430	110320	341	357
NCLIV_001670,NCLIV_014180	49050	1	25	61	1411	0.0017	0.759	NMITGTSQADVALLVVPAEAGGFEGAFSK	K	E	0.997	50	30.9	49.6	2880.45	2767	13200000	101	129
NCLIV_001670,NCLIV_014180	49050	1	25	61	1411	0.0017	0.759	QMIVGINK	K	M	0.99	43.4	37.4	28.1	918.508	1277	270685	147	154
NCLIV_001670,NCLIV_014180	49050	1	25	61	1411	0.0017	0.759	RPSDKPLRLPLQDVYK	K	I	0.997	39.3	28.4	34.4	1925.1	1616	7236880	226	241
NCLIV_001670,NCLIV_014180	49050	1	25	61	1411	0.0017	0.759	SGDAAMVNMEPSKPMVVEAFTDYPPLGR	K	F	0.997	46.5	29.4	46.5	3009.42	2013	16300000	382	409
NCLIV_001670,NCLIV_014180	49050	1	25	61	1411	0.0017	0.759	STNMSWYK	K	G	0.99	36	28	36	1032.45	1468	6548240	203	210
NCLIV_001670,NCLIV_014180	49050	1	25	61	1411	0.0017	0.759	SVEMHHEVLEQAVPGDNVGFNVK	K	N	0.997	55.7	31.7	55.7	2551.22	1964	13500000	277	299
NCLIV_001670,NCLIV_014180	49050	1	25	61	1411	0.0017	0.759	TLVEALDMMEAPK	K	R	0.997	60.6	35.4	51.5	1447.72	2178	26600000	213	225
NCLIV_001670,NCLIV_014180	49050	1	25	61	1411	0.0017	0.759	VGYNPEKVPFVAISGFVGDNMVEK	K	S	0.997	51.6	31.7	48.2	2596.31	2232	4060620	179	202
NCLIV_001670,NCLIV_014180	49050	1	25	61	1411	0.0017	0.759	VPFVAISGFVGDNMVEK	K	S	0.997	62.8	34.4	53.3	1824.92	3168.5	25200000	186	202
NCLIV_001670,NCLIV_014180	49050	1	25	61	1411	0.0017	0.759	YHYTVIDAPGHR	K	D	0.997	59	35	49	1428.7	1382.5	24100000	85	96
NCLIV_001670,NCLIV_014180	49050	1	25	61	1411	0.0017	0.759	YHYTVIDAPGHRDFIK	K	N	0.997	42	34.1	41.1	1931.98	1451	833868	85	100
NCLIV_001770	86320.5	1	4	4	6	0	0.0574	LAEPGLEALATR	R	L	0.997	39.7	34.1	32.5	1240.69	2729	11211.6	505	516
NCLIV_001770	86320.5	1	4	4	6	0	0.0574	SDASGPLLLTR	K	T	0.989	32.7	36.4	18	1129.62	2553	25681.2	234	244
NCLIV_001770	86320.5	1	4	4	6	0	0.0574	STPSTEAFDGKLR	R	L	0.997	43	35.6	37.8	1408.71	2124.5	34649	88	100
NCLIV_001770	86320.5	1	4	4	6	0	0.0574	TVVSFAGTSR	K	G	0.982	26.3	35.6	18.4	1024.54	2118	29299.4	182	191
NCLIV_001800	80342.3	1	1	1	1	0	0.0159	AGTETLGDTSAR	K	G	0.964	22.8	35.9	17.3	1178.56	1368	263281	688	699
NCLIV_001890	104716	1	11	13	36	0	0.193	ALGPAFAPYSGPLLAR	R	M	0.997	46.8	32.7	44.6	1600.88	2464	156344	771	786
NCLIV_001890	104716	1	11	13	36	0	0.193	ALYHALIFSK	K	K	0.994	31.1	33.7	24.3	1162.66	2146	42837.1	246	255
NCLIV_001890	104716	1	11	13	36	0	0.193	DGDFSLFLVSLAR	R	V	0.997	39.7	35	31.4	1439.75	2708	3918.37	46	58
NCLIV_001890	104716	1	11	13	36	0	0.193	DTAAWTLGR	R	I	0.997	53.5	37.8	32.3	990.5	2249	174860	481	489
NCLIV_001890	104716	1	11	13	36	0	0.193	DVVLDNAAAER	K	W	0.997	43.5	35.9	34.3	1172.59	1685	240157	94	104
NCLIV_001890	104716	1	11	13	36	0	0.193	EQAELQLVGAR	R	D	0.997	57.3	35.5	46.3	1213.65	1939.5	167387	35	45
NCLIV_001890	104716	1	11	13	36	0	0.193	IAQFHTPVVMQK	R	L	0.997	42.5	35.4	35.7	1414.75	1906	215117	490	501
NCLIV_001890	104716	1	11	13	36	0	0.193	LVNADGTVVAENNSLLAAIVHR	K	L	0.997	31.4	30.3	31.4	2276.24	2533	553884	502	523
NCLIV_001890	104716	1	11	13	36	0	0.193	LVSTPLDPLFQK	K	L	0.979	25.2	33.2	18.6	1357.77	2450	25913.7	553	564
NCLIV_001890	104716	1	11	13	36	0	0.193	MYQMLQDPNVER	R	A	0.997	47.8	33.2	44.6	1523.7	1735	386889	787	798
NCLIV_001890	104716	1	11	13	36	0	0.193	VELPGDGFPELLPFLLTLVTEATMTPEASAQADGVSAHR	R	K	0.977	20.2	26.2	20.2	4096.06	3167	135101	145	183
NCLIV_001890	104716	1	11	13	36	0	0.193	VIDAPLATADSHQVQEQLLSK	R	Q	0.997	92.9	31.8	92.9	2263.19	2151.5	26774.9	59	79
NCLIV_001950,ncliv_improved_union_5_ORF1662	63037.9	1	3	3	6	0	0.126	HDIPAAAALLYR	R	R	0.976	19.5	34.4	19.5	1310.72	2123	833993	160	171
NCLIV_001950,ncliv_improved_union_5_ORF1662	63037.9	1	3	3	6	0	0.126	IPGKPISQEASSDYER	K	R	0.997	52.7	34.3	43.6	1776.88	1532	340619	336	351
NCLIV_001950,ncliv_improved_union_5_ORF1662	63037.9	1	3	3	6	0	0.126	LLALQAMDTPQFQEIGEMISSALR	R	Q	0.997	69.2	31	67.4	2662.36	3120	539342	532	555
NCLIV_001970,ncliv_improved_union_4_ORF1611	66823.9	1	37	61	4087	0.005	0.672	DEVLCINLFPNIK	R	N	0.997	35.9	35.2	28.6	1574.82	2671	1137820	304	316
NCLIV_001970,ncliv_improved_union_4_ORF1611	66823.9	1	37	61	4087	0.005	0.672	DSGDVILEELFK	R	R	0.997	61	35.7	47.8	1364.69	3046	190000000	201	212
NCLIV_001970,ncliv_improved_union_4_ORF1611	66823.9	1	37	61	4087	0.005	0.672	DSGDVILEELFKR	R	I	0.997	63.3	35.1	47.7	1520.8	2662	5150050	201	213
NCLIV_001970,ncliv_improved_union_4_ORF1611	66823.9	1	37	61	4087	0.005	0.672	EASAYDDLVSR	R	M	0.997	63	33.6	46.1	1225.57	1874	128000000	225	235
NCLIV_001970,ncliv_improved_union_4_ORF1611	66823.9	1	37	61	4087	0.005	0.672	EGEYSEFTFGR	K	G	0.997	55.6	30.6	48.4	1321.57	2439	211000000	438	448
NCLIV_001970,ncliv_improved_union_4_ORF1611	66823.9	1	37	61	4087	0.005	0.672	EMISSVLNQYDQQGEPK	K	L	0.997	58	32.7	55.4	1965.92	2262	80000000	551	567
NCLIV_001970,ncliv_improved_union_4_ORF1611	66823.9	1	37	61	4087	0.005	0.672	ETGETLAVSVPYFTEKPSAMDIEGLR	R	D	0.997	35.7	31	35	2840.4	2505	4183690	278	303
NCLIV_001970,ncliv_improved_union_4_ORF1611	66823.9	1	37	61	4087	0.005	0.672	ETGETLAVSVPYFTEKPSAMDIEGLRDEVLCINLFPNIK	R	N	0.994	29.2	25.7	29.2	4412.2	2900	767864	278	316
NCLIV_001970,ncliv_improved_union_4_ORF1611	66823.9	1	37	61	4087	0.005	0.672	FLLEGFLR	K	H	0.99	41.8	33.9	12.2	994.572	2705	135000000	521	528
NCLIV_001970,ncliv_improved_union_4_ORF1611	66823.9	1	37	61	4087	0.005	0.672	FLRHDIPAAAAR	R	L	0.997	41.4	33.5	22.1	1337.74	1236	1196210	157	168
NCLIV_001970,ncliv_improved_union_4_ORF1611	66823.9	1	37	61	4087	0.005	0.672	GDLPTSGTTQGDDGVDETEDTR	K	-	0.997	59.2	25.2	54	2265.96	1164	357850	572	593
NCLIV_001970,ncliv_improved_union_4_ORF1611	66823.9	1	37	61	4087	0.005	0.672	GDLPTSGTTQGDDGVDETEDTRL	K	-	0.997	53.9	27.5	53.9	2379.04	614	28800000	572	594
NCLIV_001970,ncliv_improved_union_4_ORF1611	66823.9	1	37	61	4087	0.005	0.672	GFEPPETTDPSR	R	Q	0.997	63.1	33	53	1332.61	1654	235000000	449	460
NCLIV_001970,ncliv_improved_union_4_ORF1611	66823.9	1	37	61	4087	0.005	0.672	GGSAGAAQEQQR	R	R	0.997	64.5	34.1	47.4	1159.55	915	613906	127	138
NCLIV_001970,ncliv_improved_union_4_ORF1611	66823.9	1	37	61	4087	0.005	0.672	GGSWLQQEEVEQVPSEAQNQTDAEPGTQSSTR	R	F	0.97	19.9	26	19.9	3473.57	2080.5	132199	80	111
NCLIV_001970,ncliv_improved_union_4_ORF1611	66823.9	1	37	61	4087	0.005	0.672	GPSAIVFEATDR	K	E	0.997	54.6	36.4	46.5	1262.64	2667	114000000	266	277
NCLIV_001970,ncliv_improved_union_4_ORF1611	66823.9	1	37	61	4087	0.005	0.672	GPSAIVFEATDRETGETLAVSVPYFTEKPSAMDIEGLR	K	D	0.991	29.3	27.1	29.3	4084.02	2636	1021000	266	303
NCLIV_001970,ncliv_improved_union_4_ORF1611	66823.9	1	37	61	4087	0.005	0.672	HDIPAAAAR	R	L	0.997	42.4	36.8	28	921.49	955.5	72800000	160	168
NCLIV_001970,ncliv_improved_union_4_ORF1611	66823.9	1	37	61	4087	0.005	0.672	HDPEDRLLPLQATETPQFENIK	R	E	0.997	43.6	31.6	43.6	2591.31	1842	48232.7	529	550
NCLIV_001970,ncliv_improved_union_4_ORF1611	66823.9	1	37	61	4087	0.005	0.672	HFSVVSELGEPSR	K	T	0.997	62.3	35.4	50.2	1443.72	2143.5	194000000	243	255
NCLIV_001970,ncliv_improved_union_4_ORF1611	66823.9	1	37	61	4087	0.005	0.672	IPEAGQPIIYR	R	E	0.997	62.6	34.6	43.7	1256.7	1975.5	87200000	214	224
NCLIV_001970,ncliv_improved_union_4_ORF1611	66823.9	1	37	61	4087	0.005	0.672	LAASLHHHGVVHGNLQMSSIFIQK	K	N	0.997	42.4	30.3	42.4	2640.38	1867	6390780	400	423
NCLIV_001970,ncliv_improved_union_4_ORF1611	66823.9	1	37	61	4087	0.005	0.672	LFPVDEVPSDVETNPMYYHGR	R	D	0.997	54.5	30.9	54	2465.14	2359	662000000	180	200
NCLIV_001970,ncliv_improved_union_4_ORF1611	66823.9	1	37	61	4087	0.005	0.672	LLPLQATETPQFENIK	R	E	0.997	62.1	32.7	51.2	1842	2948	223000000	535	550
NCLIV_001970,ncliv_improved_union_4_ORF1611	66823.9	1	37	61	4087	0.005	0.672	LLPLQATETPQFENIKEMISSVLNQYDQQGEPK	R	L	0.997	58.6	27.4	58.6	3804.9	2862	83800000	535	567
NCLIV_001970,ncliv_improved_union_4_ORF1611	66823.9	1	37	61	4087	0.005	0.672	LLVPTDIVR	R	A	0.997	33.6	29.4	25.9	1025.64	2642	185000000	327	335
NCLIV_001970,ncliv_improved_union_4_ORF1611	66823.9	1	37	61	4087	0.005	0.672	LQLTVQVIK	R	L	0.997	45.8	26	26.1	1041.67	2121	10400000	391	399
NCLIV_001970,ncliv_improved_union_4_ORF1611	66823.9	1	37	61	4087	0.005	0.672	MLGKGPSAIVFEATDR	R	E	0.997	33.3	34.9	26.1	1707.87	1691	10605.1	262	277
NCLIV_001970,ncliv_improved_union_4_ORF1611	66823.9	1	37	61	4087	0.005	0.672	NGAVFLGK	K	L	0.99	58.4	37.6	43.1	805.457	1726.5	26300000	424	431
NCLIV_001970,ncliv_improved_union_4_ORF1611	66823.9	1	37	61	4087	0.005	0.672	NIELSEPVK	R	F	0.997	57	35.7	40.1	1028.56	1508	61100000	512	520
NCLIV_001970,ncliv_improved_union_4_ORF1611	66823.9	1	37	61	4087	0.005	0.672	NIELSEPVKFLLEGFLR	R	H	0.997	55.7	29.7	55.2	2004.12	3053.5	1943440	512	528
NCLIV_001970,ncliv_improved_union_4_ORF1611	66823.9	1	37	61	4087	0.005	0.672	NQKHFSVVSELGEPSR	R	T	0.997	54.3	34.3	50.6	1813.92	1466.5	414917	240	255
NCLIV_001970,ncliv_improved_union_4_ORF1611	66823.9	1	37	61	4087	0.005	0.672	RGLVGQSR	R	I	0.979	35.1	37.2	13.4	872.506	1125	323294	344	351
NCLIV_001970,ncliv_improved_union_4_ORF1611	66823.9	1	37	61	4087	0.005	0.672	RIPEAGQPIIYR	K	E	0.997	53	31.9	46.8	1412.8	1833	182000000	213	224
NCLIV_001970,ncliv_improved_union_4_ORF1611	66823.9	1	37	61	4087	0.005	0.672	SSDVNSNLAIHAR	R	L	0.997	62	35.3	51	1383.7	1615.5	369000000	378	390
NCLIV_001970,ncliv_improved_union_4_ORF1611	66823.9	1	37	61	4087	0.005	0.672	YFLYPLMQTNLISLIEGLSR	R	S	0.997	54.1	30.6	44.3	2387.27	3299	15600000	358	377
NCLIV_001970,ncliv_improved_union_4_ORF1611	66823.9	1	37	61	4087	0.005	0.672	YMVKEGEYSEFTFGR	R	G	0.997	53.6	31.4	53.6	1842.84	1737	398804	434	448
NCLIV_002020	97602.3	1	12	15	56	0.0001	0.299	AAALEALAKEWEGR	R	I	0.997	66.9	35.1	64.3	1514.8	2451	93811.1	263	276
NCLIV_002020	97602.3	1	12	15	56	0.0001	0.299	AQEGADLLSVAENLEQR	R	A	0.997	44.4	34.3	38	1842.92	2528.5	54522.7	436	452
NCLIV_002020	97602.3	1	12	15	56	0.0001	0.299	ASVTGGGTSTPGAASGSAIGAETTPSLEQYGIQK	K	L	0.997	34.8	30.2	33.3	3151.54	2062	11510.2	168	201
NCLIV_002020	97602.3	1	12	15	56	0.0001	0.299	ATWGNGDHYVDSQVAMR	K	L	0.988	22	29.7	22	1922.85	1732	33233.6	211	227
NCLIV_002020	97602.3	1	12	15	56	0.0001	0.299	EAWGRGEEFFVAQR	R	V	0.997	34.5	34.2	27.5	1681.81	2151	35988.1	519	532
NCLIV_002020	97602.3	1	12	15	56	0.0001	0.299	ETEPSTQQFQPIR	R	S	0.997	45.5	35.2	38.9	1560.77	1795	87759.3	677	689
NCLIV_002020	97602.3	1	12	15	56	0.0001	0.299	GEEFFVAQR	R	V	0.997	50.8	35	33.1	1082.53	1982.5	192151	524	532
NCLIV_002020	97602.3	1	12	15	56	0.0001	0.299	IADHMLHEK	R	K	0.991	43.7	36.3	10.9	1093.55	1353	80926	400	408
NCLIV_002020	97602.3	1	12	15	56	0.0001	0.299	LLQYVAAQSAARPPSPPPYAPPVR	R	H	0.97	18.5	28.3	18.5	2546.39	2047	90330.6	757	780
NCLIV_002020	97602.3	1	12	15	56	0.0001	0.299	MRAQEGADLLSVAENLEQR	K	A	0.993	34.4	33.2	18.9	2146.06	2408	17972	434	452
NCLIV_002020	97602.3	1	12	15	56	0.0001	0.299	QSDPSPAPATLQQWVYR	R	L	0.997	50.4	34	48.2	1943.96	2341	157319	540	556
NCLIV_002020	97602.3	1	12	15	56	0.0001	0.299	RETEPSTQQFQPIR	R	S	0.997	42.7	34.8	33.5	1716.87	1699	21823	676	689
NCLIV_002020	97602.3	1	12	15	56	0.0001	0.299	SGSQEADAPFSAK	R	K	0.997	49.8	33.7	40.5	1294.59	1589	284956	690	702
NCLIV_002020	97602.3	1	12	15	56	0.0001	0.299	SGSQEADAPFSAKK	R	S	0.997	37.2	35.1	26.8	1422.69	1439.5	147360	690	703
NCLIV_002020	97602.3	1	12	15	56	0.0001	0.299	SKWMNNEDYVR	R	C	0.997	51.5	31	48.3	1457.65	1582	125571	387	397
NCLIV_002020	97602.3	1	12	15	56	0.0001	0.299	SVNTNPSDRLVNEWR	R	Y	0.992	26.2	34.3	21.7	1786.88	1963	23724.2	231	245
NCLIV_002030	107489	0.996	1	1	1	0	0.0197	LGTSDQASSTGGDASAPGAK	R	T	0.997	35.6	32.7	35.6	1777.82	1441	1969.68	275	294
NCLIV_002120	859870	1	2	2	2	0	0.0035	ETAPSTSSPHPAPR	R	D	0.997	44.1	35.3	39.2	1434.7	1155	13483.4	7495	7508
NCLIV_002120	859870	1	2	2	2	0	0.0035	QTPSLLTSSLQPLLK	K	L	0.997	39.3	28.7	38.5	1625.95	2589	8174.9	7842	7856
NCLIV_002190,ncliv_improved_union_5_ORF834	17012.7	1	4	5	5	0	0.308	DGEGAGEGEWQVVTNK	R	R	0.997	39.7	31.2	39.6	1675.76	1958	11554.3	138	153
NCLIV_002190,ncliv_improved_union_5_ORF834	17012.7	1	4	5	5	0	0.308	DGEGAGEGEWQVVTNKR	R	K	0.997	60.3	33	60.3	1831.86	1883	13498.8	138	154
NCLIV_002190,ncliv_improved_union_5_ORF834	17012.7	1	4	5	5	0	0.308	GEGASLTPDGK	R	L	0.995	37.8	35.5	18.9	1031.5	1316	19801.6	91	101
NCLIV_002190,ncliv_improved_union_5_ORF834	17012.7	1	4	5	5	0	0.308	KKPASGSDGVLSASGEDADAR	K	G	0.997	44.7	33.6	44.2	2017.98	1468.5	24758	70	90
NCLIV_002340	103701	1	5	5	7	0	0.0994	AAGAQEGFQLVR	R	R	0.997	52.3	36.7	41.5	1246.65	1990	41543	240	251
NCLIV_002340	103701	1	5	5	7	0	0.0994	NQDAALLHQHK	K	S	0.997	57.5	36.6	49.8	1274.66	1329	21456.1	753	763
NCLIV_002340	103701	1	5	5	7	0	0.0994	SLGELQIAASSAGLR	R	M	0.993	30.6	33.8	26.2	1472.81	2267	22313	698	712
NCLIV_002340	103701	1	5	5	7	0	0.0994	VIGSMVQFR	R	L	0.992	31.7	35.7	24.4	1036.56	2068	30039.2	174	182
NCLIV_002340	103701	1	5	5	7	0	0.0994	VLPSLQQMEASLDAR	R	R	0.997	39.5	34.8	38.2	1657.86	2599	5652.73	898	912
NCLIV_002340	103701	1	5	5	7	0	0.0994	VPAEPVASALLPFTPQQLELRR	R	Q	0.971	19.3	26.1	19.3	2432.37	2624	14636.6	597	618
NCLIV_002340	103701	1	5	5	7	0	0.0994	VPSPSVSLDTR	R	E	0.997	39.8	36.2	26.6	1157.62	1753	60649.3	858	868
NCLIV_002375	28677	0.995	1	1	2	0	0.0728	AAAQPPANPPVAGASPGER	K	N	0.993	33.5	34.8	24.5	1757.89	1335.5	7703.09	47	65
NCLIV_002380	30991.5	1	10	12	59	0.0001	0.343	AEGWAPNMGMPR	K	V	0.963	20.2	29.4	17.1	1348.58	1336	38890.3	235	246
NCLIV_002380	30991.5	1	10	12	59	0.0001	0.343	KLSTISVLWER	R	Y	0.997	52.9	31.6	50	1331.77	1905	32094.9	214	224
NCLIV_002380	30991.5	1	10	12	59	0.0001	0.343	LSTISVLWER	K	Y	0.997	53.2	34.4	36	1203.67	2052	5239.16	215	224
NCLIV_002380	30991.5	1	10	12	59	0.0001	0.343	NGYVDLMNTNGQPEDIVR	K	L	0.997	71.6	32	61.1	2050.95	1745	7978.94	174	191
NCLIV_002380	30991.5	1	10	12	59	0.0001	0.343	SFVFSEEK	R	N	0.981	21.9	33.9	21.9	972.467	1592	18730.1	166	173
NCLIV_002380	30991.5	1	10	12	59	0.0001	0.343	SFVFSEEKNGYVDLMNTNGQPEDIVR	R	L	0.997	37.7	29.2	30.2	3004.4	1864	4320.66	166	191
NCLIV_002380	30991.5	1	10	12	59	0.0001	0.343	SHGNMGDKAEGWAPNMGMPR	K	V	0.96	19.7	25	19.7	2190.91	1155	3387.18	227	246
NCLIV_002380	30991.5	1	10	12	59	0.0001	0.343	TIVDEIQDKLR	R	A	0.997	54.7	34.5	42.2	1329.74	1978.5	60793.4	201	211
NCLIV_002380	30991.5	1	10	12	59	0.0001	0.343	VAMSHLPAR	R	Y	0.997	55.7	35.9	29.3	981.53	1014.5	725484	247	255
NCLIV_002380	30991.5	1	10	12	59	0.0001	0.343	YPGGAPRPTTCGTCSFCA	K	-	0.997	55.6	25	55.6	1959.81	1578	152534	260	277
NCLIV_002390	17652	1	10	22	138	0.0002	0.632	GDFCIDVGR	R	N	0.997	62.8	33.1	47.5	1038.47	1765	663117	108	116
NCLIV_002390	17652	1	10	22	138	0.0002	0.632	GLVSEVLK	R	R	0.972	31	35.5	14.3	844.514	1776	69368.2	21	28
NCLIV_002390	17652	1	10	22	138	0.0002	0.632	GLVSEVLKR	R	F	0.997	64.6	32.4	48.3	1000.62	1975.5	534161	21	29
NCLIV_002390	17652	1	10	22	138	0.0002	0.632	MKSPDASLLEEHYADLK	K	G	0.997	75.3	33.5	65.8	1962.95	1783	501878	42	58
NCLIV_002390	17652	1	10	22	138	0.0002	0.632	MLGETRPLESNPGTLR	R	G	0.997	43.7	34.5	36.9	1786.91	1465.5	1192230	92	107
NCLIV_002390	17652	1	10	22	138	0.0002	0.632	NIVHGSDSVESANK	R	E	0.997	59.2	34.5	51.2	1456.7	1082.5	1094390	117	130
NCLIV_002390	17652	1	10	22	138	0.0002	0.632	NIVHGSDSVESANKEINLWFTPEEICEWTSAQHK	R	W	0.962	23.4	27.1	23.4	3955.86	3421	4231.21	117	150
NCLIV_002390	17652	1	10	22	138	0.0002	0.632	RMLGETRPLESNPGTLR	R	G	0.991	24.2	33.6	24.2	1943.01	1362.5	122906	91	107
NCLIV_002390	17652	1	10	22	138	0.0002	0.632	SPDASLLEEHYADLK	K	G	0.997	60.4	34.3	58.4	1687.82	1817	247666	44	58
NCLIV_002390	17652	1	10	22	138	0.0002	0.632	TYIMVKPDGVQR	R	G	0.997	46.5	35.3	33.3	1406.75	1483	2418270	9	20
NCLIV_002400	38493.6	1	3	3	5	0	0.103	HHPAFNQIR	R	Q	0.997	42.1	37.3	20.1	1119.58	1111	57199.7	247	255
NCLIV_002400	38493.6	1	3	3	5	0	0.103	LEALGFSR	R	H	0.99	46.2	36.6	21.7	892.489	1667	81090.6	329	336
NCLIV_002400	38493.6	1	3	3	5	0	0.103	TLSNEEAELDVGPEETIFNLK	R	E	0.993	26.4	32.5	25.8	2348.15	2189	4982.26	7	27
NCLIV_002507,ncliv_improved_union_4_ORF195308	16446.9	1	2	3	8	0	0.2	ATPYSEGSINHR	R	F	0.997	51.1	34.5	49.4	1331.63	1151	36222.1	117	128
NCLIV_002507,ncliv_improved_union_4_ORF195308	16446.9	1	2	3	8	0	0.2	GGHEPHNAYPETPLHFYR	K	A	0.997	50.4	32.1	50.2	2121.99	1629	130261	99	116
NCLIV_002520	30017.7	1	7	11	116	0.0001	0.494	ERHLGGFDIIHLR	R	D	0.958	35.3	33	6.75	1562.86	1736	3213.25	199	211
NCLIV_002520	30017.7	1	7	11	116	0.0001	0.494	ESVPLVVLLR	R	N	0.997	47.8	25.7	40.1	1124.7	2359	211597	40	49
NCLIV_002520	30017.7	1	7	11	116	0.0001	0.494	EVMMIVMQR	R	L	0.997	67.8	33.4	52.7	1184.55	1122.5	55968.8	60	68
NCLIV_002520	30017.7	1	7	11	116	0.0001	0.494	FEAGNLAMVTGGHNVGR	K	V	0.997	91.5	34.1	90.6	1745.84	1484	22687.5	175	191
NCLIV_002520	30017.7	1	7	11	116	0.0001	0.494	FVPHPIRDEEASYK	R	L	0.997	55.9	34.7	53.2	1687.84	1262	53853.4	109	122
NCLIV_002520	30017.7	1	7	11	116	0.0001	0.494	GVPALITHDGR	K	T	0.997	46.5	35.7	38.6	1135.62	1485	568733	135	145
NCLIV_002520	30017.7	1	7	11	116	0.0001	0.494	HLGGFDIIHLR	R	D	0.997	62.6	33.9	52.1	1277.71	1880.5	128661	201	211
NCLIV_002520	30017.7	1	7	11	116	0.0001	0.494	ISNVFIIGK	R	G	0.997	52.6	30.3	25.6	990.598	1963	160875	222	230
NCLIV_002520	30017.7	1	7	11	116	0.0001	0.494	ISNVFIIGKGEK	R	A	0.997	44.2	31.4	36.3	1304.76	1606	134934	222	233
NCLIV_002520	30017.7	1	7	11	116	0.0001	0.494	IVDTLKFEAGNLAMVTGGHNVGR	K	V	0.997	52.1	31.4	52.1	2399.25	1838.5	23090.9	169	191
NCLIV_002520	30017.7	1	7	11	116	0.0001	0.494	LRESVPLVVLLR	K	N	0.997	55.1	25	45.3	1393.89	2228	185177	38	49
NCLIV_002520	30017.7	1	7	11	116	0.0001	0.494	LTGHYAPRPSPGPHK	K	L	0.991	26.9	34.8	23.4	1614.85	923	1644.81	23	37
NCLIV_002520	30017.7	1	7	11	116	0.0001	0.494	TMRYPHPSIK	R	A	0.98	28.9	36.6	17.1	1245.64	1046	4193.74	146	155
NCLIV_002520	30017.7	1	7	11	116	0.0001	0.494	VAAPHHWMLDKLTGHYAPRPSPGPHK	R	L	0.983	20.9	30.3	20.9	2916.48	1439	1678.9	12	37
NCLIV_002530	56311.4	1	1	1	1	0	0.0193	ALEAQGIAIR	R	V	0.997	47.8	33.9	26.2	1041.61	1844	1042740	465	474
NCLIV_002540	25005.4	1	1	1	10	0	0.157	LYIWDTGGQER	K	F	0.997	32.5	35	26.8	1337.65	1812	17424.1	89	99
NCLIV_002540	25005.4	1	1	1	10	0	0.157	TGYNVGLLFEQLAK	K	E	0.997	39.6	33.8	35.7	1552.84	2404.5	4006.3	203	216
NCLIV_002590	73511	1	12	14	55	0.0001	0.391	AVDLGAVEDFEK	K	G	0.997	46.5	36.2	41.3	1292.64	2194	1296540	101	112
NCLIV_002590	73511	1	12	14	55	0.0001	0.391	DGSIVTDPLLR	R	L	0.995	35.7	35.8	25.4	1185.65	2199	1883760	488	498
NCLIV_002590	73511	1	12	14	55	0.0001	0.391	DPVAVAAVELLEQNLMPSPGELR	R	Q	0.997	54.3	31.6	52.1	2464.28	3051	4322180	607	629
NCLIV_002590	73511	1	12	14	55	0.0001	0.391	FAGWVGSGFEEVIVEGDIDKQEFVAYYVK	R	D	0.997	50.3	29.5	45.9	3281.6	2915	575419	566	594
NCLIV_002590	73511	1	12	14	55	0.0001	0.391	FLANQADFALAR	K	D	0.997	60.1	35.4	49.9	1336.7	2202.5	2295550	476	487
NCLIV_002590	73511	1	12	14	55	0.0001	0.391	KTETFVLLGGGAAAATAAETLR	K	A	0.997	43.5	30.8	43.5	2148.17	3139	26306.8	223	244
NCLIV_002590	73511	1	12	14	55	0.0001	0.391	LEGGAADVNFDK	R	L	0.997	49.1	35.3	43.3	1235.59	1755	2521440	313	324
NCLIV_002590	73511	1	12	14	55	0.0001	0.391	LLLCTGSETR	K	R	0.971	27.6	36.6	15.5	1149.59	1806	809588	325	334
NCLIV_002590	73511	1	12	14	55	0.0001	0.391	LPSNPDVYVAGDIATYPYVK	R	T	0.997	67.8	33.2	65.5	2182.11	2367	1257290	499	518
NCLIV_002590	73511	1	12	14	55	0.0001	0.391	NVTVIGQESVPFER	K	I	0.997	54.9	35.1	47.7	1574.82	2129.5	2021320	398	411
NCLIV_002590	73511	1	12	14	55	0.0001	0.391	TADGTFYCTGASCSHYSASLVK	R	G	0.984	22.1	26.8	22	2383.03	1919	248877	132	153
NCLIV_002590	73511	1	12	14	55	0.0001	0.391	TVTCPFHDAEFDLETGK	R	C	0.997	37	30.3	37	1966.89	2166	194443	161	177
NCLIV_002590	73511	1	12	14	55	0.0001	0.391	VAALNMLGR	R	H	0.994	36	37.3	18.9	944.535	2268	1043990	537	545
NCLIV_002590	73511	1	12	14	55	0.0001	0.391	VDNILLRPLQTLQEELDVQVLLNSR	K	A	0.997	45.3	25	45.3	2918.63	3064	4463190	276	300
NCLIV_002590	73511	1	12	14	55	0.0001	0.391	VTGVELASGEIIQADIVLVGIGSVPATK	R	F	0.987	25.7	25	25.7	2736.54	2988	338636	448	475
NCLIV_002610	126089	1	9	10	28	0	0.11	DSREDENVTFR	K	D	0.975	28.2	32.6	16.7	1367.62	1493	56383.4	314	324
NCLIV_002610	126089	1	9	10	28	0	0.11	EDENVTFR	R	D	0.972	34	33.7	13	1009.46	1529	79615.6	317	324
NCLIV_002610	126089	1	9	10	28	0	0.11	FFHQEMQAYR	K	L	0.972	21.9	31	17.8	1372.61	1535.5	203030	732	741
NCLIV_002610	126089	1	9	10	28	0	0.11	FLVQEVIR	R	Y	0.99	43.9	33.3	21.7	1003.59	2198	193015	688	695
NCLIV_002610	126089	1	9	10	28	0	0.11	LVEANEQTYWVPAFVK	R	E	0.997	43.6	34	43.6	1893.97	2460	22901.3	450	465
NCLIV_002610	126089	1	9	10	28	0	0.11	MQTVINLGR	R	V	0.997	57.8	37.2	39.2	1047.56	1854.5	292016	849	857
NCLIV_002610	126089	1	9	10	28	0	0.11	NYPDPTEVVHAHGADALR	R	V	0.997	71.4	33.5	68.8	1961.95	1809	68044.7	633	650
NCLIV_002610	126089	1	9	10	28	0	0.11	SDTPLIYR	R	A	0.99	43.9	35.8	26.1	964.51	2030	99933	427	434
NCLIV_002610	126089	1	9	10	28	0	0.11	SGIQLSATPNFK	K	N	0.997	46	35.6	26.3	1262.67	1965	109231	910	921
NCLIV_002610	126089	1	9	10	28	0	0.11	VPVKTPVR	R	C	0.99	26.1	27.9	21	895.572	1281	81044	865	872
NCLIV_002610	126089	1	9	10	28	0	0.11	VYLVNSPVVK	R	A	0.997	39.9	31.8	24.9	1117.66	1924	299319	651	660
NCLIV_002610	126089	1	9	10	28	0	0.11	WIVSSTQSLVK	R	F	0.992	27.9	33.8	23.9	1247.7	2112	23715.4	721	731
NCLIV_002640	13710.7	1	2	2	6	0	0.18	AVLTPEAQER	R	L	0.995	35.6	36.1	22.4	1113.59	1273	38251.4	44	53
NCLIV_002640	13710.7	1	2	2	6	0	0.18	EVETLILQSAQR	R	G	0.997	57.3	34.6	31	1386.76	1856	109731	67	78
NCLIV_002670	182708	0.989	1	1	2	0	0.0048	LLAASLLR	R	V	0.982	32.5	29.9	-11.3	856.562	1735	7981.35	805	812
NCLIV_002680	55887.3	1	14	21	54	0.0001	0.491	AKHPEAVALLQQIEDALVSK	K	R	0.997	42.3	28.6	42.3	2160.2	2825.5	1399430	63	82
NCLIV_002680	55887.3	1	14	21	54	0.0001	0.491	ALLQQAPSEMKQPEQR	R	L	0.997	35.3	34.3	29.2	1869.95	1546	1116130	42	57
NCLIV_002680	55887.3	1	14	21	54	0.0001	0.491	EQLAAAASPQMR	R	A	0.997	44.6	35.7	31	1272.64	1498	943137	30	41
NCLIV_002680	55887.3	1	14	21	54	0.0001	0.491	GAESSVLSPNASPSASQAPNAALAAALEAEVLYK	R	T	0.991	28.3	29.1	28.3	3284.66	2724	371503	184	217
NCLIV_002680	55887.3	1	14	21	54	0.0001	0.491	HPEAVALLQQIEDALVSK	K	R	0.997	52	31.4	47.6	1961.07	2935.5	1625740	65	82
NCLIV_002680	55887.3	1	14	21	54	0.0001	0.491	KLHDTSVGVGGVAQAAFQR	K	A	0.997	33	32.9	27.9	1941.03	1899	891451	243	261
NCLIV_002680	55887.3	1	14	21	54	0.0001	0.491	LDEAAFLR	K	L	0.99	54.4	37.7	39.4	934.499	2100.5	1808650	139	146
NCLIV_002680	55887.3	1	14	21	54	0.0001	0.491	LHDTSVGVGGVAQAAFQR	K	A	0.997	79.1	34.1	72.7	1812.94	1978	865826	244	261
NCLIV_002680	55887.3	1	14	21	54	0.0001	0.491	LLGAVCEDIDGR	R	D	0.997	75.1	35.6	64.5	1317.65	1984	522119	147	158
NCLIV_002680	55887.3	1	14	21	54	0.0001	0.491	QIQATALANHMPALR	R	R	0.997	54.9	33.9	52.7	1634.88	1759	1526010	364	378
NCLIV_002680	55887.3	1	14	21	54	0.0001	0.491	QVFVTWVRPSLLLDETGMTYLQDR	R	L	0.997	49.8	30.7	49.2	2883.47	2706	4395890	473	496
NCLIV_002680	55887.3	1	14	21	54	0.0001	0.491	SAAGTAAGNPEASGMGEGPAAEAPVGLSAGGAGISAASR	R	S	0.98	22.2	28.1	22.2	3341.57	1972	56283.7	394	432
NCLIV_002680	55887.3	1	14	21	54	0.0001	0.491	SLSFDVIAK	R	S	0.98	29.7	35.3	16.6	979.546	2167	400658	433	441
NCLIV_002680	55887.3	1	14	21	54	0.0001	0.491	TANSGPVNTGGSAPAGDESLANAAAK	M	K	0.997	45.5	31.9	44.2	2328.11	1694	1419550	2	27
NCLIV_002680	55887.3	1	14	21	54	0.0001	0.491	WIGAAEQLHQQLQNQTTELLGS	R	-	0.995	27.7	32	27.7	2465.24	2542	132868	500	521
NCLIV_002690	169591	1	1	1	2	0	0.0062	VPNQGHMGLR	R	G	0.997	42.7	35.7	32.5	1124.56	1218.5	203245	1321	1330
NCLIV_002750,ncliv_improved_union_5_ORF194459	48161.1	0.99	1	1	2	0	0.0429	QHPPANVNNDVADLLFSR	R	T	0.997	40.2	33.7	32.4	2007	2060.5	16312.2	199	216
NCLIV_002770	41972.3	1	14	19	87	0.0001	0.465	EVTHDGSVYEGEYR	R	N	0.997	53.8	29.9	53.8	1640.72	1598	3252340	202	215
NCLIV_002770	41972.3	1	14	19	87	0.0001	0.465	GTHQATAETKPR	R	L	0.976	22	35.3	18.7	1296.67	1069	10127.1	315	326
NCLIV_002770	41972.3	1	14	19	87	0.0001	0.465	GVFFFVDGR	K	K	0.997	40.1	36.1	19.8	1043.53	2544	1442360	269	277
NCLIV_002770	41972.3	1	14	19	87	0.0001	0.465	IYEGEWSMSR	R	M	0.992	31.1	29.6	23.9	1273.55	1819	406317	255	264
NCLIV_002770	41972.3	1	14	19	87	0.0001	0.465	KPESLEEKENAR	K	Q	0.997	58.1	35.7	46	1429.73	1260	1531440	13	24
NCLIV_002770	41972.3	1	14	19	87	0.0001	0.465	LALWNQGVR	R	V	0.997	44.5	35.3	29.3	1056.59	2345.5	1021630	327	335
NCLIV_002770	41972.3	1	14	19	87	0.0001	0.465	LTWPDGSAYQGGFK	R	G	0.997	51.6	34.2	46.9	1526.73	1854.5	2421190	294	307
NCLIV_002770	41972.3	1	14	19	87	0.0001	0.465	LVRPDGSKYEGEFAQGK	R	A	0.97	18.2	34.1	18.2	1880.95	1328	11637	153	169
NCLIV_002770	41972.3	1	14	19	87	0.0001	0.465	MQSPSGDVYEGEFSK	R	G	0.997	51.9	28.8	47.5	1660.72	1869	3334740	225	239
NCLIV_002770	41972.3	1	14	19	87	0.0001	0.465	QGSEGPSKPSPAQGDR	K	S	0.997	57.9	33.9	53.9	1597.76	1216.5	1380150	353	368
NCLIV_002770	41972.3	1	14	19	87	0.0001	0.465	SQSGTLAGAAPVEATQDR	K	R	0.997	51.7	34.2	42.8	1758.86	1702.5	1163270	30	47
NCLIV_002770	41972.3	1	14	19	87	0.0001	0.465	WLNDEEMQQEGEHGK	K	Q	0.97	20.7	25.8	20.7	1845.77	1773	1432500	338	352
NCLIV_002770	41972.3	1	14	19	87	0.0001	0.465	YEGEFAQGK	K	A	0.994	32.1	32.7	20.5	1028.47	1528	2458770	161	169
NCLIV_002770	41972.3	1	14	19	87	0.0001	0.465	YTFADGSVYVGQWIADKR	K	H	0.974	20.3	33.3	18.6	2076.02	2469	850841	179	196
NCLIV_002780	15187.7	1	6	12	87	0.0001	0.629	ALDINLPNVVVPSAGRPSNNQNR	R	R	0.997	36.7	30.7	33.8	2445.3	2464	74501.5	108	130
NCLIV_002780	15187.7	1	6	12	87	0.0001	0.629	ISEEVAVIPSK	K	R	0.997	70.8	34.7	47	1171.66	1570	465503	34	44
NCLIV_002780	15187.7	1	6	12	87	0.0001	0.629	ISEEVAVIPSKR	K	M	0.997	53.9	33.2	45	1327.76	1438	1254170	34	45
NCLIV_002780	15187.7	1	6	12	87	0.0001	0.629	KISEEVAVIPSK	K	R	0.997	57	32.8	45	1299.75	1466	83513.8	33	44
NCLIV_002780	15187.7	1	6	12	87	0.0001	0.629	QIVEKYYAK	R	L	0.982	30.8	35.3	16.5	1141.63	1250	67449.5	15	23
NCLIV_002780	15187.7	1	6	12	87	0.0001	0.629	RMDFVPER	R	S	0.99	43.2	37.1	17.3	1049.52	1469.5	286178	81	88
NCLIV_002780	15187.7	1	6	12	87	0.0001	0.629	SEVDVATISIDQDTSDMLR	R	A	0.997	55.7	32.4	50.8	2094.99	2693	104102	89	107
NCLIV_002780	15187.7	1	6	12	87	0.0001	0.629	VAGFVTHLMK	R	R	0.997	58.3	36	47.7	1102.61	1732	1829950	50	59
NCLIV_002780	15187.7	1	6	12	87	0.0001	0.629	VAGFVTHLMKR	R	I	0.997	36.4	35.1	22.3	1274.7	1380.5	101638	50	60
NCLIV_002850	24322.4	1	7	7	29	0	0.552	AGIIPDVLPESACR	R	A	0.997	39.4	35.2	34.2	1497.77	2350	85402.9	41	54
NCLIV_002850	24322.4	1	7	7	29	0	0.552	ANPVAGEWAHWVASAEDKTIQSGSK	R	T	0.997	38.8	31.3	38.3	2639.28	2508	8146.21	128	152
NCLIV_002850	24322.4	1	7	7	29	0	0.552	AVVFLTDPDAPSR	K	L	0.997	65.9	36.1	50.6	1387.72	2637	13362.5	98	110
NCLIV_002850	24322.4	1	7	7	29	0	0.552	HAHAVASESGLALVGVNWFTVEHK	R	-	0.997	71.1	31.7	66	2559.31	3143	18984.3	200	223
NCLIV_002850	24322.4	1	7	7	29	0	0.552	MALHAVTDCPTITLSQRPEQGQK	R	A	0.99	23.2	31.9	23.2	2597.28	1821	130215	75	97
NCLIV_002850	24322.4	1	7	7	29	0	0.552	TFLPYAPPTPPK	K	G	0.997	40.1	34.8	26.7	1328.73	2224	466352	153	164
NCLIV_002850	24322.4	1	7	7	29	0	0.552	YVALVYFGSTSK	R	L	0.997	47.7	35.7	46.5	1334.7	2396	80618.3	171	182
NCLIV_002940,ncliv_improved_union_2_ORF1706	64469	1	25	39	1641	0.002	0.582	AATIGDPLPTGSAK	K	Q	0.997	46.5	35	36.6	1298.7	1544	28900000	78	91
NCLIV_002940,ncliv_improved_union_2_ORF1706	64469	1	25	39	1641	0.002	0.582	AGDIESPQPANDLTECMAR	K	C	0.997	57	29.1	57	2074.92	1776	10000000	445	463
NCLIV_002940,ncliv_improved_union_2_ORF1706	64469	1	25	39	1641	0.002	0.582	ALPNAADHHQDLLCVHTGNIGSK	R	A	0.997	58.5	32.2	55.2	2468.21	1819	25300000	422	444
NCLIV_002940,ncliv_improved_union_2_ORF1706	64469	1	25	39	1641	0.002	0.582	CSHYTFNTNSK	K	Y	0.997	48.2	28.2	48.2	1358.58	1471.5	6623090	470	480
NCLIV_002940,ncliv_improved_union_2_ORF1706	64469	1	25	39	1641	0.002	0.582	CYLLTAGFSK	R	H	0.997	52.7	36.4	42.7	1159.58	2190	15000000	555	564
NCLIV_002940,ncliv_improved_union_2_ORF1706	64469	1	25	39	1641	0.002	0.582	EEADAANTDDPVDAAR	R	A	0.997	52.7	27.9	52.7	1659.71	710.5	17300000	406	421
NCLIV_002940,ncliv_improved_union_2_ORF1706	64469	1	25	39	1641	0.002	0.582	EFCDFGGNMHQR	R	E	0.997	46.9	25	45.5	1513.59	1637.5	9483180	394	405
NCLIV_002940,ncliv_improved_union_2_ORF1706	64469	1	25	39	1641	0.002	0.582	EVTECNHFTYNTQAK	R	M	0.997	53.9	29.8	50.2	1841.81	1589	10300000	99	113
NCLIV_002940,ncliv_improved_union_2_ORF1706	64469	1	25	39	1641	0.002	0.582	GVDYSTAPGVGKPWFTTLATDCQVACGAEDGCVAFTWHAPTSR	R	C	0.997	40.6	25	40.6	4644.1	2568	2128720	512	554
NCLIV_002940,ncliv_improved_union_2_ORF1706	64469	1	25	39	1641	0.002	0.582	GVSYDKAPDVMNPISASQAVDCQAACAADPR	K	C	0.997	52	26	52	3280.47	2012	1051420	145	175
NCLIV_002940,ncliv_improved_union_2_ORF1706	64469	1	25	39	1641	0.002	0.582	HKKPHAVGAISGPR	K	E	0.997	49	31.6	34.5	1454.83	1399	3798670	380	393
NCLIV_002940,ncliv_improved_union_2_ORF1706	64469	1	25	39	1641	0.002	0.582	KCSHYTFNTNSK	K	Y	0.997	55.2	32.2	52.9	1486.67	1340	5042610	469	480
NCLIV_002940,ncliv_improved_union_2_ORF1706	64469	1	25	39	1641	0.002	0.582	KPHAVGAISGPR	K	E	0.997	59.6	33.5	40	1189.68	1304	26700000	382	393
NCLIV_002940,ncliv_improved_union_2_ORF1706	64469	1	25	39	1641	0.002	0.582	LYEYPGDLTGSK	K	T	0.997	54.8	35.1	45.2	1342.65	1699	29900000	491	502
NCLIV_002940,ncliv_improved_union_2_ORF1706	64469	1	25	39	1641	0.002	0.582	MQLYPYAGDR	K	T	0.997	62.7	33.6	50.1	1213.57	1731	37900000	302	311
NCLIV_002940,ncliv_improved_union_2_ORF1706	64469	1	25	39	1641	0.002	0.582	NQLSDLGSAYQILQPTDCQALCAANPLCK	K	V	0.995	27.1	29.2	26.5	3249.53	2567	516505	331	359
NCLIV_002940,ncliv_improved_union_2_ORF1706	64469	1	25	39	1641	0.002	0.582	SCDTSCFWR	K	E	0.997	51	25	45.8	1218.47	1880.5	8068310	316	324
NCLIV_002940,ncliv_improved_union_2_ORF1706	64469	1	25	39	1641	0.002	0.582	SCDTTCFEK	R	G	0.997	39.8	25	39.8	1147.44	1284.5	5269870	136	144
NCLIV_002940,ncliv_improved_union_2_ORF1706	64469	1	25	39	1641	0.002	0.582	SGKPDLYSYPGDMTAPR	K	S	0.997	61.6	32.3	54.9	1870.86	1701	56200000	119	135
NCLIV_002940,ncliv_improved_union_2_ORF1706	64469	1	25	39	1641	0.002	0.582	TCDTSCFR	K	R	0.99	57.9	25	39.8	1046.4	1161	4852690	503	510
NCLIV_002940,ncliv_improved_union_2_ORF1706	64469	1	25	39	1641	0.002	0.582	TFTFSEPDK	K	T	0.975	24.5	33.5	17.7	1071.5	1887.5	2144680	178	186
NCLIV_002940,ncliv_improved_union_2_ORF1706	64469	1	25	39	1641	0.002	0.582	TFTFSEPDKTCSFK	K	G	0.997	55.9	32.2	55.9	1694.77	1965.5	14600000	178	191
NCLIV_002940,ncliv_improved_union_2_ORF1706	64469	1	25	39	1641	0.002	0.582	VAGVTSGPAQFCDSGGDLR	K	R	0.997	59.3	32.9	51.4	1893.88	1926	5857600	203	221
NCLIV_002940,ncliv_improved_union_2_ORF1706	64469	1	25	39	1641	0.002	0.582	VAGVTSGPAQFCDSGGDLRR	K	D	0.991	26	33	20.8	2049.98	1808	11500000	203	222
NCLIV_002940,ncliv_improved_union_2_ORF1706	64469	1	25	39	1641	0.002	0.582	VFVWDYFEK	K	T	0.997	51.5	35.8	46.6	1232.6	2630.5	18100000	360	368
NCLIV_003010	79200.4	1	4	4	4	0	0.101	AAHTGSPEEPPPQEPASNTGVSALLTGYK	R	R	0.997	47.4	30.7	47.4	2906.42	2160	154538	64	92
NCLIV_003010	79200.4	1	4	4	4	0	0.101	LQLFVPAELVK	K	S	0.955	26.5	28.4	13.2	1256.76	2561	288568	446	456
NCLIV_003010	79200.4	1	4	4	4	0	0.101	TQASTTLTTEVK	R	Q	0.997	50.8	35.5	37.8	1279.67	1547	224554	411	422
NCLIV_003010	79200.4	1	4	4	4	0	0.101	VNPHNIGNAEKPSQEQGSTEK	R	V	0.973	23.2	32.6	18.9	2264.09	1292	102244	126	146
NCLIV_003030	35472.7	0.996	1	1	2	0	0.0818	GIFGSAVAAALGQENDGDGARPSTSSR	R	N	0.989	22.8	31.5	22.8	2591.24	2011	5833.43	8	34
NCLIV_003050	124795	1	62	89	427	0.0005	0.534	AAAADTHPENEQPPQEANK	R	D	0.997	35	31.3	31.7	2017.92	932	79068.7	946	964
NCLIV_003050	124795	1	62	89	427	0.0005	0.534	AAAALADFEK	R	N	0.997	45.2	37.3	40	1006.52	1955	1367300	492	501
NCLIV_003050	124795	1	62	89	427	0.0005	0.534	AAAALADFEKNFK	R	A	0.997	69.4	35.4	58.3	1395.73	2223	34433.8	492	504
NCLIV_003050	124795	1	62	89	427	0.0005	0.534	ADQLQIQVQR	K	S	0.997	51.2	35.1	27.2	1198.65	1768	58321.8	736	745
NCLIV_003050	124795	1	62	89	427	0.0005	0.534	AFRHEYANLR	K	K	0.997	41.9	36.4	30	1276.65	1521	209853	173	182
NCLIV_003050	124795	1	62	89	427	0.0005	0.534	ALLQALLPQSR	K	E	0.997	46.2	28.4	41.6	1209.73	2476.5	541781	875	885
NCLIV_003050	124795	1	62	89	427	0.0005	0.534	ASAAQLQEAHQLMLR	K	E	0.997	62.8	34.4	59.1	1666.87	1965	5541840	505	519
NCLIV_003050	124795	1	62	89	427	0.0005	0.534	AVDEALKEGTQLEAMVVHVER	K	L	0.997	54.2	32.5	54.2	2340.19	2255.5	523958	782	802
NCLIV_003050	124795	1	62	89	427	0.0005	0.534	EFYDGMASLEK	K	H	0.997	41.2	31.7	34.9	1289.57	1984.5	520258	264	274
NCLIV_003050	124795	1	62	89	427	0.0005	0.534	ELAPMVDNNFEDFPR	K	I	0.997	58	31.4	53.7	1809.81	2235.5	367945	467	481
NCLIV_003050	124795	1	62	89	427	0.0005	0.534	ELLAHLGTTAK	K	K	0.997	38.3	32.8	35	1153.66	1783	459468	204	214
NCLIV_003050	124795	1	62	89	427	0.0005	0.534	ELLAHLGTTAKK	K	L	0.997	44	30.8	41.5	1281.75	1652	52164.6	204	215
NCLIV_003050	124795	1	62	89	427	0.0005	0.534	EQMQTILTIAK	R	E	0.997	36.7	35.6	29	1291.69	1997	122988	297	307
NCLIV_003050	124795	1	62	89	427	0.0005	0.534	ERGSTEAFISQSNEVMNQLQK	R	E	0.996	28	31.8	28	2412.15	1943	47182.3	243	263
NCLIV_003050	124795	1	62	89	427	0.0005	0.534	EVEHKFDFEGFPTAVVR	K	E	0.97	24	33.8	16.1	2007	1871	7304.64	1100	1116
NCLIV_003050	124795	1	62	89	427	0.0005	0.534	FDFEGFPTAVVR	K	E	0.997	40.7	35.4	29.8	1384.69	2120.5	8141.81	1105	1116
NCLIV_003050	124795	1	62	89	427	0.0005	0.534	GKELLAHLGTTAK	R	K	0.997	58.5	31.4	48.1	1338.77	1684	611981	202	214
NCLIV_003050	124795	1	62	89	427	0.0005	0.534	GQNLTAQLK	R	Q	0.997	47.6	36.7	34.4	972.547	1631	991227	148	156
NCLIV_003050	124795	1	62	89	427	0.0005	0.534	GSHNGANALPEDPAVWNEVLQLR	K	R	0.997	32.7	32	29	2487.24	2630	597687	632	654
NCLIV_003050	124795	1	62	89	427	0.0005	0.534	GSHNGANALPEDPAVWNEVLQLRR	K	K	0.993	28	31.4	28	2643.34	2449.5	23517.9	632	655
NCLIV_003050	124795	1	62	89	427	0.0005	0.534	GSTEAFISQSNEVMNQLQK	R	E	0.997	56.5	32.3	56.5	2127	2173	217948	245	263
NCLIV_003050	124795	1	62	89	427	0.0005	0.534	GVVAAIDEIGRPGTQGK	K	N	0.997	50.8	33.2	44.8	1667.91	2018	810568	704	720
NCLIV_003050	124795	1	62	89	427	0.0005	0.534	IEALGSQVLDIDHVR	K	E	0.997	86.7	33.3	75.5	1664.9	2217	4532900	282	296
NCLIV_003050	124795	1	62	89	427	0.0005	0.534	ILTEQQLGEYSQDLVILEEILTK	K	E	0.997	48.4	28.3	48.4	2675.44	2816	1255.25	902	924
NCLIV_003050	124795	1	62	89	427	0.0005	0.534	ILTEQQLGEYSQDLVILEEILTKEEQK	K	I	0.997	49	26.9	44.9	3189.68	3951	25025	902	928
NCLIV_003050	124795	1	62	89	427	0.0005	0.534	ISAVALAAER	R	A	0.997	65.4	35.6	47.7	1000.58	1912	3422660	482	491
NCLIV_003050	124795	1	62	89	427	0.0005	0.534	ISEAQWLLQR	K	T	0.997	57.1	35.5	41.1	1243.68	2308	3761590	429	438
NCLIV_003050	124795	1	62	89	427	0.0005	0.534	ISTLEFGDLETAFSGVEHPEIAGIVAR	R	E	0.997	32.1	30.2	32.1	2858.46	2390	9837.48	1041	1067
NCLIV_003050	124795	1	62	89	427	0.0005	0.534	KADQLQIQVQR	K	S	0.997	57.3	33.2	43.7	1326.75	1668.5	730175	735	745
NCLIV_003050	124795	1	62	89	427	0.0005	0.534	KKPGVGSSIAPSEDR	K	A	0.997	48.7	34.7	38.5	1527.81	985	14960.3	999	1013
NCLIV_003050	124795	1	62	89	427	0.0005	0.534	KLDDLENQLK	R	G	0.997	53.3	36	41.6	1215.66	1818	237014	358	367
NCLIV_003050	124795	1	62	89	427	0.0005	0.534	KVYASVMNVQQEMQR	R	D	0.997	50.5	33.6	43.7	1842.88	1770	268587	183	197
NCLIV_003050	124795	1	62	89	427	0.0005	0.534	LIGELVDQAK	K	N	0.997	48.8	34.6	38.8	1085.62	1973	627572	122	131
NCLIV_003050	124795	1	62	89	427	0.0005	0.534	LLDNETLKK	K	V	0.991	31	34.5	19.7	1073.62	1528	154451	216	224
NCLIV_003050	124795	1	62	89	427	0.0005	0.534	LQIGSVVTELKR	R	S	0.997	44.9	29.2	36.6	1342.81	2123	7301240	535	546
NCLIV_003050	124795	1	62	89	427	0.0005	0.534	MSEEVAAYR	R	R	0.997	58.3	31	49.9	1071.48	1609	456113	603	611
NCLIV_003050	124795	1	62	89	427	0.0005	0.534	MYGTQLQNEVMASER	R	E	0.997	52.2	31.3	51.7	1772.79	1937	315657	228	242
NCLIV_003050	124795	1	62	89	427	0.0005	0.534	NSTELLHEAELLEK	K	K	0.997	54.5	34.6	38.5	1625.84	2229	180704	721	734
NCLIV_003050	124795	1	62	89	427	0.0005	0.534	QEALVTDLSK	R	R	0.997	61.9	37.3	48.1	1103.59	1880	850836	592	601
NCLIV_003050	124795	1	62	89	427	0.0005	0.534	QEALVTDLSKR	R	M	0.992	30.5	35.2	22.5	1259.7	2216	148191	592	602
NCLIV_003050	124795	1	62	89	427	0.0005	0.534	QKGSHNGANALPEDPAVWNEVLQLR	K	R	0.997	43.2	31.1	43.2	2743.39	2527	35138.3	630	654
NCLIV_003050	124795	1	62	89	427	0.0005	0.534	RAEDVLIPPPTDGSVTNEEAAAEAEMDADSFFR	R	A	0.997	39.8	27.2	38.2	3550.63	2637	20616.3	811	843
NCLIV_003050	124795	1	62	89	427	0.0005	0.534	RMSEEVAAYR	K	R	0.991	25.3	34.8	21.6	1211.58	1567	45166.3	602	611
NCLIV_003050	124795	1	62	89	427	0.0005	0.534	RPLSSAAGNIDDAK	R	R	0.997	55.1	35.5	48.3	1414.73	1485	1031040	577	590
NCLIV_003050	124795	1	62	89	427	0.0005	0.534	RPLSSAAGNIDDAKR	R	Q	0.997	59.2	34.8	50.3	1570.83	1431.5	2771900	577	591
NCLIV_003050	124795	1	62	89	427	0.0005	0.534	RQEALVTDLSK	K	R	0.997	67.3	35.2	47.4	1259.7	1724	2381400	591	601
NCLIV_003050	124795	1	62	89	427	0.0005	0.534	RSDLAGTVDEFIVR	R	G	0.997	58.5	34.8	43.7	1577.83	2362	70349.6	134	147
NCLIV_003050	124795	1	62	89	427	0.0005	0.534	RVIEDTEAEAEK	R	V	0.997	54.1	35.8	35.9	1389.69	1383	39411	612	623
NCLIV_003050	124795	1	62	89	427	0.0005	0.534	SDIGVAEMEK	K	E	0.995	33.1	34.7	21.4	1094.5	1442	46364.9	675	684
NCLIV_003050	124795	1	62	89	427	0.0005	0.534	SDLAGTVDEFIVR	R	G	0.997	54.6	36	40.2	1421.73	2514	163592	135	147
NCLIV_003050	124795	1	62	89	427	0.0005	0.534	SFSSIDSFSER	R	V	0.997	42	32.7	27.3	1261.57	2036.5	3870410	547	557
NCLIV_003050	124795	1	62	89	427	0.0005	0.534	STGPDHLESIR	R	I	0.997	54.1	35.4	40.7	1211.6	1566	528040	1030	1040
NCLIV_003050	124795	1	62	89	427	0.0005	0.534	SWDHASVK	K	R	0.99	52.1	34.1	36.4	929.447	1393	288755	161	168
NCLIV_003050	124795	1	62	89	427	0.0005	0.534	SWDHASVKR	K	T	0.989	28.7	35.6	19.4	1085.55	1311	95356.1	161	169
NCLIV_003050	124795	1	62	89	427	0.0005	0.534	TKISEAQWLLQR	R	T	0.997	50.5	32.7	43.3	1472.82	2175.5	382733	427	438
NCLIV_003050	124795	1	62	89	427	0.0005	0.534	TNSLVGQSQSDSLGR	R	L	0.997	60.7	35	51.7	1548.76	1668	5824060	439	453
NCLIV_003050	124795	1	62	89	427	0.0005	0.534	TNSLVGQSQSDSLGRLER	R	Q	0.984	23.3	34	19.6	1946.99	1864	192954	439	456
NCLIV_003050	124795	1	62	89	427	0.0005	0.534	VDALSHACTR	R	S	0.997	48.9	34.4	38	1129.54	1340	2027050	327	336
NCLIV_003050	124795	1	62	89	427	0.0005	0.534	VIEDTEAEAEK	R	V	0.997	50	34.8	47.5	1233.58	1404	212681	613	623
NCLIV_003050	124795	1	62	89	427	0.0005	0.534	VIEDTEAEAEKVLR	R	K	0.997	87.5	34.9	81.5	1601.84	1961	30872.1	613	626
NCLIV_003050	124795	1	62	89	427	0.0005	0.534	VKSDIGVAEMEK	K	E	0.997	52.7	36.4	43.7	1305.67	1528.5	92851.3	673	684
NCLIV_003050	124795	1	62	89	427	0.0005	0.534	VYASVMNVQQEMQR	K	D	0.997	60.5	33.7	54.6	1682.8	1877	331008	184	197
NCLIV_003060	47306.4	1	2	2	2	0	0.0469	ETPEQLSDASR	R	E	0.997	41	34.5	32.2	1232.58	1561	322658	328	338
NCLIV_003060	47306.4	1	2	2	2	0	0.0469	YSDDAVEPR	R	R	0.997	63.3	33.2	59.3	1051.47	1465	391118	167	175
NCLIV_003110,ncliv_improved_union_2_ORF2219	22749.7	1	2	4	13	0	0.0995	MKHLFATNFR	R	M	0.997	50.9	35.8	26.3	1280.66	1473	310820	170	179
NCLIV_003110,ncliv_improved_union_2_ORF2219	22749.7	1	2	4	13	0	0.0995	NPLLQETSTAK	K	T	0.997	50.1	36.3	39	1201.64	1421.5	2399310	193	203
NCLIV_003120	30904.6	1	4	4	16	0	0.226	HEGPCEGDEHMQRPIPR	K	G	0.983	24.9	28.9	20.5	2060.9	1057	40611.8	204	220
NCLIV_003120	30904.6	1	4	4	16	0	0.226	NLKDCACPLILMPTCGTDR	K	M	0.995	26.3	30.9	26.3	2251.03	2047	25604.9	234	252
NCLIV_003120	30904.6	1	4	4	16	0	0.226	QQSGSSPAATEGFGQTDAPR	R	K	0.997	57.9	31.1	57.9	1991.91	1304	36673.4	95	114
NCLIV_003120	30904.6	1	4	4	16	0	0.226	SQPETADTRQQSGSSPAATEGFGQTDAPR	K	K	0.997	41.8	28.1	41.8	2977.35	1270	19785	86	114
NCLIV_003130	78000.6	1	3	3	3	0	0.041	DLTHWLVNPR	R	E	0.991	37.1	35.4	19.9	1250.66	2327	34540.7	68	77
NCLIV_003130	78000.6	1	3	3	3	0	0.041	LLTAHAGDTR	K	A	0.97	26.6	35.3	15.6	1054.56	1301	35136.9	348	357
NCLIV_003130	78000.6	1	3	3	3	0	0.041	VVIDEAVKR	R	G	0.997	41	34	22.4	1028.61	1526	74003	484	492
NCLIV_003160	65580.7	1	10	11	19	0	0.235	AQGPDGALSASR	R	Y	0.997	66.3	35.4	62.2	1129.56	1473	734156	198	209
NCLIV_003160	65580.7	1	10	11	19	0	0.235	DGSPAVDLLQEAKDPPPAQGER	K	I	0.997	39	33	38.1	2290.13	2118.5	1142170	477	498
NCLIV_003160	65580.7	1	10	11	19	0	0.235	FTEEHIAFFR	R	T	0.997	36.6	35.3	31.1	1296.64	2166	2280830	98	107
NCLIV_003160	65580.7	1	10	11	19	0	0.235	GAGAGEQPEKEGGGASAPR	R	V	0.997	41.7	33.4	39.3	1725.82	1234	748328	262	280
NCLIV_003160	65580.7	1	10	11	19	0	0.235	IAASNDLNEVIISSVR	K	D	0.997	53.9	33.3	44.6	1700.92	2352	651706	399	414
NCLIV_003160	65580.7	1	10	11	19	0	0.235	LASAQMPAHDGVEPAK	R	L	0.997	50.9	34.6	35.9	1637.8	1374	65527.2	12	27
NCLIV_003160	65580.7	1	10	11	19	0	0.235	LLQPYISR	R	G	0.99	39.3	34.2	20.9	989.578	1629.5	95924.6	521	528
NCLIV_003160	65580.7	1	10	11	19	0	0.235	LVAEPLSLEDAR	K	A	0.997	53.8	35.1	42.4	1312.71	1960.5	832710	531	542
NCLIV_003160	65580.7	1	10	11	19	0	0.235	MWQGMAPVR	R	T	0.971	23.8	34.5	16.6	1107.51	1584	423763	580	588
NCLIV_003160	65580.7	1	10	11	19	0	0.235	TQFPHASEEFFDYLR	R	S	0.997	45.9	32.1	44.5	1886.87	2462	967756	108	122
NCLIV_003180,ncliv_improved_union_2_ORF2404	34997.7	1	4	6	19	0	0.197	EAGMGFWNGLLAPFR	K	L	0.997	37.5	34.2	26.4	1681.82	2486	5864.21	128	142
NCLIV_003180,ncliv_improved_union_2_ORF2404	34997.7	1	4	6	19	0	0.197	ETVNFANASTALTMSK	R	L	0.997	54.7	34.1	52.2	1700.82	1794	40305.7	153	168
NCLIV_003180,ncliv_improved_union_2_ORF2404	34997.7	1	4	6	19	0	0.197	EVLYASESAR	K	E	0.994	30.7	35.5	22.5	1124.56	1219	61237.5	221	230
NCLIV_003180,ncliv_improved_union_2_ORF2404	34997.7	1	4	6	19	0	0.197	GQGSEASGTKEQTSNVGGGGR	R	H	0.995	26.6	31.9	26	1963.91	906	3178.62	286	306
NCLIV_003190	63925.4	1	16	20	47	0.0001	0.311	AAQTLAPR	R	S	0.99	46.9	34.7	23.8	827.473	1218	190694	192	199
NCLIV_003190	63925.4	1	16	20	47	0.0001	0.311	ALQALEATEESVLK	R	R	0.997	35.3	34.6	35.3	1501.81	2297	2393260	156	169
NCLIV_003190	63925.4	1	16	20	47	0.0001	0.311	ALQALEATEESVLKR	R	V	0.978	22.5	32.7	19.3	1657.91	2220	750694	156	170
NCLIV_003190	63925.4	1	16	20	47	0.0001	0.311	ALYELAEQEGVLSGWFK	R	N	0.997	42.7	34	41.2	1939.98	2807	323842	539	555
NCLIV_003190	63925.4	1	16	20	47	0.0001	0.311	ATSAQEALTTVLR	K	D	0.997	49	34.9	39.7	1360.74	2250	927529	317	329
NCLIV_003190	63925.4	1	16	20	47	0.0001	0.311	ATSAQEALTTVLRDDPSTLK	K	T	0.997	34.3	32.7	34	2117.11	2324.5	3203030	317	336
NCLIV_003190	63925.4	1	16	20	47	0.0001	0.311	DLLVHGMHGPLTAVR	R	S	0.997	41	33.8	37.8	1615.87	1950.5	4990820	419	433
NCLIV_003190	63925.4	1	16	20	47	0.0001	0.311	GFYAQVLR	R	D	0.962	31.6	35.5	11	953.52	2014.5	2233940	341	348
NCLIV_003190	63925.4	1	16	20	47	0.0001	0.311	LPTVANLFLSAIAADSVGSVYK	K	T	0.997	68.8	29.4	68.4	2236.22	3100.5	2323060	281	302
NCLIV_003190	63925.4	1	16	20	47	0.0001	0.311	LTIQSLLYPIDVVR	R	C	0.997	45.3	27.2	44.2	1629.96	2822.5	4206760	214	227
NCLIV_003190	63925.4	1	16	20	47	0.0001	0.311	LTPGEDSPQMSLKPR	R	G	0.997	60.8	34.6	56.6	1671.84	1523	383696	395	409
NCLIV_003190	63925.4	1	16	20	47	0.0001	0.311	LTSTLVTR	R	L	0.95	25.5	33	12.9	890.531	1607	521670	206	213
NCLIV_003190	63925.4	1	16	20	47	0.0001	0.311	RPLQSGIVAK	R	A	0.993	32.3	30.2	19.8	1068.65	1496.5	270032	379	388
NCLIV_003190	63925.4	1	16	20	47	0.0001	0.311	SKEDPEAGPATR	K	L	0.997	32.9	34.8	29	1257.61	1140	156533	518	529
NCLIV_003190	63925.4	1	16	20	47	0.0001	0.311	TPLATATR	R	G	0.969	33.8	37.3	10.3	830.473	1381	1238020	114	121
NCLIV_003190	63925.4	1	16	20	47	0.0001	0.311	VQEAGNSLCCLR	R	R	0.988	29.2	33.9	22.3	1406.65	1763	270366	171	182
NCLIV_003240,ncliv_improved_union_4_ORF192897	43425.8	1	2	2	7	0	0.063	APVLVAIALIEK	R	G	0.995	29.4	25	29.4	1236.79	2772.5	25239.1	339	350
NCLIV_003240,ncliv_improved_union_4_ORF192897	43425.8	1	2	2	7	0	0.063	GAIAVHCVAGLGR	K	A	0.997	56.2	35.1	50.7	1280.69	1774	79228.8	326	338
NCLIV_003250	89538.2	0.999	1	1	1	0	0.0178	KATAGAPKPEVAYGK	K	A	0.997	38.6	33.9	36.5	1487.82	1389	11445.1	227	241
NCLIV_003300	23798.3	0.998	1	1	2	0	0.0457	GSIWEGGEYR	K	L	0.997	39.8	33.7	27.1	1153.53	1548	27082.4	110	119
NCLIV_003310	33886.9	1	10	12	59	0.0001	0.369	AIQDQLNK	K	K	0.99	36.2	36.5	19.8	929.505	1065	23537.2	303	310
NCLIV_003310	33886.9	1	10	12	59	0.0001	0.369	AIQDQLNKK	K	-	0.955	21.3	35.9	15.7	1057.6	987	2581.44	303	311
NCLIV_003310	33886.9	1	10	12	59	0.0001	0.369	DGLTGLFFR	K	G	0.997	50.2	35.9	36.5	1025.54	2250	46408.7	273	281
NCLIV_003310	33886.9	1	10	12	59	0.0001	0.369	FFLMPIDAWK	R	T	0.977	36.3	35.3	12.5	1283.65	2245	2528.48	151	160
NCLIV_003310	33886.9	1	10	12	59	0.0001	0.369	FGDTAANVGVLAALDASPR	R	T	0.997	61.4	34.3	51.8	1844.95	2093	59018.2	111	129
NCLIV_003310	33886.9	1	10	12	59	0.0001	0.369	ILTNGLQGMVFSVGWK	R	A	0.997	47.1	33.6	47.1	1765.93	2077	9306.21	287	302
NCLIV_003310	33886.9	1	10	12	59	0.0001	0.369	QTSVIPLTYMQTLR	K	E	0.997	34.5	33.6	30.1	1650.89	1943.5	13690.2	254	267
NCLIV_003310	33886.9	1	10	12	59	0.0001	0.369	TPLEIIIYSR	K	D	0.997	53.3	32.6	46.5	1204.69	2067	38628.8	32	41
NCLIV_003310	33886.9	1	10	12	59	0.0001	0.369	TQDLPIGIK	R	T	0.997	46.8	34.1	39.5	984.573	1570	94656.7	130	138
NCLIV_003310	33886.9	1	10	12	59	0.0001	0.369	TTMNYQYR	R	Y	0.99	41.9	31.8	34.1	1092.48	1003	6280.87	67	74
NCLIV_003310	33886.9	1	10	12	59	0.0001	0.369	YGGTTFGSIK	R	K	0.997	65.2	36.7	58.2	1030.52	1438	34960.2	75	84
NCLIV_003310	33886.9	1	10	12	59	0.0001	0.369	YGGTTFGSIKK	R	L	0.997	52.3	36.7	46.5	1158.62	1250	8990.86	75	85
NCLIV_003340,ncliv_improved_union_5_ORF192601	50735.5	1	7	8	15	0	0.204	EFPGTSLSGGFAVAGPSR	R	S	0.997	70.6	34.7	50.6	1736.86	1868	14279.3	190	207
NCLIV_003340,ncliv_improved_union_5_ORF192601	50735.5	1	7	8	15	0	0.204	GILDLVQK	R	K	0.99	45.5	32.9	30.3	885.541	1827	24792.3	366	373
NCLIV_003340,ncliv_improved_union_5_ORF192601	50735.5	1	7	8	15	0	0.204	QPVPDGAQGLAR	R	L	0.997	47.6	35.7	44.2	1208.64	1531.5	100741	329	340
NCLIV_003340,ncliv_improved_union_5_ORF192601	50735.5	1	7	8	15	0	0.204	SAQNFLTTASTTFAALR	R	F	0.997	40.8	34.2	35.9	1799.93	2318.5	34024.6	90	106
NCLIV_003340,ncliv_improved_union_5_ORF192601	50735.5	1	7	8	15	0	0.204	SSQPAESTGSEGASGSTGKPSEEGTK	R	Q	0.994	27.5	28.4	25.8	2453.09	1284	45112.8	283	308
NCLIV_003340,ncliv_improved_union_5_ORF192601	50735.5	1	7	8	15	0	0.204	SSQPAESTGSEGASGSTGKPSEEGTKQTK	R	K	0.946	17.2	29.2	16.3	2810.29	821	665.649	283	311
NCLIV_003340,ncliv_improved_union_5_ORF192601	50735.5	1	7	8	15	0	0.204	WDPLQLLQLVAK	R	K	0.997	49.3	29.3	46.3	1423.83	2806	17307.3	228	239
NCLIV_003420	59795.8	1	3	3	4	0	0.0426	AAATAAAQAASR	R	V	0.997	55.8	36.7	32.9	1059.55	979.5	16621.9	212	223
NCLIV_003420	59795.8	1	3	3	4	0	0.0426	ESVDILALVK	K	Q	0.993	29.2	33.6	21.2	1086.64	2266	7582.55	95	104
NCLIV_003420	59795.8	1	3	3	4	0	0.0426	TKESVDILALVK	R	Q	0.997	50.2	29.5	38.6	1315.78	2073	12169.3	93	104
NCLIV_003440	41908.5	1	22	46	783	0.001	0.729	AAEDSSDIEKSYELPDGNIITVGNER	K	F	0.997	31.8	30.2	31.8	2822.33	1810.5	23871.6	230	255
NCLIV_003440	41908.5	1	22	46	783	0.001	0.729	AGVAGDDAPR	K	A	0.997	44.5	34.3	29.7	928.448	1257	1128920	20	29
NCLIV_003440	41908.5	1	22	46	783	0.001	0.729	AVFPSIVGKPK	R	N	0.997	58	30.3	50.1	1142.69	1560	2417520	30	40
NCLIV_003440	41908.5	1	22	46	783	0.001	0.729	CPEALFQPSFLGK	R	E	0.997	62.2	35.3	48.3	1493.75	2525	592904	258	270
NCLIV_003440	41908.5	1	22	46	783	0.001	0.729	DLTEYMMK	R	I	0.99	40.8	31.1	37.4	1030.46	1733	270576	185	192
NCLIV_003440	41908.5	1	22	46	783	0.001	0.729	DLYGNVVLSGGTTMYEGIGER	K	L	0.997	61.3	32.2	46.9	2247.06	2034	249928	293	313
NCLIV_003440	41908.5	1	22	46	783	0.001	0.729	EEYDESGPSIVHR	K	K	0.997	53.2	31.9	48	1517.69	1252	60926	361	373
NCLIV_003440	41908.5	1	22	46	783	0.001	0.729	EEYDESGPSIVHRK	K	C	0.997	55	33.7	53.7	1645.78	1137	4311.54	361	374
NCLIV_003440	41908.5	1	22	46	783	0.001	0.729	ELTSLAPSTMK	K	I	0.997	39.2	36.1	24.3	1193.61	1413	2511540	317	327
NCLIV_003440	41908.5	1	22	46	783	0.001	0.729	FRCPEALFQPSFLGK	R	E	0.997	60.5	34.2	45.6	1796.92	2189	592929	256	270
NCLIV_003440	41908.5	1	22	46	783	0.001	0.729	GYGFTTSAEK	R	E	0.997	49	34.4	43.1	1060.49	1295.5	437102	198	207
NCLIV_003440	41908.5	1	22	46	783	0.001	0.729	GYGFTTSAEKEIVR	R	D	0.997	59.8	35.1	53.9	1557.79	1545	835554	198	211
NCLIV_003440	41908.5	1	22	46	783	0.001	0.729	IKVVAPPER	K	K	0.994	32.6	28	25.4	1008.62	1216	361655	328	336
NCLIV_003440	41908.5	1	22	46	783	0.001	0.729	KDLYGNVVLSGGTTMYEGIGER	R	L	0.997	48.3	32.4	48.3	2375.16	1708	64764.7	292	313
NCLIV_003440	41908.5	1	22	46	783	0.001	0.729	LCYIALDFDEEMKAAEDSSDIEK	K	S	0.972	21	27.1	21	2708.2	1998	5685.38	217	239
NCLIV_003440	41908.5	1	22	46	783	0.001	0.729	LDLAGRDLTEYMMK	R	I	0.997	42.3	34.7	34.6	1655.81	1805	140492	179	192
NCLIV_003440	41908.5	1	22	46	783	0.001	0.729	LTKELTSLAPSTMK	R	I	0.997	61.5	32.8	51.9	1519.84	1457	187550	314	327
NCLIV_003440	41908.5	1	22	46	783	0.001	0.729	NPGIMVGMEEK	K	D	0.997	54.5	35	52.5	1204.57	1308	201418	41	51
NCLIV_003440	41908.5	1	22	46	783	0.001	0.729	NPGIMVGMEEKDCYVGDEAQSK	K	R	0.997	36.5	25	36.5	2489.06	1338	4052.74	41	62
NCLIV_003440	41908.5	1	22	46	783	0.001	0.729	SYELPDGNIITVGNER	K	F	0.997	61.6	34.5	52.2	1776.88	2249	5028500	240	255
NCLIV_003440	41908.5	1	22	46	783	0.001	0.729	TTFDSIMK	R	C	0.99	46.8	34.8	30.2	942.46	1342	561023	278	285
NCLIV_003440	41908.5	1	22	46	783	0.001	0.729	TTGIVLDSGDGVSHTVPIYEGYALPHAIMR	R	L	0.997	50.5	29.8	50.5	3169.6	2010.5	378632	149	178
NCLIV_003470	94685.1	1	4	4	22	0	0.0785	AASSWSGAGR	R	Q	0.997	50.7	37	33.4	949.448	1398	199461	710	719
NCLIV_003470	94685.1	1	4	4	22	0	0.0785	ASASFSPGASPR	R	S	0.997	57.1	36.5	29.1	1134.55	1525	262570	268	279
NCLIV_003470	94685.1	1	4	4	22	0	0.0785	QAAASQAGSDFLPSENFSGAR	R	D	0.997	56.8	31.8	49.9	2110.98	2126	79202.4	720	740
NCLIV_003470	94685.1	1	4	4	22	0	0.0785	SILRPLLSGSGK	R	E	0.997	43.4	29.6	36.8	1227.74	1996	245519	608	619
NCLIV_003470	94685.1	1	4	4	22	0	0.0785	TEPGAYESTSGIQR	R	R	0.997	46.9	33.8	40.6	1495.7	1555	89167	167	180
NCLIV_003520	59861.4	1	1	1	3	0	0.0503	GEQLGENAEAK	R	R	0.997	46.7	34.4	30.9	1145.54	1017	24377.4	557	567
NCLIV_003520	59861.4	1	1	1	3	0	0.0503	TGAGGPTHPTPSPTSGGR	K	D	0.996	34.2	34.5	23.4	1634.79	1293	238495	217	234
NCLIV_003550	28446.1	1	2	2	3	0	0.105	IGYYLNNAYSDTVLR	R	E	0.997	95.3	34.6	95.3	1761.88	2044	5633.66	159	173
NCLIV_003550	28446.1	1	2	2	3	0	0.105	VVYVGSAECDKK	R	A	0.985	22.4	34.9	20.8	1354.67	1141.5	10284.9	42	53
NCLIV_003560	67657.3	1	4	4	7	0	0.111	AALFDVVEAAAVPSVSEEERK	K	K	0.989	21.4	32.7	21.4	2217.14	2461	2120270	236	256
NCLIV_003560	67657.3	1	4	4	7	0	0.111	EHLDGETVYSDR	R	R	0.997	41.2	31.8	37.3	1420.63	1588	262957	606	617
NCLIV_003560	67657.3	1	4	4	7	0	0.111	QAGLYLAQTFNAFATPEEK	K	T	0.997	50	33.4	49.4	2099.04	2604	142199	512	530
NCLIV_003560	67657.3	1	4	4	7	0	0.111	VSPFSAAAPGAAAPGQR	K	R	0.992	26	34.8	22.4	1554.8	1841	851671	76	92
NCLIV_003570	52350.5	1	4	4	7	0	0.097	DGAPSSLAPEQQK	K	E	0.997	40.4	34.9	24.7	1327.65	1532	323520	14	26
NCLIV_003570	52350.5	1	4	4	7	0	0.097	ESPSTAGLRPATK	K	E	0.997	62.3	35.6	49.1	1314.7	1436	419817	299	311
NCLIV_003570	52350.5	1	4	4	7	0	0.097	FGIGDGFLR	K	Y	0.972	35.5	36	11.9	981.515	2380	548927	435	443
NCLIV_003570	52350.5	1	4	4	7	0	0.097	LNEPQEGR	K	E	0.99	35	34.9	27.3	942.464	1318	466237	94	101
NCLIV_003570	52350.5	1	4	4	7	0	0.097	VKESPSTAGLRPATK	R	E	0.977	19.9	32.6	19.9	1541.86	1396	51533.6	297	311
NCLIV_003580,ncliv_improved_union_4_ORF192004	45660.9	1	15	18	62	0.0001	0.432	AEIAAGNSFR	R	I	0.997	56.4	37.1	41.1	1035.52	1275	36392.1	58	67
NCLIV_003580,ncliv_improved_union_4_ORF192004	45660.9	1	15	18	62	0.0001	0.432	APVLQPTPWLQLR	R	R	0.997	49.7	29.3	49	1518.88	3240	94918.9	149	161
NCLIV_003580,ncliv_improved_union_4_ORF192004	45660.9	1	15	18	62	0.0001	0.432	ATGQLSGETVDSK	R	L	0.997	58.9	35.9	49.6	1292.63	1049.5	32753.7	292	304
NCLIV_003580,ncliv_improved_union_4_ORF192004	45660.9	1	15	18	62	0.0001	0.432	EFSGVDIR	K	L	0.99	55	36.6	17.7	922.463	1500	30946.2	245	252
NCLIV_003580,ncliv_improved_union_4_ORF192004	45660.9	1	15	18	62	0.0001	0.432	ETTSVPIK	R	Q	0.99	44.3	38.7	28	874.488	1092.5	18423.3	163	170
NCLIV_003580,ncliv_improved_union_4_ORF192004	45660.9	1	15	18	62	0.0001	0.432	FWGMAANLK	R	G	0.952	29	35.9	11.3	1037.52	1903	8814.73	256	264
NCLIV_003580,ncliv_improved_union_4_ORF192004	45660.9	1	15	18	62	0.0001	0.432	GPDPFWTSPPVGSHQYWQLSVAPQR	R	T	0.997	53.3	31	53.3	2837.38	2112	29619.6	85	109
NCLIV_003580,ncliv_improved_union_4_ORF192004	45660.9	1	15	18	62	0.0001	0.432	IPLSTNPQYGQR	R	C	0.997	57.6	35.9	48.3	1373.72	1344	78486.4	68	79
NCLIV_003580,ncliv_improved_union_4_ORF192004	45660.9	1	15	18	62	0.0001	0.432	QSVDLREHIR	R	K	0.98	29.4	35.1	16.6	1252.68	1208	4331.05	216	225
NCLIV_003580,ncliv_improved_union_4_ORF192004	45660.9	1	15	18	62	0.0001	0.432	RVQTGNENSAGLTGAVQILR	K	Q	0.982	26.3	31.7	24.8	2084.12	1732	5883.95	196	215
NCLIV_003580,ncliv_improved_union_4_ORF192004	45660.9	1	15	18	62	0.0001	0.432	SASESGDGEATATLVSIQEAIK	K	K	0.997	54.9	33.1	54.9	2164.06	2098	42976.1	355	376
NCLIV_003580,ncliv_improved_union_4_ORF192004	45660.9	1	15	18	62	0.0001	0.432	STVLSWLPKPETTAEAEK	R	-	0.979	21	33	20	1987.04	1961	4218.82	397	414
NCLIV_003580,ncliv_improved_union_4_ORF192004	45660.9	1	15	18	62	0.0001	0.432	VQTGNENSAGLTGAVQILR	R	Q	0.997	51.2	32.9	42.8	1928.02	1827	81917.6	197	215
NCLIV_003580,ncliv_improved_union_4_ORF192004	45660.9	1	15	18	62	0.0001	0.432	VRAPVLQPTPWLQLR	K	R	0.996	32.2	25.1	28.3	1774.05	2062	28524.4	147	161
NCLIV_003580,ncliv_improved_union_4_ORF192004	45660.9	1	15	18	62	0.0001	0.432	WLLSNALLR	R	A	0.997	64.3	33	40.9	1085.65	2372	69903	283	291
NCLIV_003620	158964	1	4	4	6	0	0.0294	LDVTGTEEQR	R	E	0.997	45.1	35.9	39.9	1147.56	1218	1888.66	227	236
NCLIV_003620	158964	1	4	4	6	0	0.0294	LLIFGTSGEGR	R	H	0.947	19.5	35.7	15.4	1149.63	2265	19637.9	680	690
NCLIV_003620	158964	1	4	4	6	0	0.0294	MEELLIFGSER	K	S	0.997	59.2	35.2	54.8	1339.66	3018.5	26745.1	379	389
NCLIV_003620	158964	1	4	4	6	0	0.0294	NDMCTEGVAR	R	L	0.992	30.3	26.2	30.3	1168.47	920.5	2439.98	261	270
NCLIV_003650	37497.4	1	3	4	20	0	0.247	GEAVILDPATLPQK	R	S	0.997	43.2	32.9	37.7	1451.81	1707.5	13093.8	152	165
NCLIV_003650	37497.4	1	3	4	20	0	0.247	LAQEMREIEAA	R	-	0.995	32.7	35.8	25.5	1276.62	1179	8980.48	326	336
NCLIV_003650	37497.4	1	3	4	20	0	0.247	LRGEAVILDPATLPQK	K	S	0.993	30.5	28.4	20.9	1721	1666.5	69251.4	150	165
NCLIV_003650	37497.4	1	3	4	20	0	0.247	TMPEDFELPSDTMPK	R	N	0.997	51.3	28.4	51.3	1769.76	1745	54922.7	112	126
NCLIV_003650	37497.4	1	3	4	20	0	0.247	VFYSLPDGKDPFPVDPDVEDVFDIK	R	L	0.996	34	31	34	2853.39	2384	11489.6	261	285
NCLIV_003650	37497.4	1	3	4	20	0	0.247	WPAGHQAYSELFLEGK	R	W	0.997	44.5	34.2	39	1832.9	1890	21097	302	317
NCLIV_003680,ncliv_improved_union_5_ORF191646	7588	1	4	6	37	0	0.471	EGDILALLETER	R	E	0.997	58.4	35.7	43	1358.72	2374	126449	51	62
NCLIV_003680,ncliv_improved_union_5_ORF191646	7588	1	4	6	37	0	0.471	EGDILALLETEREAR	R	R	0.997	36	34.1	24.6	1714.9	2214	12346	51	65
NCLIV_003680,ncliv_improved_union_5_ORF191646	7588	1	4	6	37	0	0.471	GPVREGDILALLETER	K	E	0.997	58.1	32.8	44.4	1767.96	2299.5	89118.8	47	62
NCLIV_003680,ncliv_improved_union_5_ORF191646	7588	1	4	6	37	0	0.471	VTFMADETDLAGR	R	S	0.997	59.3	33	52	1441.66	1682	456838	27	39
NCLIV_003700	28187.6	1	2	2	4	0	0.107	VEGVLAGSKAPQNDEAVR	K	A	0.996	30.2	33.8	25.9	1839.96	1252	4220.55	231	248
NCLIV_003700	28187.6	1	2	2	4	0	0.107	VSVVDAASVR	K	K	0.997	53.4	37.1	35.3	1002.56	1347	27400	68	77
NCLIV_003750	95726.1	0.998	1	1	1	0	0.0328	GTAPGAGPAPPAAVALASAPAASGQALGDK	R	G	0.991	25	31.1	25	2542.33	2123	7963.76	463	492
NCLIV_003890	43396.9	1	14	23	106	0.0001	0.487	AKNELLSVLR	R	Q	0.997	61	31.4	42.7	1142.69	2003.5	1473880	47	56
NCLIV_003890	43396.9	1	14	23	106	0.0001	0.487	AKVAAQQLEASP	K	-	0.997	44	35.3	29	1212.66	1210	84520.4	373	384
NCLIV_003890	43396.9	1	14	23	106	0.0001	0.487	ALDQLVDEGKEPADTNPTATLCAVVDLPK	R	N	0.997	43.9	30.2	43.9	3080.55	2496	818245	317	345
NCLIV_003890	43396.9	1	14	23	106	0.0001	0.487	EFIGNNLTAWIK	K	D	0.997	61	35	45.6	1405.75	2208	885885	237	248
NCLIV_003890	43396.9	1	14	23	106	0.0001	0.487	IVTLKDMVLSIR	R	Q	0.997	37.2	29.4	32.5	1403.83	2136.5	176672	273	284
NCLIV_003890	43396.9	1	14	23	106	0.0001	0.487	LGGNVVTLEPVKEEPEEVMGR	K	V	0.997	55.2	32.5	55.2	2282.17	1699	4686450	164	184
NCLIV_003890	43396.9	1	14	23	106	0.0001	0.487	LLSYDELFK	R	S	0.997	44.9	36	29.1	1127.6	2060.5	652484	14	22
NCLIV_003890	43396.9	1	14	23	106	0.0001	0.487	LMEDDVSHEILLGEIDTIEDESSK	K	L	0.972	18.9	29.7	18.9	2733.27	2183	10343.4	140	163
NCLIV_003890	43396.9	1	14	23	106	0.0001	0.487	NELLSVLR	K	Q	0.973	40.6	35	8.56	943.557	1871	54082.2	49	56
NCLIV_003890	43396.9	1	14	23	106	0.0001	0.487	NGFVFYLR	R	V	0.99	45.6	37	15.1	1015.54	2475	22120	360	367
NCLIV_003890	43396.9	1	14	23	106	0.0001	0.487	SLSLVFLEEDQR	R	N	0.997	61.3	35.5	49.3	1435.74	2067	28057.2	348	359
NCLIV_003890	43396.9	1	14	23	106	0.0001	0.487	VIDEHAGELGLSAGK	R	E	0.997	53.3	35.2	46.9	1495.78	1376	221165	185	199
NCLIV_003890	43396.9	1	14	23	106	0.0001	0.487	VIDEHAGELGLSAGKEDGTAQAK	R	A	0.997	57.2	32.8	57.2	2296.14	1316.5	1701890	185	207
NCLIV_003890	43396.9	1	14	23	106	0.0001	0.487	VLVDDNAIHFIAEAR	R	S	0.997	56	34.2	51	1682.89	2001	842296	60	74
NCLIV_003970	19283.6	1	2	2	4	0	0.124	IGLACDTLHI	R	-	0.96	22.2	35.7	16.6	1112.58	2339	62931.4	168	177
NCLIV_003970	19283.6	1	2	2	4	0	0.124	TSQGDFLVCLGR	R	M	0.997	59.2	35.5	45.3	1352.66	2345	27631	97	108
NCLIV_003990	23500.7	0.996	1	1	13	0	0.0826	GGDGDQAAAALEYQDVVK	R	A	0.997	56.5	33.5	53.1	1806.85	2066	140580	175	192
NCLIV_004090	180855	1	2	2	6	0	0.0149	AAEDAVACR	R	H	0.997	60.9	34.6	37	962.436	970	6962.17	235	243
NCLIV_004090	180855	1	2	2	6	0	0.0149	AGPVGFAEVLSQGR	K	G	0.997	58.2	35.8	45.7	1387.73	2337	54528.1	315	328
NCLIV_004100	28495.2	1	2	2	3	0	0.0853	AKLAEEDGAVAGAPEEPSSGAR	K	E	0.997	32.4	33.1	29	2112.02	1203	5259.67	93	114
NCLIV_004100	28495.2	1	2	2	3	0	0.0853	LAEEDGAVAGAPEEPSSGAR	K	E	0.997	47	32.2	45.6	1912.89	1216.5	9868.81	95	114
NCLIV_004110	43291.1	1	2	2	3	0	0.119	EGEAPEPDDSLVYVIGEQGLLEELHNHGFK	K	T	0.961	18.6	29.2	18.6	3321.59	2761	595417	183	212
NCLIV_004110	43291.1	1	2	2	3	0	0.119	TLGGPSDGEIVLDFQK	K	D	0.997	58.9	34.7	56.1	1675.85	2332.5	914866	213	228
NCLIV_004130	54770.8	1	1	1	1	0	0.02	VAESGYEVSR	K	G	0.997	63.4	34.9	47.5	1096.53	1474	338653	362	371
NCLIV_004140	21999.6	1	9	13	106	0.0001	0.56	AKEFWQTSEAR	R	M	0.997	48.1	35.1	32.6	1352.66	1846.5	490658	83	93
NCLIV_004140	21999.6	1	9	13	106	0.0001	0.56	AWEYYVHPR	R	A	0.997	39.2	36.1	31.7	1220.58	1736.5	143954	74	82
NCLIV_004140	21999.6	1	9	13	106	0.0001	0.56	DYDPVLGDDR	R	Q	0.996	33.5	32.4	28.3	1164.52	1561	30979.6	107	116
NCLIV_004140	21999.6	1	9	13	106	0.0001	0.56	GGSTGTDASYSTSEGESVYTDR	R	Y	0.997	84.8	25	84.8	2226.93	1662	5353.23	32	53
NCLIV_004140	21999.6	1	9	13	106	0.0001	0.56	GGSTGTDASYSTSEGESVYTDRYTSQETFEPR	R	S	0.997	49.1	25	49.1	3465.48	1957	30509.3	32	63
NCLIV_004140	21999.6	1	9	13	106	0.0001	0.56	MVKPGESQESQTYVNR	R	T	0.997	61.3	32.7	55.5	1868.88	1148	717711	136	151
NCLIV_004140	21999.6	1	9	13	106	0.0001	0.56	SPEEIATLCR	R	A	0.997	59.4	35.7	51.2	1175.57	1556	917232	64	73
NCLIV_004140	21999.6	1	9	13	106	0.0001	0.56	TLVFLYADEESFNELQEKPK	R	K	0.988	24.8	32.5	20.6	2400.2	3246	9057.11	152	171
NCLIV_004140	21999.6	1	9	13	106	0.0001	0.56	YTSQETFEPR	R	S	0.997	75.3	32.5	73.2	1257.57	1290.5	17023.8	54	63
NCLIV_004160,ncliv_improved_union_3_ORF5086	13732.6	1	9	12	84	0.0001	0.602	AVTKYTTSGA	K	-	0.988	35.5	35.6	19.8	998.515	1099	179349	114	123
NCLIV_004160,ncliv_improved_union_3_ORF5086	13732.6	1	9	12	84	0.0001	0.602	KSMSIMNSFINDIFDR	K	L	0.997	53.2	32.8	53.2	1949.91	2312.5	62319.9	54	69
NCLIV_004160,ncliv_improved_union_3_ORF5086	13732.6	1	9	12	84	0.0001	0.602	LLLPGELSK	R	H	0.967	32.3	31.1	12.8	969.598	2692	244379	97	105
NCLIV_004160,ncliv_improved_union_3_ORF5086	13732.6	1	9	12	84	0.0001	0.602	QVHPETGVSK	K	K	0.997	42.2	35.6	34.5	1081.56	926	25431.5	44	53
NCLIV_004160,ncliv_improved_union_3_ORF5086	13732.6	1	9	12	84	0.0001	0.602	RTESFALYIYK	K	V	0.997	48.2	35.4	25.8	1390.74	1961	109203	30	40
NCLIV_004160,ncliv_improved_union_3_ORF5086	13732.6	1	9	12	84	0.0001	0.602	SMSIMNSFINDIFDR	K	L	0.997	52	31	50.6	1821.81	2468	66785.8	55	69
NCLIV_004160,ncliv_improved_union_3_ORF5086	13732.6	1	9	12	84	0.0001	0.602	SMSIMNSFINDIFDRLADEAVR	K	L	0.995	31	31.5	25.9	2560.22	4049	14000.3	55	76
NCLIV_004160,ncliv_improved_union_3_ORF5086	13732.6	1	9	12	84	0.0001	0.602	TESFALYIYK	R	V	0.997	46.4	36.5	40.1	1234.64	2153	686667	31	40
NCLIV_004160,ncliv_improved_union_3_ORF5086	13732.6	1	9	12	84	0.0001	0.602	VLKQVHPETGVSK	K	K	0.997	56.2	31.9	56.2	1421.81	1075	214253	41	53
NCLIV_004190	48308.7	1	14	20	99	0.0001	0.47	AEPTPETQPWK	K	F	0.99	33.5	35	17.2	1283.63	1357.5	52748.2	265	275
NCLIV_004190	48308.7	1	14	20	99	0.0001	0.47	ALCVIYLK	K	Q	0.99	42	33	23.4	979.565	1814	14770.7	298	305
NCLIV_004190	48308.7	1	14	20	99	0.0001	0.47	AMATHIQVPK	K	V	0.997	62.9	34.9	43.3	1095.6	1142	126532	161	170
NCLIV_004190	48308.7	1	14	20	99	0.0001	0.47	AVGPLIPSSVIVPK	K	E	0.997	45.7	25	35.8	1376.85	1942.5	684401	140	153
NCLIV_004190	48308.7	1	14	20	99	0.0001	0.47	DLFAIDAYPSVVVFNPHLK	R	T	0.997	66.6	31.8	65.4	2145.14	2315	5354.67	348	366
NCLIV_004190	48308.7	1	14	20	99	0.0001	0.47	DQNVASYPTILIFPPLPLPPYK	K	F	0.996	31.9	27.8	31.4	2483.36	2657	1409.53	106	127
NCLIV_004190	48308.7	1	14	20	99	0.0001	0.47	EDIANLLNK	K	I	0.997	46.2	36.4	34.4	1029.56	1740	42813.3	381	389
NCLIV_004190	48308.7	1	14	20	99	0.0001	0.47	FEGTPDYASLSK	K	A	0.997	51.7	34.2	43.5	1314.62	1496	32510.1	128	139
NCLIV_004190	48308.7	1	14	20	99	0.0001	0.47	FMYMDVDTETGFR	R	D	0.997	82.8	25	82.8	1643.67	1655	4972.87	335	347
NCLIV_004190	48308.7	1	14	20	99	0.0001	0.47	FQVIPELTKR	K	S	0.964	39.4	31.7	9.8	1230.72	2546	28402.5	276	285
NCLIV_004190	48308.7	1	14	20	99	0.0001	0.47	FRVVPSSK	R	M	0.975	34.2	34.3	12.1	919.536	1098	11811.4	397	404
NCLIV_004190	48308.7	1	14	20	99	0.0001	0.47	IDPMTHDVALVTQQNWDGK	R	V	0.997	50.9	32.7	50.1	2184.04	1629	30451.7	31	49
NCLIV_004190	48308.7	1	14	20	99	0.0001	0.47	IDPMTHDVALVTQQNWDGKVQK	R	F	0.97	18.1	32	18.1	2539.26	1570.5	10548.1	31	52
NCLIV_004190	48308.7	1	14	20	99	0.0001	0.47	IDTDKPLSKEDIANLLNK	K	I	0.997	57.2	30.7	47.9	2027.1	1779.5	257689	372	389
NCLIV_004190	48308.7	1	14	20	99	0.0001	0.47	IRIDPMTHDVALVTQQNWDGK	R	V	0.997	46.7	32.3	46.7	2453.22	1665.5	38092.7	29	49
NCLIV_004190	48308.7	1	14	20	99	0.0001	0.47	VLVFSDKPK	K	A	0.997	47.6	32.5	42.4	1032.61	1363.5	126438	171	179
NCLIV_004190	48308.7	1	14	20	99	0.0001	0.47	VTKFPHIVVTR	R	K	0.997	50.2	28.8	41.4	1296.78	1441	100540	214	224
NCLIV_004190	48308.7	1	14	20	99	0.0001	0.47	YQYDSGKGPDFR	K	F	0.997	43.5	32	29.4	1432.65	1279	39507.3	323	334
NCLIV_004240	103456	1	1	1	2	0	0.0125	VASALQISQQTR	R	G	0.997	59.9	35.1	48.2	1301.72	1667.5	627248	764	775
NCLIV_004250	40836.9	1	3	3	88	0.0001	0.346	ANEGVSAHHDSER	K	R	0.997	39.5	31.6	33.2	1408.62	1018	22323.2	65	77
NCLIV_004250	40836.9	1	3	3	88	0.0001	0.346	EEQSGPGGVNSR	R	H	0.997	50.1	32.5	42.6	1216.56	1159.5	394094	90	101
NCLIV_004250	40836.9	1	3	3	88	0.0001	0.346	EGNEVENEEEQGVEAFGQR	R	R	0.997	69.4	27.2	69.4	2149.93	2038	2953330	125	143
NCLIV_004250	40836.9	1	3	3	88	0.0001	0.346	FGREEQSGPGGVNSR	R	H	0.997	61	34.1	53.4	1576.75	996.5	1936610	87	101
NCLIV_004250	40836.9	1	3	3	88	0.0001	0.346	ITTDQELEAEGYTLHVK	K	E	0.997	48	33.9	45.1	1946.97	2022	6787340	266	282
NCLIV_004250	40836.9	1	3	3	88	0.0001	0.346	KITTDQELEAEGYTLHVK	K	E	0.997	46.8	33.2	44.7	2075.07	1914	2240600	265	282
NCLIV_004250	40836.9	1	3	3	88	0.0001	0.346	KSGGGAHNWGDDER	K	V	0.997	32.2	29.9	31.2	1485.65	1273	25743.4	182	195
NCLIV_004250	40836.9	1	3	3	88	0.0001	0.346	KYYTVGVSNK	R	F	0.997	42.3	36.8	35.7	1158.62	1475.5	682201	6	15
NCLIV_004250	40836.9	1	3	3	88	0.0001	0.346	SGGGAHNWGDDER	K	V	0.997	42.2	25.7	32.2	1357.55	1352.5	3148610	183	195
NCLIV_004250	40836.9	1	3	3	88	0.0001	0.346	SRDAPDIQDER	K	A	0.997	48.7	33.4	33.1	1301.61	1386	463994	355	365
NCLIV_004250	40836.9	1	3	3	88	0.0001	0.346	TMNVFEYIHNGGGR	K	V	0.98	25.9	33.4	18.1	1594.74	2258	2097760	306	319
NCLIV_004250	40836.9	1	3	3	88	0.0001	0.346	VAAAGEQEAEKVEEK	R	E	0.997	78.7	35.2	75.1	1587.79	1469	2559120	196	210
NCLIV_004270	150599	1	18	21	46	0.0001	0.237	AAGNVPLREIFSSR	K	E	0.953	24.1	33.9	16.1	1516.82	2205	92382	540	553
NCLIV_004270	150599	1	18	21	46	0.0001	0.237	ALAFLGSAASASELNPPR	K	L	0.997	45.3	34	45.3	1771.93	2351	15967.7	264	281
NCLIV_004270	150599	1	18	21	46	0.0001	0.237	ASVWTTLAK	R	A	0.997	59.6	35.2	27.8	976.546	2129	61965.4	465	473
NCLIV_004270	150599	1	18	21	46	0.0001	0.237	DTSVLQFNQFFTNILK	K	Q	0.997	45.8	33.7	38.8	1915	2681.5	2625.36	1264	1279
NCLIV_004270	150599	1	18	21	46	0.0001	0.237	FDSNTQLIAEDPPAR	R	I	0.997	36.4	34.3	27.5	1673.81	1876	37320.2	931	945
NCLIV_004270	150599	1	18	21	46	0.0001	0.237	FGWPGNAVAENIK	R	K	0.997	50.7	35.9	34.2	1402.71	2287	57614.9	1200	1212
NCLIV_004270	150599	1	18	21	46	0.0001	0.237	GAIEAIYR	K	F	0.99	34.5	36.4	19.1	892.489	1840	129169	923	930
NCLIV_004270	150599	1	18	21	46	0.0001	0.237	GLAAPLPATLADVYATVFAAMPAK	R	A	0.997	62.2	30.5	61.9	2375.27	3094	2442.02	1093	1116
NCLIV_004270	150599	1	18	21	46	0.0001	0.237	GTLAFMAPEMER	R	V	0.947	22.5	34.3	13.9	1352.63	2316	47450.6	622	633
NCLIV_004270	150599	1	18	21	46	0.0001	0.237	HGKDTQQVYEQFLAGEKPR	R	A	0.997	38.8	33	38.8	2231.12	1952	207180	997	1015
NCLIV_004270	150599	1	18	21	46	0.0001	0.237	IKQSPAEYQTVSGTEVIAPLFEGEGK	R	N	0.994	31.6	31	25	2778.42	2426.5	42320.2	1297	1322
NCLIV_004270	150599	1	18	21	46	0.0001	0.237	LADPKLDLEQIK	R	A	0.995	33.2	32.2	24.9	1382.79	2029	103051	404	415
NCLIV_004270	150599	1	18	21	46	0.0001	0.237	LEPIDTAATEAVAPLPFEVFAK	R	E	0.997	83.1	31.3	82.9	2329.23	2939.5	13344.3	823	844
NCLIV_004270	150599	1	18	21	46	0.0001	0.237	LKLSQMADPEPAAR	R	V	0.996	34.2	35.2	24.7	1526.8	1686	112269	730	743
NCLIV_004270	150599	1	18	21	46	0.0001	0.237	LLRDVPSSANAER	K	R	0.997	38	35	32.7	1427.76	1540	46793.9	762	774
NCLIV_004270	150599	1	18	21	46	0.0001	0.237	LSQMADPEPAAR	K	V	0.997	34.1	34.6	27.1	1285.62	1420	221957	732	743
NCLIV_004270	150599	1	18	21	46	0.0001	0.237	LVAVDPSGR	K	S	0.991	33	35.7	18.1	913.51	1363	125922	1327	1335
NCLIV_004270	150599	1	18	21	46	0.0001	0.237	LYHTGMPLLLR	K	L	0.997	40.9	34.5	36	1329.74	1991	62830.3	719	729
NCLIV_004270	150599	1	18	21	46	0.0001	0.237	NLQEGLLPVSLR	K	S	0.997	59.4	31.3	48.6	1338.77	2381	134930	1182	1193
NCLIV_004270	150599	1	18	21	46	0.0001	0.237	NTHLTYVAK	R	M	0.997	37.6	37.3	30.9	1046.56	1433	185115	1064	1072
NCLIV_004270	150599	1	18	21	46	0.0001	0.237	SFIAWATVDR	K	L	0.997	48.7	35.9	32.7	1165.6	2395	36489.9	975	984
NCLIV_004270	150599	1	18	21	46	0.0001	0.237	SGTEFTFQR	K	L	0.997	41.8	34.1	31.6	1072.51	1916	282221	680	688
NCLIV_004270	150599	1	18	21	46	0.0001	0.237	SLPISSPSFQDMIR	R	L	0.997	49.4	35.1	42.9	1593.79	2148	171465	390	403
NCLIV_004270	150599	1	18	21	46	0.0001	0.237	TGYALDGWNAK	K	A	0.997	53	35.6	29.3	1195.57	2067.5	160981	529	539
NCLIV_004270	150599	1	18	21	46	0.0001	0.237	VDKTGYALDGWNAK	K	A	0.997	36.2	35.1	27.9	1537.76	1948	143985	526	539
NCLIV_004280	112672	1	1	1	9	0	0.0379	DPSVVFLSPR	R	D	0.997	43.1	36.2	27.9	1116.6	2783	21221.4	256	265
NCLIV_004300	96613	1	21	26	151	0.0002	0.353	AILQQIVDAETGYLFTNDAK	K	Y	0.997	55.9	32.6	55.9	2210.13	2880.5	4547580	521	540
NCLIV_004300	96613	1	21	26	151	0.0002	0.353	ALPNLQSFSAPSGGSAGDGR	R	G	0.997	40.4	33.9	40.4	1888.91	2304	35419.6	745	764
NCLIV_004300	96613	1	21	26	151	0.0002	0.353	AQLLWTAITDYVEIFK	R	N	0.997	80.1	32.2	80.1	1911.03	3123	3975990	368	383
NCLIV_004300	96613	1	21	26	151	0.0002	0.353	ASPAVAASAR	R	G	0.997	46.7	36	24.5	900.49	1247	1357430	11	20
NCLIV_004300	96613	1	21	26	151	0.0002	0.353	DITGGSQIR	K	T	0.997	48.2	38.5	25.3	946.495	1489	636716	403	411
NCLIV_004300	96613	1	21	26	151	0.0002	0.353	DVGLQQFIQLPR	R	I	0.997	68.8	33.7	54.6	1413.79	2563.5	2602740	54	65
NCLIV_004300	96613	1	21	26	151	0.0002	0.353	ECLEEEKTYFATHPTYR	R	L	0.991	24.5	30.2	22.3	2173.99	1852	410972	291	307
NCLIV_004300	96613	1	21	26	151	0.0002	0.353	GSDQSEDIEMLTR	K	Q	0.997	48.7	31.9	47.1	1480.66	2040	1085230	186	198
NCLIV_004300	96613	1	21	26	151	0.0002	0.353	KLINVVDELR	R	D	0.997	46	31.7	38.3	1198.72	2108.5	1262920	44	53
NCLIV_004300	96613	1	21	26	151	0.0002	0.353	KVTEDISDYEIDVAIR	R	L	0.997	100	34.1	97.7	1865.95	2192	216306	425	440
NCLIV_004300	96613	1	21	26	151	0.0002	0.353	LHEGDSLPGFPSPDTFEYLILPYLK	R	R	0.997	56.6	30.6	56.6	2848.44	3059	11300000	441	465
NCLIV_004300	96613	1	21	26	151	0.0002	0.353	LINVVDELR	K	D	0.997	36.3	33.5	26.6	1070.62	2234	645535	45	53
NCLIV_004300	96613	1	21	26	151	0.0002	0.353	LQELGEGVPLEPSER	R	A	0.997	43.7	34.6	40	1652.85	2038.5	3740840	353	367
NCLIV_004300	96613	1	21	26	151	0.0002	0.353	LTDQVAGK	R	N	0.99	36.3	38.8	30	831.457	1233	445884	143	150
NCLIV_004300	96613	1	21	26	151	0.0002	0.353	LVHLSEAEHDLNEAYAVFENDK	R	G	0.997	54	31.4	54	2543.2	2539.5	6955230	105	126
NCLIV_004300	96613	1	21	26	151	0.0002	0.353	LVHLSEAEHDLNEAYAVFENDKGR	R	K	0.997	47.1	31.2	46	2756.33	2466	8118480	105	128
NCLIV_004300	96613	1	21	26	151	0.0002	0.353	MLMGEEIPLR	K	L	0.997	53.6	36.7	21.2	1204.61	2039	522369	260	269
NCLIV_004300	96613	1	21	26	151	0.0002	0.353	SSVLEAIVGLDFLPR	K	G	0.997	59.6	31.8	48.5	1615.91	3054	1857760	77	91
NCLIV_004300	96613	1	21	26	151	0.0002	0.353	TIFNELLEEFNDR	R	K	0.997	56.8	34.4	51	1639.8	2923.5	2436440	412	424
NCLIV_004300	96613	1	21	26	151	0.0002	0.353	TIGFFLVR	K	Q	0.99	35.3	33.2	16.1	952.562	2532	335615	654	661
NCLIV_004300	96613	1	21	26	151	0.0002	0.353	TLVSSGVFGDQK	R	G	0.997	56.3	35.9	50.1	1237.64	1721.5	11425.8	833	844
NCLIV_004300	96613	1	21	26	151	0.0002	0.353	TVYSEQFIR	K	E	0.954	27	35.9	15.1	1142.58	1730	22427	622	630
NCLIV_004300	96613	1	21	26	151	0.0002	0.353	VESQMYQQLR	K	K	0.997	60.9	35.1	49.2	1281.63	1740.5	1930750	34	43
NCLIV_004300	96613	1	21	26	151	0.0002	0.353	VPLKGSDQSEDIEMLTR	R	Q	0.997	47.9	34.1	46.9	1917.96	2002	98545.5	182	198
NCLIV_004300	96613	1	21	26	151	0.0002	0.353	VSQTLELLSQK	R	I	0.997	56.1	34.1	53	1245.71	2047	2204490	478	488
NCLIV_004340,ncliv_improved_union_4_ORF189924	25002.7	1	4	4	11	0	0.263	EISGLTESTAAPVFDVEK	K	I	0.997	55.2	34.4	55.2	1892.95	2771	20112.9	76	93
NCLIV_004340,ncliv_improved_union_4_ORF189924	25002.7	1	4	4	11	0	0.263	QISANEDQFNGHFPNR	K	A	0.997	49.1	31.5	49.1	1873.86	1827	53967.9	124	139
NCLIV_004340,ncliv_improved_union_4_ORF189924	25002.7	1	4	4	11	0	0.263	QSNVGGNVSQGCSVHAGR	R	G	0.992	26.4	32.1	24.2	1813.84	997	3572.06	34	51
NCLIV_004340,ncliv_improved_union_4_ORF189924	25002.7	1	4	4	11	0	0.263	VLEFEPGKR	K	A	0.99	29.7	36.5	18.6	1074.59	1745	193084	110	118
NCLIV_004380	47188.8	1	7	7	9	0	0.13	KVVTISGFK	K	D	0.997	37.4	29.7	26.9	978.598	1372	5432.81	310	318
NCLIV_004380	47188.8	1	7	7	9	0	0.13	NSWGSGWGR	K	D	0.992	34.5	33.4	17.7	1006.45	1972	33625.4	388	396
NCLIV_004380	47188.8	1	7	7	9	0	0.13	SYATEEETQKR	K	Y	0.997	43	33.5	38.3	1341.63	1338	55736.8	129	139
NCLIV_004380	47188.8	1	7	7	9	0	0.13	TPVNIWEWK	K	E	0.963	22.2	36.6	16.3	1172.61	2458	532113	103	111
NCLIV_004380	47188.8	1	7	7	9	0	0.13	VSPSDVPSAVDWR	K	E	0.994	30.5	35	23.9	1414.7	2093	434093	202	214
NCLIV_004380	47188.8	1	7	7	9	0	0.13	VVTISGFK	K	D	0.99	41	32.1	27.5	850.503	1538.5	15619.8	311	318
NCLIV_004380	47188.8	1	7	7	9	0	0.13	VVTISGFKDVPR	K	K	0.997	86.2	33.2	72.4	1317.75	1579	21361.7	311	322
NCLIV_004390	25418.5	1	2	2	2	0	0.19	AFAFHLDFPHPIIVEDSKYSVQR	K	N	0.971	18.6	31	18.6	2716.39	2119	2280.94	51	73
NCLIV_004390	25418.5	1	2	2	2	0	0.19	ENAEEAKVNGLEGAAPAEAAQA	R	-	0.997	33.7	32.4	33.6	2140.02	1450	1837.72	216	237
NCLIV_004400	50682.9	1	16	28	214	0.0003	0.552	FAFKEEALHAVR	K	T	0.997	57.1	35.5	46.8	1417.76	1525	4354280	185	196
NCLIV_004400	50682.9	1	16	28	214	0.0003	0.552	GFAFVSYDNVESAATAVNNMNGFMAGGK	R	R	0.993	27.4	27.1	27.4	2901.28	2028.5	17805.8	387	414
NCLIV_004400	50682.9	1	16	28	214	0.0003	0.552	GNAGSGMQQQWGGYSQGGGVYGGSGGQQR	R	F	0.997	43.4	25	43.4	2832.21	1551	340656	443	471
NCLIV_004400	50682.9	1	16	28	214	0.0003	0.552	HTFEGCSRPVEVR	K	F	0.99	28.2	34.3	24.3	1573.75	1519	114338	202	214
NCLIV_004400	50682.9	1	16	28	214	0.0003	0.552	ILEQSMGPITVK	R	Y	0.997	64.3	34.3	48.3	1315.73	1608.5	7998250	103	114
NCLIV_004400	50682.9	1	16	28	214	0.0003	0.552	KGEEQYVQHLLQPQNNPQGPR	K	G	0.997	54.1	32.3	50.5	2460.24	1736	1203300	422	442
NCLIV_004400	50682.9	1	16	28	214	0.0003	0.552	LFIGSIPR	K	M	0.99	58.8	34.2	5.85	902.546	1901	1978420	139	146
NCLIV_004400	50682.9	1	16	28	214	0.0003	0.552	LGFATSSCEPGQDQAK	K	L	0.997	57.6	31.2	56.6	1695.76	1800	595450	123	138
NCLIV_004400	50682.9	1	16	28	214	0.0003	0.552	MGNMAGGMGGGNMNMGAPAMGMGGGAQMGAPNNSNPR	R	A	0.971	21.6	25	21.6	3581.35	949	10753.3	244	280
NCLIV_004400	50682.9	1	16	28	214	0.0003	0.552	MGSIAAADAAIR	K	G	0.997	66	37.2	47.7	1146.59	1484.5	3683940	85	96
NCLIV_004400	50682.9	1	16	28	214	0.0003	0.552	MMTEDEVR	R	Q	0.99	51	28.1	14.2	1026.42	1138	698862	147	154
NCLIV_004400	50682.9	1	16	28	214	0.0003	0.552	QFFSTYGTVEEVFVMK	R	D	0.997	53.8	33.3	53.8	1911.92	2573	1697560	155	170
NCLIV_004400	50682.9	1	16	28	214	0.0003	0.552	QFFSTYGTVEEVFVMKDNVQNTGK	R	G	0.997	32.2	30.8	32.2	2768.32	2176	23588.9	155	178
NCLIV_004400	50682.9	1	16	28	214	0.0003	0.552	QQQLLNQQGMGGPQGMR	R	G	0.997	51.3	32.1	51.3	1902.89	1311.5	1446810	223	239
NCLIV_004400	50682.9	1	16	28	214	0.0003	0.552	QQQLLNQQGMGGPQGMRGPGR	R	M	0.99	23.9	32.5	21.8	2270.09	1652	112758	223	243
NCLIV_004400	50682.9	1	16	28	214	0.0003	0.552	VPQSMEDAALRPIFEEFGEVK	R	E	0.997	38.8	32.3	33.2	2408.18	2569	1988780	44	64
NCLIV_004490	147638	1	3	3	5	0	0.0319	NVAALQGAEGAGR	K	T	0.997	65.4	35.7	47.6	1213.63	1326	4405.9	647	659
NCLIV_004490	147638	1	3	3	5	0	0.0319	SGAGDDITEEELEAILAR	K	G	0.997	43.3	33.6	43.2	1888.91	3357	14051.1	882	899
NCLIV_004490	147638	1	3	3	5	0	0.0319	TQLLNLAMQLR	R	K	0.997	53.5	34.1	45.9	1316.74	2072	2775.92	660	670
NCLIV_004520	213682	0.993	1	1	1	0	0.0061	IAELSTQASEAR	R	D	0.986	42.6	36.8	9.61	1275.65	1587	55363.7	1438	1449
NCLIV_004580,ncliv_improved_union_1_ORF6154	370771	1	1	1	3	0	0.0023	EELAVLRR	R	N	0.99	39.1	34.5	25.8	985.579	1470	436837	1475	1482
NCLIV_004640	65253	1	3	3	8	0	0.105	NNAAHDGVSDAGATAASVATDGK	K	A	0.995	26.6	31.1	26.6	2099.96	1683	347023	59	81
NCLIV_004640	65253	1	3	3	8	0	0.105	SDAPAASPMPAQGTGK	K	C	0.997	53.7	33.2	41.4	1501.7	1318	296780	235	250
NCLIV_004640	65253	1	3	3	8	0	0.105	TPGFSTDFEAAK	R	H	0.997	34.9	34	29.2	1270.6	1976	573494	87	98
NCLIV_004640	65253	1	3	3	8	0	0.105	VGGPEGVQGVTR	R	Q	0.997	57.4	35.6	42.1	1155.61	1158	8217.39	502	513
NCLIV_004680,ncliv_improved_union_2_ORF6604	77810.1	1	6	7	30	0	0.129	ENAPEKETETANGPEASPVQVSR	R	V	0.995	29.3	31.6	28.5	2440.16	1470	58947.8	231	253
NCLIV_004680,ncliv_improved_union_2_ORF6604	77810.1	1	6	7	30	0	0.129	IFMQQPLVCR	K	E	0.997	37.1	35.9	27	1307.66	1556	21730.6	666	675
NCLIV_004680,ncliv_improved_union_2_ORF6604	77810.1	1	6	7	30	0	0.129	KSAQEEGEGANTQESTSSK	R	L	0.997	51.7	30.2	50.1	1967.88	1118.5	195347	401	419
NCLIV_004680,ncliv_improved_union_2_ORF6604	77810.1	1	6	7	30	0	0.129	RPSHVGEAEIAAR	R	E	0.997	53.2	35.4	41.4	1392.73	1385	227286	218	230
NCLIV_004680,ncliv_improved_union_2_ORF6604	77810.1	1	6	7	30	0	0.129	SPVAEEESNAR	K	R	0.997	45.9	32.8	40.5	1188.55	1278	213617	315	325
NCLIV_004680,ncliv_improved_union_2_ORF6604	77810.1	1	6	7	30	0	0.129	VEQLHNPDYKPGTHK	R	I	0.996	29.8	34.6	27.6	1762.89	1440	13087.6	501	515
NCLIV_004710	74089.3	1	2	2	4	0	0.0321	DLPFLYVPLDPR	R	E	0.99	23.5	34.8	23.5	1444.78	3643	24845.2	126	137
NCLIV_004710	74089.3	1	2	2	4	0	0.0321	YASLMLDDAR	R	C	0.997	40.7	33.9	30.2	1170.55	2214	41900.1	140	149
NCLIV_004750,ncliv_improved_union_3_ORF7032	49469.3	1	2	2	2	0	0.0486	LAHLVTEEEYAK	K	S	0.997	42.5	35.9	34.8	1402.72	1356	5918.33	50	61
NCLIV_004750,ncliv_improved_union_3_ORF7032	49469.3	1	2	2	2	0	0.0486	YDAPKPPAK	R	L	0.976	23.9	36.6	18.8	986.531	1070	8460.92	41	49
NCLIV_004790	19379.6	1	10	18	196	0.0002	0.685	AFMDIEIDGESAGR	K	I	0.997	58.3	31.5	41.2	1526.68	2588.5	775938	25	38
NCLIV_004790	19379.6	1	10	18	196	0.0002	0.685	FEDENFTLK	R	H	0.997	40.2	33.8	23.2	1142.54	1774	457992	97	105
NCLIV_004790	19379.6	1	10	18	196	0.0002	0.685	FEDENFTLKHDR	R	G	0.997	55.9	33.8	52.7	1550.72	1414	710441	97	108
NCLIV_004790	19379.6	1	10	18	196	0.0002	0.685	GVISMANAGPNTNGSQFFITTVK	R	T	0.997	55.7	32.6	55.7	2370.18	2133	402120	109	131
NCLIV_004790	19379.6	1	10	18	196	0.0002	0.685	HDRGVISMANAGPNTNGSQFFITTVK	K	T	0.997	76.4	31.1	76.4	2778.36	1851	45209.6	106	131
NCLIV_004790	19379.6	1	10	18	196	0.0002	0.685	ITNDSWPTVQAIEALGSSGGRPSK	K	I	0.997	53.1	32.1	53.1	2471.25	2552.5	543865	145	168
NCLIV_004790	19379.6	1	10	18	196	0.0002	0.685	IVLELRGDVVPK	R	T	0.989	29.1	27.7	18.9	1337.82	1795	70234.4	39	50
NCLIV_004790	19379.6	1	10	18	196	0.0002	0.685	NFIGLFDK	K	Y	0.95	31.6	35.8	7.92	953.509	2172	44968.5	54	61
NCLIV_004790	19379.6	1	10	18	196	0.0002	0.685	NFIGLFDKYK	K	G	0.997	41	36.4	27.3	1244.67	2485	434327	54	63
NCLIV_004790	19379.6	1	10	18	196	0.0002	0.685	VIADFMIQGGDFENHNGTGGHSIYGPR	R	F	0.997	49.3	28.6	49.3	2905.33	1926	25091.1	70	96
NCLIV_004810	62582.3	1	7	7	20	0	0.168	APHTPPGVLPDPLPSPPLTPGPR	R	V	0.995	26.5	29.4	26.5	2310.26	2256	3552110	435	457
NCLIV_004810	62582.3	1	7	7	20	0	0.168	AYPFYGGFDANVVR	R	M	0.997	41.1	34.4	35.2	1575.76	2355	538050	144	157
NCLIV_004810	62582.3	1	7	7	20	0	0.168	ENAAVFTTEDGK	K	S	0.98	23.5	34.1	20.1	1281.6	1675.5	572305	296	307
NCLIV_004810	62582.3	1	7	7	20	0	0.168	GQAYGDSALISR	R	T	0.997	36.3	35.7	31.3	1237.62	1798	258819	77	88
NCLIV_004810	62582.3	1	7	7	20	0	0.168	SVFSASPNEAQSGQGAQR	K	D	0.997	62.3	33.3	54.7	1820.85	1685	430382	308	325
NCLIV_004810	62582.3	1	7	7	20	0	0.168	TGAVTAAYK	R	M	0.997	37.6	35.6	28.4	881.473	1386	446442	362	370
NCLIV_004810	62582.3	1	7	7	20	0	0.168	VSEFLLGAEGR	R	A	0.997	54.1	36.5	37	1177.62	2396	598029	458	468
NCLIV_004860	286752	1	23	24	68	0.0001	0.119	AYDETFTLSYVTGR	R	S	0.997	63.8	34.1	62.7	1622.77	2959	11554.6	2095	2108
NCLIV_004860	286752	1	23	24	68	0.0001	0.119	EASEAEDLPTR	R	V	0.997	46.9	33.5	39.3	1217.56	1506	133722	1774	1784
NCLIV_004860	286752	1	23	24	68	0.0001	0.119	EQPDGSYIVLFPGEK	R	S	0.997	57.1	34.6	56	1678.83	2135	40019.3	906	920
NCLIV_004860	286752	1	23	24	68	0.0001	0.119	EVYASQDQLGGPEVMFR	R	N	0.997	42.2	32.2	42.2	1941.9	2533	16885.4	2146	2162
NCLIV_004860	286752	1	23	24	68	0.0001	0.119	FGSQIVDALR	K	T	0.997	48.5	36.4	32	1105.6	1933	28461	2349	2358
NCLIV_004860	286752	1	23	24	68	0.0001	0.119	GGSWVVVDPTINLQK	R	M	0.997	36.4	33.8	28.5	1612.87	2513.5	14230.1	2376	2390
NCLIV_004860	286752	1	23	24	68	0.0001	0.119	GPLLLTGYQALNK	R	L	0.997	61.2	32	53.2	1387.79	2340	47097.6	2129	2141
NCLIV_004860	286752	1	23	24	68	0.0001	0.119	GSGTIAGETSR	R	A	0.997	63.3	36.4	43.1	1035.51	964	5516.88	2084	2094
NCLIV_004860	286752	1	23	24	68	0.0001	0.119	ILLDLLDVLDR	R	C	0.997	48.2	29.7	39.9	1297.77	4032	32307.4	1585	1595
NCLIV_004860	286752	1	23	24	68	0.0001	0.119	IVEVPGGPNR	K	N	0.986	28.1	34.3	19.2	1037.57	1345	3264.12	375	384
NCLIV_004860	286752	1	23	24	68	0.0001	0.119	KVPVALWSFR	R	Q	0.995	32.4	32.1	23.4	1202.7	2345	60826.3	1326	1335
NCLIV_004860	286752	1	23	24	68	0.0001	0.119	LAAVHVPQVK	R	K	0.991	26.3	28.9	24.4	1061.65	1658	78529.8	1458	1467
NCLIV_004860	286752	1	23	24	68	0.0001	0.119	LGGIPFGAIAVETR	R	T	0.997	36	33.5	31.2	1400.79	2204	22831.6	2263	2276
NCLIV_004860	286752	1	23	24	68	0.0001	0.119	LLQDDLEAR	R	I	0.996	39.1	36.8	24.1	1072.56	1824	60219.9	2508	2516
NCLIV_004860	286752	1	23	24	68	0.0001	0.119	LTQSLGYVGAGTVEYLYNR	R	K	0.997	48.8	33.5	47.2	2104.07	2162	967.083	606	624
NCLIV_004860	286752	1	23	24	68	0.0001	0.119	QGDLTGDEAPLR	R	T	0.997	51	34.9	43.2	1271.62	1617	52037.7	1336	1347
NCLIV_004860	286752	1	23	24	68	0.0001	0.119	QLQDCQTASDAIDLK	R	E	0.997	89.5	33.6	89.5	1705.81	2219.5	10333.5	2436	2450
NCLIV_004860	286752	1	23	24	68	0.0001	0.119	SLESGPATGAGGTAEAEGR	K	E	0.997	53.4	33.1	43.6	1717.8	1430	20544.9	1746	1764
NCLIV_004860	286752	1	23	24	68	0.0001	0.119	SVGIGAYIVR	R	L	0.997	43.6	33.1	36.3	1034.6	1877	2813.2	2109	2118
NCLIV_004860	286752	1	23	24	68	0.0001	0.119	TAQAINDFNR	K	G	0.994	30.7	36.6	24.1	1149.56	1595.5	41171.8	2311	2320
NCLIV_004860	286752	1	23	24	68	0.0001	0.119	TGVMGAFESLQEVQEVGDR	R	L	0.997	51	32.9	47.7	2051.97	3255	33919.3	1348	1366
NCLIV_004860	286752	1	23	24	68	0.0001	0.119	VDGDGTEGDILANYVR	R	K	0.997	30.5	33.9	30.3	1693.8	2204	13045.8	295	310
NCLIV_004860	286752	1	23	24	68	0.0001	0.119	VPADPSSPDSR	R	E	0.995	32.1	34.1	25	1127.53	1201.5	60828.5	2282	2292
NCLIV_004860	286752	1	23	24	68	0.0001	0.119	VYIACNSGAR	R	I	0.997	36.2	35	28.6	1110.54	1169	2127.37	1994	2003
NCLIV_004920	27362.6	1	1	1	62	0.0001	0.266	AVTLAEVLK	R	R	0.997	57	32.9	38.8	943.582	1998	148764	58	66
NCLIV_004920	27362.6	1	1	1	62	0.0001	0.266	AVTLAEVLKR	R	R	0.997	46.3	29.7	38.2	1099.68	1848	140963	58	67
NCLIV_004920	27362.6	1	1	1	62	0.0001	0.266	DKEPIGSNEIR	K	I	0.997	54.8	35.7	38.4	1257.64	1116	95613.6	10	20
NCLIV_004920	27362.6	1	1	1	62	0.0001	0.266	EMKPEEITK	K	T	0.997	44.9	37.1	33	1104.56	1033.5	15682.8	133	141
NCLIV_004920	27362.6	1	1	1	62	0.0001	0.266	FKGLHQITK	R	C	0.997	48.4	33.2	35	1071.63	1104	44378.8	69	77
NCLIV_004920	27362.6	1	1	1	62	0.0001	0.266	GGDYEGEYR	R	N	0.995	31.7	25	29.1	1045.42	1045	21709.6	194	202
NCLIV_004920	27362.6	1	1	1	62	0.0001	0.266	LLTEQNMR	R	K	0.99	41.3	37.1	32.8	1020.51	1147	114676	37	44
NCLIV_004920	27362.6	1	1	1	62	0.0001	0.266	VMNYVAYAAR	K	L	0.997	61.5	35.5	50	1157.58	1528	431475	27	36
NCLIV_004930	88405.3	1	2	2	11	0	0.0306	AADPLEEQIALLTK	R	E	0.997	54	33.4	45.9	1511.83	2605	55505.1	178	191
NCLIV_004930	88405.3	1	2	2	11	0	0.0306	NMENCGCTVCR	R	N	0.997	56.3	25	56.3	1416.51	933	7199.66	754	764
NCLIV_005010	61938.4	1	27	38	214	0.0003	0.589	AAEGSNPLSAHINVIK	K	E	0.997	65.2	34.1	52.6	1620.87	1967	6995570	267	282
NCLIV_005010	61938.4	1	27	38	214	0.0003	0.589	AEDPSELNPAKPVLVASVLR	R	S	0.997	62.5	29.7	60.2	2105.16	2264	5645660	385	404
NCLIV_005010	61938.4	1	27	38	214	0.0003	0.589	CLFPLSAPDAAALEK	R	H	0.991	31.8	35	17.9	1602.82	3143	20820	130	144
NCLIV_005010	61938.4	1	27	38	214	0.0003	0.589	DESGPNEHLR	R	R	0.997	41.4	33.3	26.2	1153.52	1330	2527280	360	369
NCLIV_005010	61938.4	1	27	38	214	0.0003	0.589	DESGPNEHLRR	R	L	0.99	27.5	35.1	19.6	1309.62	1247	56109	360	370
NCLIV_005010	61938.4	1	27	38	214	0.0003	0.589	DWSFFAVEPAEVAK	R	V	0.997	58.6	34.6	48.6	1595.77	2657	1334950	182	195
NCLIV_005010	61938.4	1	27	38	214	0.0003	0.589	FFPWGCLVVNK	R	Q	0.993	29.2	35.6	24.8	1366.7	2663.5	1195220	321	331
NCLIV_005010	61938.4	1	27	38	214	0.0003	0.589	GGPAAEVVFQIQQTK	R	F	0.997	53.4	34.9	51.9	1572.84	2278	7294740	6	20
NCLIV_005010	61938.4	1	27	38	214	0.0003	0.589	GHLVPQGHLLIPNGAPVGEMFR	K	S	0.962	20.5	31.2	17.4	2339.24	2329	824571	486	507
NCLIV_005010	61938.4	1	27	38	214	0.0003	0.589	GPVPYIFCFDMPDASAVR	K	F	0.997	52.2	32	52.2	2057.95	2733	1954470	303	320
NCLIV_005010	61938.4	1	27	38	214	0.0003	0.589	HGEHYDILDVR	R	N	0.997	43.2	34.8	43	1353.65	1911.5	6455970	433	443
NCLIV_005010	61938.4	1	27	38	214	0.0003	0.589	IHLINMDIEEESSVTLR	R	H	0.997	80.6	33.8	78.5	2015.01	2221	1125360	416	432
NCLIV_005010	61938.4	1	27	38	214	0.0003	0.589	KKPSDISGPSASALVAR	R	L	0.997	55.2	31.6	45.6	1683.94	1653.5	7002610	339	355
NCLIV_005010	61938.4	1	27	38	214	0.0003	0.589	KPSDISGPSASALVAR	K	L	0.997	45.7	34.1	41	1555.84	1755	186101	340	355
NCLIV_005010	61938.4	1	27	38	214	0.0003	0.589	LFTFLQPDASAR	R	K	0.997	53.4	35.5	42.5	1365.72	2430	8573370	371	382
NCLIV_005010	61938.4	1	27	38	214	0.0003	0.589	LTRPLEGFELLVDHLLDLEPLR	R	N	0.997	52.4	25.6	45.2	2588.45	3197	12900000	64	85
NCLIV_005010	61938.4	1	27	38	214	0.0003	0.589	RAEDPSELNPAKPVLVASVLR	K	S	0.997	33.9	27.8	32.5	2261.26	2173	5686980	384	404
NCLIV_005010	61938.4	1	27	38	214	0.0003	0.589	SDVQGSGLALIAK	R	N	0.997	60.5	34.6	49.7	1258.7	2035.5	3971420	31	43
NCLIV_005010	61938.4	1	27	38	214	0.0003	0.589	SEMAFWQLPLEDLPFNDK	K	V	0.997	52.1	32.1	50.8	2196.03	2870	1131440	101	118
NCLIV_005010	61938.4	1	27	38	214	0.0003	0.589	SEMAFWQLPLEDLPFNDKVYFESAWTDER	K	C	0.997	44.8	26.3	44.6	3563.65	3019	638307	101	129
NCLIV_005010	61938.4	1	27	38	214	0.0003	0.589	SLTLVSEYIISEK	R	T	0.997	59.7	33.9	51	1481.81	2813.5	7112150	508	520
NCLIV_005010	61938.4	1	27	38	214	0.0003	0.589	SLYLGRPGSDAGGDAILSR	R	K	0.997	40.9	34	26.5	1904.98	2023	3500410	537	555
NCLIV_005010	61938.4	1	27	38	214	0.0003	0.589	TFLDLGEEEAR	K	D	0.997	46.9	35.5	35	1279.62	2203	2175030	171	181
NCLIV_005010	61938.4	1	27	38	214	0.0003	0.589	TFLDLGEEEARDWSFFAVEPAEVAK	K	V	0.989	21.9	30.6	21.9	2856.37	2878	61765.1	171	195
NCLIV_005010	61938.4	1	27	38	214	0.0003	0.589	TYYTFGLAQK	K	L	0.997	39.1	36.9	35.8	1191.6	2144	1116350	521	530
NCLIV_005010	61938.4	1	27	38	214	0.0003	0.589	VYFESAWTDER	K	C	0.997	67.9	31.5	61.4	1402.63	2214	1398510	119	129
NCLIV_005010	61938.4	1	27	38	214	0.0003	0.589	YGEPVAVVGVTGK	R	G	0.997	52.4	35.5	36.7	1275.69	1655	6855430	473	485
NCLIV_005020	19861.7	1	4	4	8	0	0.268	GAISFVLR	R	G	0.978	41.5	33.1	0	862.514	1868	1909.69	98	105
NCLIV_005020	19861.7	1	4	4	8	0	0.268	GSNIMCPGLTSPGGR	R	M	0.997	30.2	32.9	28.3	1519.7	1628	43869.5	106	120
NCLIV_005020	19861.7	1	4	4	8	0	0.268	LENVIDDIIPK	R	K	0.997	67.3	33.8	32.5	1268.71	2477	43286.1	34	44
NCLIV_005020	19861.7	1	4	4	8	0	0.268	LNACAIGIATMSTK	K	Q	0.997	39.4	35.2	36.8	1466.73	1904	108220	138	151
NCLIV_005040	17812.5	1	3	7	35	0	0.275	FKETDDLAHR	R	V	0.997	61.1	35.7	45.4	1231.61	1159	1102650	78	87
NCLIV_005040	17812.5	1	3	7	35	0	0.275	VLHVMDSQLAK	R	M	0.997	57.7	34.6	46.7	1240.67	1489	1655590	88	98
NCLIV_005040	17812.5	1	3	7	35	0	0.275	WTWDHTYSEAYEDKPSTETSASK	K	-	0.979	20.8	25.2	20.8	2719.18	1729.5	32548.7	137	159
NCLIV_005050	61854.2	1	8	8	22	0	0.241	ASYTQNVLELR	R	C	0.997	44.8	35.6	31	1293.68	1715	677263	404	414
NCLIV_005050	61854.2	1	8	8	22	0	0.241	AYTPNAPAAILK	R	W	0.996	29.8	35	26.4	1229.69	1754.5	838726	419	430
NCLIV_005050	61854.2	1	8	8	22	0	0.241	EAISLAQIK	R	T	0.997	49.7	35.7	30.8	972.572	1604	4829.55	130	138
NCLIV_005050	61854.2	1	8	8	22	0	0.241	HSNILEDLQTLR	K	V	0.997	58	34.8	47.5	1438.77	2985	24287.9	73	84
NCLIV_005050	61854.2	1	8	8	22	0	0.241	LGAADGADEASALAAVGGSAGGAPVIVNPLVEPVHALVEEK	R	V	0.997	62.5	25.3	62.5	3821.99	2655.5	221691	309	349
NCLIV_005050	61854.2	1	8	8	22	0	0.241	LVEHAGADHTYVESDCAR	K	Y	0.997	43.6	29.7	43.6	2029.9	1095.5	575858	38	55
NCLIV_005050	61854.2	1	8	8	22	0	0.241	QPAVGTTLGAPGTGLVEATR	R	L	0.997	40.5	32.6	37.2	1896.02	2065.5	986001	289	308
NCLIV_005050	61854.2	1	8	8	22	0	0.241	VDGGETQHDGVSLHWR	R	L	0.991	27.9	33.1	27.7	1792.84	1797	764714	491	506
NCLIV_005150	50065.3	1	1	2	1751	0.0021	0.822	FWEVISDEHGVDPTGTYTGDSDLQLER	K	I	0.997	54.9	27.7	54.9	3066.4	2641	29200000	20	46
NCLIV_005150	50065.3	1	1	2	1751	0.0021	0.822	SAVCDIPPK	K	G	0.997	41.8	35.6	31.8	986.498	1677	3149230	351	359
NCLIV_005150	50065.3	1	1	2	1751	0.0021	0.822	YLTACALFR	R	G	0.997	37.7	36.3	31.4	1114.57	2318	6993150	310	318
NCLIV_005180	198272	1	2	2	2	0	0.0191	AAASAAAVAVAALAAQTLSASR	K	G	0.993	27	30.6	26.8	1942.07	2835	6714.64	397	418
NCLIV_005180	198272	1	2	2	2	0	0.0191	QVEADELFTELLK	R	Y	0.997	38.4	35.1	36.8	1534.8	3622	9746.5	1249	1261
NCLIV_005200	134661	1	1	1	3	0	0.0241	GQIDQVDITYSNIK	R	H	0.997	54.3	35.1	53.8	1593.81	1786.5	7971.14	855	868
NCLIV_005200	134661	1	1	1	3	0	0.0241	TGSQAATAQQEAEER	R	D	0.997	71.1	32.6	66.9	1576.72	1438	8602.76	602	616
NCLIV_005280	144263	1	2	2	4	0	0.0232	LLTGDFVPR	R	S	0.997	41.5	35.5	27.2	1017.57	2109	25017	750	758
NCLIV_005280	144263	1	2	2	4	0	0.0232	TPPQGSSPASESTSTETHAGAPR	K	N	0.997	59.1	31	58.9	2253.04	1339	113431	272	294
NCLIV_005330	54229.6	1	2	2	2	0	0.0382	LVELDSENR	K	I	0.992	34	37.1	25.5	1074.54	1256	6626.11	296	304
NCLIV_005330	54229.6	1	2	2	2	0	0.0382	YQGPNAQTIR	R	I	0.997	39.2	37.1	31.2	1147.59	1150	8051.52	394	403
NCLIV_005360	58540.8	1	11	11	29	0	0.237	AASQLLLLQDQK	R	C	0.997	58.9	33	45.2	1327.76	2094	2175260	22	33
NCLIV_005360	58540.8	1	11	11	29	0	0.237	CGTGPSSSVGVLK	K	G	0.997	43	36.5	32.1	1248.63	1619.5	724399	34	46
NCLIV_005360	58540.8	1	11	11	29	0	0.237	EGGAGNDVWINFYER	R	I	0.997	55.6	31.7	55.6	1726.78	2435	3372860	98	112
NCLIV_005360	58540.8	1	11	11	29	0	0.237	FEEDLIDYISYLK	R	S	0.997	66.4	35.1	60.5	1647.82	2816.5	2007340	219	231
NCLIV_005360	58540.8	1	11	11	29	0	0.237	FSEQFEEQWER	K	K	0.989	26.1	29	26.1	1514.65	2111	792504	281	291
NCLIV_005360	58540.8	1	11	11	29	0	0.237	GLAEEAVER	R	M	0.992	40.6	36.3	15	973.495	1559	1147770	205	213
NCLIV_005360	58540.8	1	11	11	29	0	0.237	IFLSEGPR	K	E	0.989	37.5	37.4	13.8	918.504	1836.5	2406600	314	321
NCLIV_005360	58540.8	1	11	11	29	0	0.237	IPNTTHFK	R	E	0.989	37.5	36.8	13.9	957.515	1418	622993	441	448
NCLIV_005360	58540.8	1	11	11	29	0	0.237	LDWAAADLLSR	R	M	0.997	51.7	36	35.2	1230.65	2480	1172990	57	67
NCLIV_005360	58540.8	1	11	11	29	0	0.237	NPLADHDQVR	R	K	0.997	36.4	36.1	23.2	1164.58	1391	1790390	269	278
NCLIV_005360	58540.8	1	11	11	29	0	0.237	SSEYLAYLR	R	G	0.997	45.3	36.1	26.6	1101.56	2675	42133.9	247	255
NCLIV_005400	54684.2	1	3	3	11	0	0.0934	EVLVQVFGTPR	K	N	0.997	72.4	34.6	58.7	1244.7	2270	707773	325	335
NCLIV_005400	54684.2	1	3	3	11	0	0.0934	QEANSLQPQPSSAPASLTR	R	K	0.997	46.8	33.9	27.5	1981.99	1742	265302	61	79
NCLIV_005400	54684.2	1	3	3	11	0	0.0934	TSSGAVTSGDASEGK	R	E	0.997	73.2	33.1	60.2	1353.61	1161	207990	154	168
NCLIV_005420	59098.1	1	8	10	28	0	0.308	ADLNVPLEVK	R	Q	0.997	40.6	34	18.8	1097.62	2054	551092	165	174
NCLIV_005420	59098.1	1	8	10	28	0	0.308	ADLNVPLEVKQEGAEEVVSIANDAR	R	I	0.987	21.2	30.9	21.1	2666.36	2021	22319.9	165	189
NCLIV_005420	59098.1	1	8	10	28	0	0.308	ALIQQVDK	R	L	0.99	37.4	34.9	25.4	914.531	1656	785333	363	370
NCLIV_005420	59098.1	1	8	10	28	0	0.308	ALIQQVDKLVIGGAMAFTFLK	R	A	0.997	53.6	26.9	53.6	2279.28	2704.5	3564.84	363	383
NCLIV_005420	59098.1	1	8	10	28	0	0.308	ATPAASQGGLR	R	K	0.987	35.1	36	20.4	1028.55	1380	361452	134	144
NCLIV_005420	59098.1	1	8	10	28	0	0.308	EFSHVSTGGGASLELLEGK	R	L	0.997	53.4	34.2	53.4	1917.96	1759	301749	523	541
NCLIV_005420	59098.1	1	8	10	28	0	0.308	GATTVVGGGDSVAAIER	R	L	0.997	65.3	35.3	57.3	1559.8	1889	910459	501	517
NCLIV_005420	59098.1	1	8	10	28	0	0.308	GDILLLENVR	K	F	0.997	59.2	33.2	39	1141.66	1962	41708.8	264	273
NCLIV_005420	59098.1	1	8	10	28	0	0.308	GVELIIPDDVVVADR	K	C	0.997	38.5	33.2	33.3	1609.88	2460	876137	413	427
NCLIV_005420	59098.1	1	8	10	28	0	0.308	LDSLSPSELR	R	G	0.997	39.2	36.9	22	1116.59	1711	685173	148	157
NCLIV_005420	59098.1	1	8	10	28	0	0.308	LQSLLGNAR	R	V	0.989	37.4	34.8	17.4	971.563	1670.5	1219240	234	242
NCLIV_005420	59098.1	1	8	10	28	0	0.308	LSDMYVNDAFGTAHR	K	A	0.997	34.9	31.1	34.5	1712.77	1547	132355	292	306
NCLIV_005420	59098.1	1	8	10	28	0	0.308	QEGAEEVVSIANDAR	K	I	0.997	57.8	34	52.8	1587.76	2037.5	877656	175	189
NCLIV_005420	59098.1	1	8	10	28	0	0.308	RGATTVVGGGDSVAAIER	R	L	0.997	58.8	34.1	52.6	1715.9	1347.5	72568.8	500	517
NCLIV_005420	59098.1	1	8	10	28	0	0.308	VFMAPAVVGPEVEAMAEK	R	L	0.997	48.7	34.2	46.6	1874.94	2505	988439	243	260
NCLIV_005440	19300.5	1	4	4	7	0	0.305	RVPVEMAIIR	K	V	0.996	35.7	31.9	21	1183.7	1635	8035.19	115	124
NCLIV_005440	19300.5	1	4	4	7	0	0.305	SVVIEIVEYQENVSDGDASR	R	F	0.997	59.5	32.4	59.5	2209.06	2072	578.193	43	62
NCLIV_005440	19300.5	1	4	4	7	0	0.305	VPLFGGAMACQLPDTFKDVSTIR	R	Q	0.997	33.5	32.1	30.8	2539.27	2057	3664.92	4	26
NCLIV_005440	19300.5	1	4	4	7	0	0.305	VPVEMAIIR	R	V	0.997	52.9	35.6	42.3	1043.59	1437	11222.1	116	124
NCLIV_005490,ncliv_improved_union_1_ORF9504	14295.7	0.999	1	1	1	0	0.12	ETSQSSALSEPSLFSK	K	A	0.997	54.2	34.3	50.7	1697.82	1862	9288.59	14	29
NCLIV_005500,ncliv_improved_union_4_ORF185967	127178	1	30	36	93	0.0001	0.353	AGGNALATFK	K	F	0.997	52.5	36.6	34.5	949.51	1811	3633220	63	72
NCLIV_005500,ncliv_improved_union_4_ORF185967	127178	1	30	36	93	0.0001	0.353	ASAGESFEDETVKR	K	T	0.997	66.8	33.5	49.9	1525.71	1626	1561400	82	95
NCLIV_005500,ncliv_improved_union_4_ORF185967	127178	1	30	36	93	0.0001	0.353	AVSNINPAQSENDDAVR	K	R	0.997	64	33.6	55.7	1799.85	1609.5	744650	606	622
NCLIV_005500,ncliv_improved_union_4_ORF185967	127178	1	30	36	93	0.0001	0.353	DCTLHVGRPDQYTDALTK	R	A	0.982	20.9	32.8	20.9	2090	1943	672477	351	368
NCLIV_005500,ncliv_improved_union_4_ORF185967	127178	1	30	36	93	0.0001	0.353	DHSEADFLPNEELDTLSWR	K	G	0.997	46	29.8	44.7	2274.03	2529	2596410	299	317
NCLIV_005500,ncliv_improved_union_4_ORF185967	127178	1	30	36	93	0.0001	0.353	EAGPLLFEAIR	K	K	0.997	59.2	35.2	53.3	1215.67	2489	2610620	962	972
NCLIV_005500,ncliv_improved_union_4_ORF185967	127178	1	30	36	93	0.0001	0.353	ESVIESGQIFLPSGK	R	S	0.997	48.4	34.6	46.7	1590.84	2866	12540.6	576	590
NCLIV_005500,ncliv_improved_union_4_ORF185967	127178	1	30	36	93	0.0001	0.353	FPLWFLDIFPSSK	R	Y	0.997	59.3	34.3	50.8	1596.85	3099	809248	487	499
NCLIV_005500,ncliv_improved_union_4_ORF185967	127178	1	30	36	93	0.0001	0.353	GDITVTGVPAR	R	D	0.997	49.8	35.7	26.9	1085.6	1329	671586	635	645
NCLIV_005500,ncliv_improved_union_4_ORF185967	127178	1	30	36	93	0.0001	0.353	GFESIPAR	K	Y	0.946	27.6	38.8	13.1	876.457	1720	631662	266	273
NCLIV_005500,ncliv_improved_union_4_ORF185967	127178	1	30	36	93	0.0001	0.353	HSSDYFQDK	R	L	0.997	36.6	29.7	32.9	1126.48	1423	421332	1078	1086
NCLIV_005500,ncliv_improved_union_4_ORF185967	127178	1	30	36	93	0.0001	0.353	HSSDYFQDKLPR	R	T	0.997	51.8	35	42.1	1492.72	1523	232327	1078	1089
NCLIV_005500,ncliv_improved_union_4_ORF185967	127178	1	30	36	93	0.0001	0.353	LFETPSQTAWYEEGMLK	R	V	0.997	60.2	31.7	53.4	2045.95	2460	1181870	445	461
NCLIV_005500,ncliv_improved_union_4_ORF185967	127178	1	30	36	93	0.0001	0.353	LGCVLEDLAYLGEMGR	K	V	0.997	51.8	34.2	51.8	1795.87	2830	381769	506	521
NCLIV_005500,ncliv_improved_union_4_ORF185967	127178	1	30	36	93	0.0001	0.353	LIGIEFEDHAPWR	R	C	0.997	45.4	35	42.1	1582.8	2328	1260620	703	715
NCLIV_005500,ncliv_improved_union_4_ORF185967	127178	1	30	36	93	0.0001	0.353	NAVISDGPTEVR	R	D	0.997	46.7	35.7	34.3	1257.64	1622	1156690	339	350
NCLIV_005500,ncliv_improved_union_4_ORF185967	127178	1	30	36	93	0.0001	0.353	QPHDILVNPGFEATTFYTLVER	K	T	0.997	46.1	31.9	44.9	2547.29	2683	3151430	820	841
NCLIV_005500,ncliv_improved_union_4_ORF185967	127178	1	30	36	93	0.0001	0.353	QTFDTIMQQTLSR	R	D	0.997	56.3	34.3	48.8	1584.77	2333	3422060	102	114
NCLIV_005500,ncliv_improved_union_4_ORF185967	127178	1	30	36	93	0.0001	0.353	RLEYANMVSTSR	R	I	0.997	43.9	35.3	35.6	1426.71	1725.5	1537120	530	541
NCLIV_005500,ncliv_improved_union_4_ORF185967	127178	1	30	36	93	0.0001	0.353	SFLVQFEPLLSSSDK	K	A	0.997	44	34.4	34.2	1696.88	2644	2797110	48	62
NCLIV_005500,ncliv_improved_union_4_ORF185967	127178	1	30	36	93	0.0001	0.353	TDAPLVPSSETLISEALR	R	F	0.996	30.2	33.1	30.2	1899.01	2997	524769	469	486
NCLIV_005500,ncliv_improved_union_4_ORF185967	127178	1	30	36	93	0.0001	0.353	TGPYVEEAYVAMR	R	S	0.997	55.5	33.3	45.1	1501.7	1901	3374640	389	401
NCLIV_005500,ncliv_improved_union_4_ORF185967	127178	1	30	36	93	0.0001	0.353	TLHSLIGPQAAR	R	L	0.987	26.7	33.1	20	1263.72	1745	764673	433	444
NCLIV_005500,ncliv_improved_union_4_ORF185967	127178	1	30	36	93	0.0001	0.353	TSRPTSDDQQNEALPSSDR	R	M	0.997	59.7	30.6	50.7	2103.95	1371	2118530	1090	1108
NCLIV_005500,ncliv_improved_union_4_ORF185967	127178	1	30	36	93	0.0001	0.353	VEGSDDSAIR	R	C	0.997	71.7	35.6	56.2	1048.49	1356	534613	162	171
NCLIV_005500,ncliv_improved_union_4_ORF185967	127178	1	30	36	93	0.0001	0.353	VGFIFQLVPSTDK	R	V	0.997	46.5	33.8	37.4	1450.79	2645	2222290	185	197
NCLIV_005500,ncliv_improved_union_4_ORF185967	127178	1	30	36	93	0.0001	0.353	VIQDQYEFVGK	K	D	0.997	55.7	35.4	50.6	1325.67	1896	1640860	947	957
NCLIV_005500,ncliv_improved_union_4_ORF185967	127178	1	30	36	93	0.0001	0.353	VNSLESAAATTEFR	R	D	0.997	83.4	35	75.6	1495.74	1956	786615	982	995
NCLIV_005500,ncliv_improved_union_4_ORF185967	127178	1	30	36	93	0.0001	0.353	VRPSQTSASSPPLCR	K	I	0.997	37	34.9	36.3	1642.83	1431	138866	198	212
NCLIV_005500,ncliv_improved_union_4_ORF185967	127178	1	30	36	93	0.0001	0.353	VYAFEDLK	R	A	0.974	30.5	36.3	14.6	984.504	1700	62030.8	598	605
NCLIV_005510	37536.7	1	3	4	9	0	0.159	FIDVLLEQLKN	K	-	0.997	75.3	32.7	64.9	1331.76	2166	11035.6	318	328
NCLIV_005510	37536.7	1	3	4	9	0	0.159	VELTQGGNPAFVAQHINMEQVDQLVDFGFPR	R	L	0.997	47	29.3	47	3456.7	2431.5	14107.7	51	81
NCLIV_005510	37536.7	1	3	4	9	0	0.159	VVLTEEEAQR	K	R	0.997	39.4	36.6	31.1	1173.61	1191	13030.6	130	139
NCLIV_005540	133314	1	3	3	5	0	0.0412	GSSPTAAAAPLLQDLILAESASGK	R	Q	0.997	50	31	48	2268.21	2877	8733.78	818	841
NCLIV_005540	133314	1	3	3	5	0	0.0412	IGASVLHGDIGQETR	K	Q	0.987	26.8	34.9	22.9	1552.81	1799	33981.7	865	879
NCLIV_005540	133314	1	3	3	5	0	0.0412	ISSATVEALQAR	K	G	0.997	84	35.8	64.2	1245.68	1836	52726.2	514	525
NCLIV_005550	67668.9	1	16	22	89	0.0001	0.41	AFPAWSLSTSASHR	K	A	0.997	48.4	35.1	41.2	1517.75	2148	824426	183	196
NCLIV_005550	67668.9	1	16	22	89	0.0001	0.41	ANESHYGLGAGICTK	R	D	0.997	69	33.3	67.7	1577.74	1729	215597	534	548
NCLIV_005550	67668.9	1	16	22	89	0.0001	0.41	DIGLAYHCANR	K	L	0.989	29.5	34	23.2	1289.61	1715	759899	549	559
NCLIV_005550	67668.9	1	16	22	89	0.0001	0.41	EGGEEGLFPYLEIK	R	A	0.997	48.4	35.1	40.1	1580.78	2618.5	5385120	590	603
NCLIV_005550	67668.9	1	16	22	89	0.0001	0.41	EPVGVVAGIVPWNYPLYLLVLK	K	V	0.996	31.1	25	31.1	2439.41	3111	472835	271	292
NCLIV_005550	67668.9	1	16	22	89	0.0001	0.41	GFWVMPTIFTDVSDDMTIAK	K	E	0.997	36.6	32.3	36.6	2274.08	3057	632146	492	511
NCLIV_005550	67668.9	1	16	22	89	0.0001	0.41	HADELALIESVDSGKPISSIHTIDIAGVIR	K	I	0.997	51.9	26.5	51.9	3156.69	2991	17800000	210	239
NCLIV_005550	67668.9	1	16	22	89	0.0001	0.41	IAEAGLVHLK	K	R	0.997	50.8	30.1	43.3	1050.63	1813	3216410	367	376
NCLIV_005550	67668.9	1	16	22	89	0.0001	0.41	ILHYYAGWADK	R	I	0.956	26.5	35.9	13.4	1336.67	1986	832430	240	250
NCLIV_005550	67668.9	1	16	22	89	0.0001	0.41	ISFTGSTATGR	K	K	0.997	68.9	35.7	53.6	1097.56	1755	1057970	355	365
NCLIV_005550	67668.9	1	16	22	89	0.0001	0.41	KAFPAWSLSTSASHR	R	A	0.997	50.2	34.8	29.9	1645.84	1951.5	2325350	182	196
NCLIV_005550	67668.9	1	16	22	89	0.0001	0.41	KIAEAGLVHLK	R	R	0.997	51.9	25.7	35.7	1178.73	1721.5	3039990	366	376
NCLIV_005550	67668.9	1	16	22	89	0.0001	0.41	LAHLIQEAGFPPGVVNILSGFGPSVGSALAAHPHVDK	K	I	0.972	19.8	25	19.8	3702.98	2764	199584	318	354
NCLIV_005550	67668.9	1	16	22	89	0.0001	0.41	TADEAIDR	K	A	0.99	42.7	36.2	13.6	890.422	1270	104844	526	533
NCLIV_005550	67668.9	1	16	22	89	0.0001	0.41	TIPVDNPDEFFCYTR	K	K	0.997	36	30.7	35.4	1873.84	2442.5	1544260	255	269
NCLIV_005550	67668.9	1	16	22	89	0.0001	0.41	VFVQESVHDAFLDHLK	R	T	0.997	54.5	34	54.5	1883.97	2226.5	3147240	421	436
NCLIV_005550	67668.9	1	16	22	89	0.0001	0.41	YIQQGIAEGATVAMGGTEK	K	E	0.997	57	33.8	55.2	1923.95	1898	3831360	470	488
NCLIV_005560	27600.1	1	5	6	36	0	0.238	DIWEQTFHK	K	S	0.953	28.2	35.6	14	1203.58	2121	65373.5	79	87
NCLIV_005560	27600.1	1	5	6	36	0	0.238	FLYGDDKVNTEAWAK	R	L	0.997	52.8	34.3	45.3	1756.85	2087	73795.1	123	137
NCLIV_005560	27600.1	1	5	6	36	0	0.238	ILFDSQLTTIR	K	Q	0.997	62.5	32.7	49.8	1306.74	2409	285167	193	203
NCLIV_005560	27600.1	1	5	6	36	0	0.238	LYNEDLEPLMR	K	G	0.997	45.6	35.2	31.7	1408.68	2026	190267	172	182
NCLIV_005560	27600.1	1	5	6	36	0	0.238	SGKPMWDSFFFK	K	L	0.997	46.1	33.9	39.6	1492.69	2529	127848	88	99
NCLIV_005610	47954.8	1	7	7	15	0	0.296	ESAINLAK	R	G	0.975	28.8	38.2	16.4	845.473	1217	5740.45	324	331
NCLIV_005610	47954.8	1	7	7	15	0	0.296	IAETSGVSGGMHALSLQLADNYISAFSK	K	L	0.997	31.2	31.1	31.2	2883.42	2214.5	4011.65	362	389
NCLIV_005610	47954.8	1	7	7	15	0	0.296	LTLDNTFLER	K	D	0.997	55.8	35.9	46.5	1221.65	1867.5	13823.3	253	262
NCLIV_005610	47954.8	1	7	7	15	0	0.296	NHMGIVIVPHQTAYVVER	R	F	0.997	52.5	32.9	52	2063.09	1537.5	23868.8	146	163
NCLIV_005610	47954.8	1	7	7	15	0	0.296	NVDGAFTQANAHAPAASSTATPPRK	K	-	0.995	30.8	32.2	30.8	2480.23	1242	2679.33	419	443
NCLIV_005610	47954.8	1	7	7	15	0	0.296	RTTEAFWVR	R	N	0.995	39.2	35.9	18.1	1165.61	1561	8206.41	137	145
NCLIV_005610	47954.8	1	7	7	15	0	0.296	SELGKLTLDNTFLER	R	D	0.997	52.1	33.8	42.1	1735.92	1963	2930.9	248	262
NCLIV_005610	47954.8	1	7	7	15	0	0.296	TLDSGLHFLIPFIDK	R	I	0.981	22.7	32.7	19.4	1715.94	2428.5	1677.24	170	184
NCLIV_005610	47954.8	1	7	7	15	0	0.296	TTEAFWVR	R	N	0.99	66	36.1	43.2	1009.51	1746	11022.5	138	145
NCLIV_005610	47954.8	1	7	7	15	0	0.296	YEIRDILLPPNIR	R	A	0.997	40.2	30.5	24.7	1611.92	1996	2994.16	287	299
NCLIV_005620	50454.4	1	9	14	91	0.0001	0.446	ANELATQMDCPPPAPER	K	I	0.997	49.8	30.3	49.8	1912.85	1611	360570	292	308
NCLIV_005620	50454.4	1	9	14	91	0.0001	0.446	ASKPQVMDENSAEAANK	R	Q	0.997	52.9	32.5	51.8	1805.83	1269	1078530	22	38
NCLIV_005620	50454.4	1	9	14	91	0.0001	0.446	ASKPQVMDENSAEAANKQEAAQSVQDVSANDIQK	R	F	0.997	45.7	27.2	45.7	3617.7	1717.5	1727120	22	55
NCLIV_005620	50454.4	1	9	14	91	0.0001	0.446	EAFLAHSSSFASQNDATETEIAR	K	F	0.997	63.8	30.5	63.2	2482.15	1972	1701920	113	135
NCLIV_005620	50454.4	1	9	14	91	0.0001	0.446	FLADQSPASAK	K	R	0.987	34.1	37.1	24.8	1134.58	1558	921082	56	66
NCLIV_005620	50454.4	1	9	14	91	0.0001	0.446	FNAQQAQAMDSLVNK	K	A	0.997	50.8	34	50.6	1680.8	1726	1492340	277	291
NCLIV_005620	50454.4	1	9	14	91	0.0001	0.446	FVPSVQVVDLPLDLVYTVPEVK	R	T	0.997	52	26.8	50.6	2456.37	2973.5	1684590	136	157
NCLIV_005620	50454.4	1	9	14	91	0.0001	0.446	LVPVDVFVPRPVAIPIK	K	A	0.996	32.1	25	32.1	1859.15	2355	547842	226	242
NCLIV_005620	50454.4	1	9	14	91	0.0001	0.446	NTVISEDLMHQLSVEMNPHLQALNK	K	F	0.997	45	31	45	2861.43	2385	846610	252	276
NCLIV_005620	50454.4	1	9	14	91	0.0001	0.446	QEAAQSVQDVSANDIQK	K	F	0.997	91.7	33.9	89.7	1830.88	1672	127862	39	55
NCLIV_005620	50454.4	1	9	14	91	0.0001	0.446	SVEETVQLTEDIILCVHR	K	D	0.997	42.1	33	36.3	2141.09	2785	2341300	358	375
NCLIV_005620	50454.4	1	9	14	91	0.0001	0.446	TADNAAPLEQTVAQEEVR	R	A	0.997	48.3	33.7	48.3	1941.95	1990.5	982975	4	21
NCLIV_005620	50454.4	1	9	14	91	0.0001	0.446	VVQVPVAR	K	Y	0.99	31.6	29	18.9	867.541	1267	983399	214	221
NCLIV_005640,ncliv_improved_union_3_ORF9894	109384	0.999	1	1	1	0	0.0087	QNLGSAPAR	R	S	0.997	39.2	35.6	30.5	913.485	940	6771.65	983	991
NCLIV_005670	41972.2	1	6	7	10	0	0.243	LISPLELHTNAHHLPGAAAAR	R	T	0.997	32.5	29.7	32.5	2189.19	1538	3115.54	197	217
NCLIV_005670	41972.2	1	6	7	10	0	0.243	LLQFACAGQVR	R	G	0.997	47.6	36	35.6	1262.67	1672	8631.3	263	273
NCLIV_005670	41972.2	1	6	7	10	0	0.243	QATQQAFAHELLK	K	F	0.997	76.2	34.8	68.1	1484.79	1580.5	10123.4	242	254
NCLIV_005670	41972.2	1	6	7	10	0	0.243	TLTPLLVDITTMGDK	R	L	0.997	56.4	34	49.8	1633.87	2154	1544.79	366	380
NCLIV_005670	41972.2	1	6	7	10	0	0.243	VMLDLIQEAGVPLSTILDAFTLMSK	K	F	0.997	40.9	29.3	38.8	2737.44	2852	2836.48	284	308
NCLIV_005670	41972.2	1	6	7	10	0	0.243	VTFEPEPDSR	K	T	0.997	56.7	35.2	41.4	1176.55	1311.5	101915	356	365
NCLIV_005700	170346	1	2	2	3	0	0.0159	LLLLPQAATGAR	R	A	0.988	31.4	27.5	17.8	1223.75	2245	24563.4	901	912
NCLIV_005700	170346	1	2	2	3	0	0.0159	LPQVHAQAEQIQR	R	A	0.997	46.7	33.8	35.6	1517.82	1349	6403.48	1007	1019
NCLIV_005710,ncliv_improved_union_2_ORF9788	61802.7	0.99	1	1	2	0	0.0407	QAFLGCPPPESSPYTEHSLAAPR	R	H	0.997	51.5	31.4	42.7	2512.19	1794	20718.9	59	81
NCLIV_005740	48931.3	1	1	1	2	0	0.0637	THSLETQLEALTGEVR	K	D	0.994	31.2	34.2	23.3	1783.92	2016	4546.24	74	89
NCLIV_005740	48931.3	1	1	1	2	0	0.0637	TVLSQVEFLIK	K	K	0.997	49.1	30.4	35.5	1276.75	2289	2149.2	209	219
NCLIV_005750	83857.5	0.999	1	1	1	0	0.0193	AASAAETAQAGGPTK	K	H	0.997	55.1	35.7	33.8	1330.66	1267	66769.5	384	398
NCLIV_005770	129925	1	8	9	43	0.0001	0.186	AEQLDVLTQLGR	R	C	0.997	56.5	34.7	47.2	1342.73	2305.5	1887960	501	512
NCLIV_005770	129925	1	8	9	43	0.0001	0.186	AGAAGFAFYTPPQLR	R	V	0.997	42.7	35.1	38.1	1566.81	2442	41334.6	315	329
NCLIV_005770	129925	1	8	9	43	0.0001	0.186	FTAEFVHNR	K	S	0.997	48.1	37	37.3	1120.55	1669	1333950	863	871
NCLIV_005770	129925	1	8	9	43	0.0001	0.186	FTDTPESLELGYLYFLEQFR	K	K	0.997	54.3	32.1	54.3	2468.2	3098	41529.2	600	619
NCLIV_005770	129925	1	8	9	43	0.0001	0.186	HFVLNYLYQR	R	G	0.997	56.5	35.2	48.9	1352.71	1826.5	13914.8	88	97
NCLIV_005770	129925	1	8	9	43	0.0001	0.186	HWSQIPDQLKQDTR	K	H	0.997	36.2	34.5	30.1	1751.88	1436.5	15113.9	74	87
NCLIV_005770	129925	1	8	9	43	0.0001	0.186	IGFNLQQR	K	A	0.99	66.6	37.2	34.8	975.537	1980	1070660	659	666
NCLIV_005770	129925	1	8	9	43	0.0001	0.186	ISFDQASANGILLFK	R	E	0.997	49.5	33.4	40.5	1623.87	2575	883051	875	889
NCLIV_005770	129925	1	8	9	43	0.0001	0.186	ITTAFIVSR	R	M	0.997	52.1	33	40.4	1007.59	2009	922495	466	474
NCLIV_005770	129925	1	8	9	43	0.0001	0.186	LEGFFGELMADVDSSLENK	K	N	0.973	28.7	32.8	28.7	2100.98	3095	90709.8	1114	1132
NCLIV_005770	129925	1	8	9	43	0.0001	0.186	LIDETNKFTDTPESLELGYLYFLEQFR	K	K	0.997	36.4	29.5	36.4	3281.63	3067	411390	593	619
NCLIV_005770	129925	1	8	9	43	0.0001	0.186	QVVNMQSPDR	K	F	0.997	47.2	35.2	38.5	1189.56	1194	327869	629	638
NCLIV_005770	129925	1	8	9	43	0.0001	0.186	SNNLQALLFATAGLTNLFTK	K	H	0.988	25.6	29.8	24.2	2137.17	2821	508.527	54	73
NCLIV_005770	129925	1	8	9	43	0.0001	0.186	TKLEGFFGELMADVDSSLENK	K	N	0.991	26.7	32.5	23.2	2330.12	3054	174851	1112	1132
NCLIV_005770	129925	1	8	9	43	0.0001	0.186	VLELFHETR	K	A	0.987	29.4	36.1	18.1	1143.62	2067	868424	522	530
NCLIV_005770	129925	1	8	9	43	0.0001	0.186	VPMAAADDESQGPSHVVNAELAK	R	L	0.997	36.7	31.5	36.1	2352.11	1771	1296880	566	588
NCLIV_005770	129925	1	8	9	43	0.0001	0.186	VPNQQEETQLLK	R	Q	0.997	47.4	34.9	45.1	1426.75	1801	111715	206	217
NCLIV_005860	70609.2	1	3	3	4	0	0.0671	AILNLAQILESR	R	S	0.997	67.6	30.6	62.3	1340.79	2724	283529	349	360
NCLIV_005860	70609.2	1	3	3	4	0	0.0671	LLDIAEAALR	R	T	0.997	40.3	32.6	28.6	1084.64	2306	654877	481	490
NCLIV_005860	70609.2	1	3	3	4	0	0.0671	RPVKEEDDESTLGFGTAGGMHR	R	E	0.995	30.4	30.5	30.4	2405.12	1594.5	927115	514	535
NCLIV_005890,ncliv_improved_union_2_ORF10501	11893	1	2	2	4	0	0.307	FRPHFEDVMAFDLPM	K	-	0.982	22.1	30.6	19.8	1883.85	2066	8959.83	87	101
NCLIV_005890,ncliv_improved_union_2_ORF10501	11893	1	2	2	4	0	0.307	SSTPAELLEQFIHEGR	K	Q	0.997	35.8	34.4	35.8	1813.91	2548	4916.77	15	30
NCLIV_005900	88754.2	1	3	3	12	0	0.0422	AALLDDFDEIVGR	R	G	0.997	58	35.9	50	1433.73	3442.5	78395.1	147	159
NCLIV_005900	88754.2	1	3	3	12	0	0.0422	LLLVEIPSR	R	R	0.973	26.3	27.8	17.2	1039.65	2026	1361.67	419	427
NCLIV_005900	88754.2	1	3	3	12	0	0.0422	QFPTPAHSPR	R	G	0.997	37.2	36.3	23.2	1137.58	1501	53000.2	310	319
NCLIV_005940	54873.4	0.988	1	1	2	0	0.035	EAQLAAQGVQTHSPAAVR	R	A	0.981	22.7	34	21.7	1833.96	1209	8963.7	261	278
NCLIV_005980	42151.5	1	3	4	18	0	0.147	ADHSITAQLIK	R	Q	0.997	41.3	34.7	21.3	1196.66	1441	28386	363	373
NCLIV_005980	42151.5	1	3	4	18	0	0.147	GIEAEVQGGGR	K	I	0.997	63	35.8	34	1072.54	1206	139498	331	341
NCLIV_005980	42151.5	1	3	4	18	0	0.147	HRTPAELQAALK	R	V	0.995	31.6	33	23.5	1334.75	1239	4500.42	168	179
NCLIV_005980	42151.5	1	3	4	18	0	0.147	QIEIYGHSYQYGR	R	A	0.997	58.6	34.1	56.4	1613.77	1681.5	52992.3	350	362
NCLIV_005980	42151.5	1	3	4	18	0	0.147	RFETTIYLVR	K	G	0.995	28.6	33.6	26.6	1297.73	1713	4363.66	299	308
NCLIV_005980	42151.5	1	3	4	18	0	0.147	TPAELQAALK	R	V	0.997	55.7	34.3	40.6	1041.59	1487.5	11590.5	170	179
NCLIV_005990	110904	0.999	1	1	1	0	0.0105	LGSSPPQTTSR	R	A	0.997	47.5	36.4	40.2	1130.58	1250	16900.7	879	889
NCLIV_006000	33729.4	0.999	1	1	3	0	0.0356	AIAGSTEELAR	R	S	0.997	48.4	37.2	41.3	1117.58	1220	21608	276	286
NCLIV_006030,ncliv_improved_union_1_ORF11089	10301.9	1	5	8	31	0	0.528	DIAAFIKK	K	E	0.99	36.6	30.6	20.1	905.546	1680	98639.4	37	44
NCLIV_006030,ncliv_improved_union_1_ORF11089	10301.9	1	5	8	31	0	0.528	HNPTWHCVVGR	K	N	0.997	44.5	35.2	36.3	1362.65	1319.5	149951	50	60
NCLIV_006030,ncliv_improved_union_1_ORF11089	10301.9	1	5	8	31	0	0.528	KHNPTWHCVVGR	R	N	0.987	29.6	35.4	17.9	1490.74	1199.5	51681.6	49	60
NCLIV_006030,ncliv_improved_union_1_ORF11089	10301.9	1	5	8	31	0	0.528	NADMPEDLQQDAIDCANQALEK	K	Y	0.997	52.5	26.1	52.5	2505.09	2027.5	239537	10	31
NCLIV_006030,ncliv_improved_union_1_ORF11089	10301.9	1	5	8	31	0	0.528	YNIEKDIAAFIK	K	K	0.997	55.1	33.8	45	1424.78	2276.5	88792.8	32	43
NCLIV_006040,ncliv_improved_union_4_ORF184352	41275.7	1	3	3	4	0	0.0886	FGFQVPGSR	K	I	0.993	33.4	36.4	19.2	994.51	1713	16978.7	292	300
NCLIV_006040,ncliv_improved_union_4_ORF184352	41275.7	1	3	3	4	0	0.0886	IESILISLPLTAR	R	W	0.997	46	26.8	39.6	1425.87	2244	9895.51	301	313
NCLIV_006040,ncliv_improved_union_4_ORF184352	41275.7	1	3	3	4	0	0.0886	VIQDSNVLEK	R	G	0.997	32.9	36.4	25.8	1144.62	1260	38836.4	60	69
NCLIV_006060	27545.9	1	12	16	41	0	0.565	DGGHSGAASILGAEAFPELLNK	R	V	0.991	28.7	33.3	21.6	2154.08	2141	2918.49	6	27
NCLIV_006060	27545.9	1	12	16	41	0	0.565	GYNYIEDR	K	R	0.99	32.7	31.7	20.9	1029.46	1338.5	44115.9	215	222
NCLIV_006060	27545.9	1	12	16	41	0	0.565	GYNYIEDRR	K	A	0.974	28.9	34.3	16.1	1185.56	1214	7379.66	215	223
NCLIV_006060	27545.9	1	12	16	41	0	0.565	HKPYIGAPDLQYS	K	-	0.997	30.5	35.6	29.3	1488.75	1509	26855.7	227	239
NCLIV_006060	27545.9	1	12	16	41	0	0.565	KHKPYIGAPDLQYS	R	-	0.997	37.2	35	33.5	1616.84	1415	11125.9	226	239
NCLIV_006060	27545.9	1	12	16	41	0	0.565	LAVNDFAAK	R	V	0.997	40.9	37.2	19.6	948.515	1449	211815	150	158
NCLIV_006060	27545.9	1	12	16	41	0	0.565	LLAYHHGLYSPEMYNSTTK	R	T	0.997	45.3	32.4	45.3	2241.06	1430	157784	125	143
NCLIV_006060	27545.9	1	12	16	41	0	0.565	MYSSIYDNR	R	N	0.997	41.1	30.4	37.7	1164.5	1230	26432	60	68
NCLIV_006060	27545.9	1	12	16	41	0	0.565	TFHANEHPEADR	R	I	0.997	48	32.4	43.3	1423.63	906	3585.4	83	94
NCLIV_006060	27545.9	1	12	16	41	0	0.565	TFHANEHPEADRINTQYSNMVSDNFPEGGFSDAPR	R	F	0.997	47.1	25	47.1	3966.74	1613	24592.7	83	117
NCLIV_006060	27545.9	1	12	16	41	0	0.565	WGNEPIPVSR	R	R	0.997	41.2	35.6	27.1	1154.6	1485	93369.2	45	54
NCLIV_006060	27545.9	1	12	16	41	0	0.565	YLMIEEFK	K	C	0.99	37.5	36.2	24.6	1088.53	1791	7227.8	170	177
NCLIV_006070	27200.6	1	8	12	78	0.0001	0.304	EKNLQVAGPVR	K	L	0.997	64	33.2	50	1210.69	1244	509513	163	173
NCLIV_006070	27200.6	1	8	12	78	0.0001	0.304	GGLEGEEQR	K	L	0.995	45.8	33.3	13.2	974.454	972	107235	126	134
NCLIV_006070	27200.6	1	8	12	78	0.0001	0.304	ITLTSKDLR	R	S	0.989	33.7	32.6	17.3	1046.62	1418.5	117128	140	148
NCLIV_006070	27200.6	1	8	12	78	0.0001	0.304	KSPCGEGTNTWDR	R	F	0.997	59.2	30.2	55.9	1507.66	1211.5	54404.5	185	197
NCLIV_006070	27200.6	1	8	12	78	0.0001	0.304	LIDLHSPSDVVK	R	Q	0.997	56.4	33.9	51.1	1322.73	1663	3069130	206	217
NCLIV_006070	27200.6	1	8	12	78	0.0001	0.304	LVKGGLEGEEQR	K	L	0.997	52.7	35.5	44.4	1314.7	1153	114144	123	134
NCLIV_006070	27200.6	1	8	12	78	0.0001	0.304	NLQVAGPVR	K	L	0.997	35.7	32.6	24.6	953.553	1386.5	1222920	165	173
NCLIV_006070	27200.6	1	8	12	78	0.0001	0.304	NLQVAGPVRLPVK	K	T	0.997	54.2	25	47.4	1390.85	1747.5	726000	165	177
NCLIV_006070	27200.6	1	8	12	78	0.0001	0.304	RLIDLHSPSDVVK	K	Q	0.997	55.8	32.6	42.2	1478.83	1595	57386.4	205	217
NCLIV_006070	27200.6	1	8	12	78	0.0001	0.304	VCTELINGAK	R	E	0.997	51.5	37.1	35.3	1104.57	1427	1663770	153	162
NCLIV_006070	27200.6	1	8	12	78	0.0001	0.304	VCTELINGAKEK	R	N	0.997	43.8	36.3	32.2	1361.71	1323	44043.4	153	164
NCLIV_006090	23283.2	1	6	6	26	0	0.402	LSLTFTQEDDVPVLR	R	V	0.997	57.2	34	57.2	1732.91	2080	29105.4	69	83
NCLIV_006090	23283.2	1	6	6	26	0	0.402	MNLEEFADGDIPEDVLK	-	G	0.997	37.6	32.3	37.1	1950.9	2045	1944.3	1	17
NCLIV_006090	23283.2	1	6	6	26	0	0.402	SGPMTDITEMLGLDKLDR	R	M	0.972	19.1	33.3	19.1	2023.97	1869	4023.34	38	55
NCLIV_006090	23283.2	1	6	6	26	0	0.402	VDCTCQLGIEYIR	R	D	0.997	66.6	33.4	57.9	1626.76	1788	40986.3	84	96
NCLIV_006090	23283.2	1	6	6	26	0	0.402	VDGPITLAK	R	Y	0.997	45.5	34.8	37.5	913.535	1412.5	37352.8	166	174
NCLIV_006090	23283.2	1	6	6	26	0	0.402	VVLFKDPENR	R	V	0.997	37	35.7	28.9	1216.67	1457	32196.7	156	165
NCLIV_006110,ncliv_improved_union_4_ORF184099	79553.7	0.99	1	1	1	0	0.0188	TEPTGEQTVNTGSR	R	R	0.978	24.8	34.3	18.8	1476.69	1286	5174.81	608	621
NCLIV_006140	32199.6	1	2	2	2	0	0.0864	EGIPVDQQR	R	L	0.997	37.7	35.5	22.8	1041.53	1214	27797	258	266
NCLIV_006140	32199.6	1	2	2	2	0	0.0864	TVVLDNVQASDSILDIK	K	R	0.997	97.8	33.1	97.8	1829.99	2146	7015.79	235	251
NCLIV_006150	49918.5	1	11	11	25	0	0.338	DGAGAEPAFPPLREPASILR	K	R	0.984	23.4	32.7	19.7	2064.09	2304	6072070	62	81
NCLIV_006150	49918.5	1	11	11	25	0	0.338	EGKYPFAAVQPHFYTDENR	K	V	0.997	39	32.1	37.4	2269.07	1728	2768.08	420	438
NCLIV_006150	49918.5	1	11	11	25	0	0.338	GASLFQNLHSHLATR	R	T	0.997	33.9	34.5	29.8	1651.87	2030	310857	128	142
NCLIV_006150	49918.5	1	11	11	25	0	0.338	HPEADKLYCEEVDIGESGQVR	R	M	0.997	58	30.4	58	2431.12	1894	285750	317	337
NCLIV_006150	49918.5	1	11	11	25	0	0.338	LASEATLTPGSGK	R	G	0.997	67.5	36.7	60.6	1231.65	1546	2864260	83	95
NCLIV_006150	49918.5	1	11	11	25	0	0.338	MIASGLVPYMKPEELEGQK	R	V	0.974	23.1	33.4	19.4	2136.07	2044	985223	338	356
NCLIV_006150	49918.5	1	11	11	25	0	0.338	QSTAGSSSNGGAAAADSSRPVEDVTR	K	L	0.997	72.4	30.4	68.8	2478.15	1484.5	608211	278	303
NCLIV_006150	49918.5	1	11	11	25	0	0.338	RLASEATLTPGSGK	R	G	0.997	43	34.7	34.9	1387.75	1489.5	602172	82	95
NCLIV_006150	49918.5	1	11	11	25	0	0.338	VNEIELPVLLAAK	K	D	0.997	45	28.6	36.5	1408.84	2351	21084.1	49	61
NCLIV_006150	49918.5	1	11	11	25	0	0.338	VVVLANMKPK	K	N	0.969	26	32.3	21.5	1114.67	1427	297751	357	366
NCLIV_006150	49918.5	1	11	11	25	0	0.338	YPFAAVQPHFYTDENR	K	V	0.997	37.3	32.1	34.8	1954.91	2124	3773160	423	438
NCLIV_006170	28375.5	1	16	25	80	0.0001	0.595	AKGFEFDVAYTSVLQR	K	A	0.997	68.7	34.3	63.3	1830.94	1988	10957.2	49	64
NCLIV_006170	28375.5	1	16	25	80	0.0001	0.595	AKYTLVLIR	K	H	0.997	41.5	25	28.9	1076.68	1700	68270.1	4	12
NCLIV_006170	28375.5	1	16	25	80	0.0001	0.595	AVVTCWTVLK	R	G	0.997	55	35.7	30.1	1176.64	1839	28301.8	65	74
NCLIV_006170	28375.5	1	16	25	80	0.0001	0.595	FTGWTDVPLSPVGEQEAVEAAK	R	A	0.997	49.1	32.8	49	2331.15	2042.5	48479.8	24	45
NCLIV_006170	28375.5	1	16	25	80	0.0001	0.595	GFEFDVAYTSVLQR	K	A	0.997	72.8	34.9	62.2	1631.81	2148.5	5075.2	51	64
NCLIV_006170	28375.5	1	16	25	80	0.0001	0.595	HGDEQVKIWR	K	R	0.997	80.2	35.6	74.3	1267.65	1266	56984.7	109	118
NCLIV_006170	28375.5	1	16	25	80	0.0001	0.595	HYGALQGLNK	R	A	0.997	44.9	36.5	26.6	1100.58	1216	73818.8	93	102
NCLIV_006170	28375.5	1	16	25	80	0.0001	0.595	HYGALQGLNKAETAAK	R	H	0.997	52	34.3	46.6	1671.88	1274.5	90680.5	93	108
NCLIV_006170	28375.5	1	16	25	80	0.0001	0.595	HYYLLDEAELK	R	A	0.997	52.7	35.9	33.4	1393.7	1761	111682	229	239
NCLIV_006170	28375.5	1	16	25	80	0.0001	0.595	HYYLLDEAELKAK	R	M	0.997	57.1	34.8	53.5	1592.83	1649	95475.8	229	241
NCLIV_006170	28375.5	1	16	25	80	0.0001	0.595	RSYDIPPPALEQSDSR	R	W	0.997	57.8	34.1	49	1830.9	1421	15307.2	119	134
NCLIV_006170	28375.5	1	16	25	80	0.0001	0.595	RVLVAAHGNSLR	K	G	0.997	56.7	30.6	46.6	1292.75	1047	22495.7	180	191
NCLIV_006170	28375.5	1	16	25	80	0.0001	0.595	SYDIPPPALEQSDSR	R	W	0.992	28.4	34.2	25.3	1674.8	1572	30263.3	120	134
NCLIV_006170	28375.5	1	16	25	80	0.0001	0.595	VLPFWFDHIAPSIMEGK	R	R	0.963	19.5	33.9	19.5	2003.01	2267	1355.77	163	179
NCLIV_006170	28375.5	1	16	25	80	0.0001	0.595	VLPFWFDHIAPSIMEGKR	R	V	0.988	24	32.7	21.7	2159.11	2159	10311	163	180
NCLIV_006170	28375.5	1	16	25	80	0.0001	0.595	VLVAAHGNSLR	R	G	0.997	39.3	33.4	30.6	1136.65	1111	68501.1	181	191
NCLIV_006170	28375.5	1	16	25	80	0.0001	0.595	WPGNDAVYK	R	M	0.997	47.2	36.6	36.3	1049.51	1446	90100.5	135	143
NCLIV_006180	58779.1	1	17	33	296	0.0004	0.481	ARPHSLIQEVAEEK	R	N	0.997	33.8	34.5	26.7	1606.85	1796	1306460	89	102
NCLIV_006180	58779.1	1	17	33	296	0.0004	0.481	ASLHGTATPEDHR	R	M	0.96	26.6	35.1	15.7	1391.67	1174	278409	43	55
NCLIV_006180	58779.1	1	17	33	296	0.0004	0.481	DQSSGADPNLPSSHWR	R	V	0.997	61.6	31.2	48	1753.79	1388	3075230	302	317
NCLIV_006180	58779.1	1	17	33	296	0.0004	0.481	FSALPESEWDYNQHGK	R	D	0.997	52.1	30.8	46	1907.86	1656	491413	115	130
NCLIV_006180	58779.1	1	17	33	296	0.0004	0.481	GDFFYTYPHQFTQVDVYK	R	S	0.997	57.8	31.6	57.8	2255.04	1988	1828780	184	201
NCLIV_006180	58779.1	1	17	33	296	0.0004	0.481	GMQQSPVDLHIEGLQEPEYR	K	N	0.997	66.8	31.8	66.8	2342.11	1772	1616530	139	158
NCLIV_006180	58779.1	1	17	33	296	0.0004	0.481	INSEAGQSEK	R	V	0.994	32.3	35.9	23.6	1062.51	741.5	4639.78	354	363
NCLIV_006180	58779.1	1	17	33	296	0.0004	0.481	IPEDQMTPLGAMFSTDTAEMYTAQHIFFHSPSEHTFQGEANR	R	R	0.962	25.6	25	16.3	4786.13	2431	5461.52	210	251
NCLIV_006180	58779.1	1	17	33	296	0.0004	0.481	LLSTLLSAER	R	I	0.997	63.9	32.8	43.8	1102.65	1820	6426500	344	353
NCLIV_006180	58779.1	1	17	33	296	0.0004	0.481	MLNPQQLK	K	S	0.99	54.7	37.2	18	987.529	1212	1431190	424	431
NCLIV_006180	58779.1	1	17	33	296	0.0004	0.481	MLQNVEDNMR	R	N	0.997	63.1	32.9	49.8	1249.57	997.5	216631	442	451
NCLIV_006180	58779.1	1	17	33	296	0.0004	0.481	NEGNVFLVQGFPLQVLVANSLGFDTMAK	R	M	0.997	40.2	29.8	40.2	3024.55	2824.5	393758	452	479
NCLIV_006180	58779.1	1	17	33	296	0.0004	0.481	NNSNREVGSIPR	K	F	0.996	34.5	35.7	21.9	1342.68	1061	6558.46	103	114
NCLIV_006180	58779.1	1	17	33	296	0.0004	0.481	QPLPVATETMLR	R	F	0.997	58	34.6	55.2	1355.74	1749.5	3041780	409	420
NCLIV_006180	58779.1	1	17	33	296	0.0004	0.481	RDQSSGADPNLPSSHWR	R	V	0.997	45.1	32.8	40.2	1909.89	1274.5	369422	301	317
NCLIV_006180	58779.1	1	17	33	296	0.0004	0.481	RGDFFYTYPHQFTQVDVYK	K	S	0.997	53.9	31.8	53.9	2411.15	1874	1909140	183	201
NCLIV_006180	58779.1	1	17	33	296	0.0004	0.481	VISLTFMSEELDQTSLAELK	R	S	0.997	54.8	32.7	48.6	2254.15	2443	157263	318	337
NCLIV_006190,ncliv_improved_union_3_ORF11731	66237.3	0.999	1	1	1	0	0.0228	QSAANPSTSPDSMR	R	E	0.997	53.5	30.5	53.5	1464.64	1161	23931.8	266	279
NCLIV_006230,ncliv_improved_union_4_ORF183653	22655.1	0.99	1	1	1	0	0.0443	IPATYILDK	K	S	0.997	42	34.6	32.7	1033.59	1620	4601.28	77	85
NCLIV_006240	11506.1	1	2	2	2	0	0.297	LNNVSVADPEK	K	C	0.997	51.5	36.1	41.5	1185.61	1266	28084.4	42	52
NCLIV_006240	11506.1	1	2	2	2	0	0.297	YVHLPPSAVDVGQLQDMCR	R	R	0.997	37.2	32.4	29.2	2201.05	1778	21562.2	71	89
NCLIV_006260	62095.6	1	2	2	3	0	0.0494	SQEGGAATNLQR	K	Q	0.965	32.4	35.8	11.8	1231.6	1386	163601	456	467
NCLIV_006260	62095.6	1	2	2	3	0	0.0494	VGSSSSQAASTSSTPAK	R	D	0.997	66.8	34.4	60.9	1552.74	1176	35283.8	100	116
NCLIV_006270	29419	1	2	2	3	0	0.0968	AQELQQYAEELVHFAK	R	Q	0.984	22.8	34.3	19.9	1903.95	2201	2752.56	53	68
NCLIV_006270	29419	1	2	2	3	0	0.0968	TQLDQLVR	K	S	0.99	41.5	36.7	22	972.547	1526	4699.96	35	42
NCLIV_006280	92903.7	1	2	2	2	0	0.032	ATAQALESLR	K	A	0.997	59.7	37.5	41.6	1059.58	1825	63897.9	622	631
NCLIV_006280	92903.7	1	2	2	2	0	0.032	TVAVQGLPETVSEAGVR	R	S	0.997	36.8	33.7	34.4	1712.92	2170	9667.87	67	83
NCLIV_006470	25201.8	1	5	7	45	0.0001	0.277	GGMDVSMDNSL	R	-	0.994	28.9	25	26	1157.45	1178.5	9460.26	239	249
NCLIV_006470	25201.8	1	5	7	45	0.0001	0.277	LDNDLENYFSR	R	S	0.997	53	32.6	47.8	1385.63	1885	34171.1	182	192
NCLIV_006470	25201.8	1	5	7	45	0.0001	0.277	RLDNDLENYFSR	K	S	0.997	48.2	34.4	41.4	1541.73	1840	189043	181	192
NCLIV_006470	25201.8	1	5	7	45	0.0001	0.277	SGGVTGSPATGGAAAGQAGDEAAR	R	V	0.997	66.1	32.1	59.8	2015.94	1086	67255.6	193	216
NCLIV_006470	25201.8	1	5	7	45	0.0001	0.277	VAGGVANGTADAGVGAPGVAPR	R	G	0.997	53.8	34	45	1863.97	1526	57771.8	217	238
NCLIV_006480	47805.9	0.996	1	1	2	0	0.0411	VQGEALSAVDFLPVSGGK	R	I	0.997	78.1	33.7	75.2	1773.94	2062.5	10091.7	139	156
NCLIV_006485,ncliv_improved_union_1_ORF12555	10089.3	0.99	1	1	2	0	0.16	APLPTVFVDFQPPKR	K	T	0.997	31.8	31.4	30.3	1711.95	2167.5	22253.9	77	91
NCLIV_006490	40703.3	1	11	16	38	0	0.583	AFQDFLGVAMHPDDTQESFR	K	I	0.986	22.6	29.2	22.6	2327.04	2020	32811	284	303
NCLIV_006490	40703.3	1	11	16	38	0	0.583	AMGGLMPQQDAGDYAR	R	S	0.997	47.1	28.5	45.5	1712.74	1266	48495	247	262
NCLIV_006490	40703.3	1	11	16	38	0	0.583	EQEEFPVHIPLAYTTHQLR	K	L	0.997	34.5	32.5	34.5	2308.17	1887	18563.6	126	144
NCLIV_006490	40703.3	1	11	16	38	0	0.583	EVASLPEKVDYK	K	A	0.997	36.3	35.6	34.1	1377.73	1351	56095.1	272	283
NCLIV_006490	40703.3	1	11	16	38	0	0.583	IFFSSFDNQGTGDLSK	R	K	0.997	52.3	33.5	49.6	1762.83	1937	73331.6	304	319
NCLIV_006490	40703.3	1	11	16	38	0	0.583	KEQEEFPVHIPLAYTTHQLR	K	L	0.979	27.1	31.2	26.9	2436.27	1791	21578.9	125	144
NCLIV_006490	40703.3	1	11	16	38	0	0.583	KQDAVATAEPETLTEAAPTAPAGSEK	K	S	0.997	66.4	31.9	66.4	2583.28	1410	34352.8	211	236
NCLIV_006490	40703.3	1	11	16	38	0	0.583	LYALMPPGFDITK	R	I	0.997	35.1	35	24.8	1481.77	2088.5	20913.4	189	201
NCLIV_006490	40703.3	1	11	16	38	0	0.583	LYALMPPGFDITKIEYPVIEGK	R	K	0.963	19.1	30.5	19.1	2510.33	2256	7409.77	189	210
NCLIV_006490	40703.3	1	11	16	38	0	0.583	LYYDEAMQDAFPEEGVVGSLGIAEK	K	T	0.997	50.8	30.5	50.8	2731.28	2173	5573.13	162	186
NCLIV_006490	40703.3	1	11	16	38	0	0.583	SLSAEAMVLHVESGGTSTAMDNDEFLSTYNTLGVSR	R	F	0.988	26.7	26	20.6	3805.75	2151	767.51	58	93
NCLIV_006490	40703.3	1	11	16	38	0	0.583	SQQEKEFEAR	K	A	0.997	45.3	35.3	43.9	1251.6	962	8037.1	237	246
NCLIV_006490	40703.3	1	11	16	38	0	0.583	VPLSATIWAIK	K	T	0.997	46	30.9	42	1198.72	2090	62112.6	35	45
NCLIV_006510	59376.4	1	11	12	40	0	0.423	ALATNAGFDATDILNK	R	L	0.997	63.1	35.1	60.4	1634.84	2292.5	3427150	450	465
NCLIV_006510	59376.4	1	11	12	40	0	0.423	AQDDEVGDGTTSVVLLAGEFLEAAK	K	T	0.997	56.1	32.1	56.1	2535.25	3069	2165200	87	111
NCLIV_006510	59376.4	1	11	12	40	0	0.423	ENALAAATEATCIILSVDETIK	K	Q	0.997	35.8	32.6	35.8	2333.19	3073	104320	505	526
NCLIV_006510	59376.4	1	11	12	40	0	0.423	GGAPQFLDEADR	R	S	0.997	39.8	34	32.5	1275.6	1965	4180990	378	389
NCLIV_006510	59376.4	1	11	12	40	0	0.423	LDLIAATGAQVVLSR	K	L	0.997	50.3	29.8	37.9	1526.89	2463	605728	280	294
NCLIV_006510	59376.4	1	11	12	40	0	0.423	LIHSENGVTISNDGATVVSLLNVVHPAASLLVDIAK	K	A	0.997	46.4	25	46.4	3667.01	3010.5	2564290	51	86
NCLIV_006510	59376.4	1	11	12	40	0	0.423	LKNPDEYQAIIDAEWDIIYEK	R	L	0.997	34.4	32.1	34.4	2566.27	2734	2491920	259	279
NCLIV_006510	59376.4	1	11	12	40	0	0.423	LPIGDLATQYFADR	R	D	0.997	59	34.8	59	1579.81	2512	646388	295	308
NCLIV_006510	59376.4	1	11	12	40	0	0.423	LPIGDLATQYFADRDIFCAGR	R	V	0.972	20	32.3	18.7	2399.18	2673	673117	295	315
NCLIV_006510	59376.4	1	11	12	40	0	0.423	MVVDAVSMLDESLDKEMIGVK	K	K	0.979	22.2	32.4	19.2	2341.13	2471	1844340	180	200
NCLIV_006510	59376.4	1	11	12	40	0	0.423	TFSYAGFEQQPK	K	K	0.997	51	34	47.1	1402.66	2248.5	1564860	221	232
NCLIV_006510	59376.4	1	11	12	40	0	0.423	VDLSSTPPDEK	K	R	0.997	36.7	35.2	32.1	1187.58	1563	395512	143	153
NCLIV_006510	59376.4	1	11	12	40	0	0.423	VTGGSYTDSFVVQGVAFAK	K	T	0.997	57.1	34.1	57.1	1932.97	2373	1000020	202	220
NCLIV_006570	75376	1	9	11	49	0.0001	0.272	AASQEADWIFIAGHHPVVSDGLSR	K	Q	0.997	32.2	31.8	31.9	2563.27	2336	4875620	393	416
NCLIV_006570	75376	1	9	11	49	0.0001	0.272	APAAAASASSHSTR	R	D	0.997	59.3	35.3	48.1	1284.63	1082.5	279198	79	92
NCLIV_006570	75376	1	9	11	49	0.0001	0.272	APLEGASATQAILPWAQYVPQK	K	F	0.997	57	31.3	52.3	2339.24	2598	1335700	262	283
NCLIV_006570	75376	1	9	11	49	0.0001	0.272	AYCCADKEEALSR	R	S	0.98	24.6	28.8	19	1572.68	1477	695895	128	140
NCLIV_006570	75376	1	9	11	49	0.0001	0.272	FVFNQTAR	R	M	0.954	27.1	36	13.1	982.51	1833	1716000	286	293
NCLIV_006570	75376	1	9	11	49	0.0001	0.272	FVNLLGDNVYPHGVVSAYDPLWEEVFEVPFGAPSLEK	K	V	0.995	31.4	26.3	31.4	4134.05	3068	526565	181	217
NCLIV_006570	75376	1	9	11	49	0.0001	0.272	QLDFLENTLK	R	A	0.997	37.7	35.7	33	1220.65	2360	1496910	383	392
NCLIV_006570	75376	1	9	11	49	0.0001	0.272	STYIVSGSGSK	K	R	0.997	42.4	35.5	34.2	1085.55	1473	889270	456	466
NCLIV_006570	75376	1	9	11	49	0.0001	0.272	TDAETAAFAPR	K	A	0.984	34.7	36.6	23	1149.55	1951	55831	117	127
NCLIV_006570	75376	1	9	11	49	0.0001	0.272	VAFFPVLGNHDYHLDPYAQIDR	K	C	0.996	28.8	32	27.8	2587.27	2488.5	2982280	218	239
NCLIV_006570	75376	1	9	11	49	0.0001	0.272	VYIGPYEISAVDDLQR	R	L	0.997	58.5	34.4	55.6	1837.93	2442	1142890	540	555
NCLIV_006640	423780	1	6	7	31	0	0.054	AAGGVHAPESAAAR	K	V	0.991	29.6	36.3	19.3	1264.64	1202.5	63449	324	337
NCLIV_006640	423780	1	6	7	31	0	0.054	APSLDSAAHAVR	R	Q	0.997	60.7	36.1	49	1194.62	1559	207100	1033	1044
NCLIV_006640	423780	1	6	7	31	0	0.054	EGKDGGAVNDVLLR	R	V	0.962	23.9	35.2	15.7	1442.76	1717	2857.82	2958	2971
NCLIV_006640	423780	1	6	7	31	0	0.054	FGLEGASLLR	R	A	0.995	52.2	35	13	1062.59	2292.5	92303.8	502	511
NCLIV_006640	423780	1	6	7	31	0	0.054	GGAHATGAAVLR	R	L	0.97	29	35.6	14.3	1080.59	1266	47135.1	917	928
NCLIV_006640	423780	1	6	7	31	0	0.054	IGPAQVLLPSPAPAPDPR	K	V	0.992	29.3	30.1	20.3	1796.01	2128	24779.5	112	129
NCLIV_006640	423780	1	6	7	31	0	0.054	LAGEHYQHVGEAR	R	V	0.997	34	34.9	27.6	1466.71	1256.5	91179.2	369	381
NCLIV_006640	423780	1	6	7	31	0	0.054	LAQADAASSSAPSR	R	E	0.997	54.5	35.8	45.5	1331.65	1299	94243.7	3432	3445
NCLIV_006640	423780	1	6	7	31	0	0.054	LHTTEEEKGEETR	R	L	0.991	24.7	33.6	22.7	1558.73	1173.5	121418	3756	3768
NCLIV_006640	423780	1	6	7	31	0	0.054	LTASLLHVGSR	R	S	0.997	47.3	32.3	41.6	1153.67	1812.5	111142	766	776
NCLIV_006640	423780	1	6	7	31	0	0.054	SAASALAAQAGR	R	L	0.997	47.2	37	33.4	1073.57	1559	76209	2029	2040
NCLIV_006640	423780	1	6	7	31	0	0.054	SWIFATPAAQPNAGR	R	Q	0.997	43	35	32.5	1586.81	2286.5	23573.3	217	231
NCLIV_006640	423780	1	6	7	31	0	0.054	TENASGSPEDSFALSPHSR	R	G	0.997	35.1	30.4	35.1	1988.89	1716	17151.5	416	434
NCLIV_006640	423780	1	6	7	31	0	0.054	VESPPEFPGEGVQATR	R	F	0.997	41.2	34.2	38	1699.83	1845	61185.2	486	501
NCLIV_006640	423780	1	6	7	31	0	0.054	VGSTGSAGAFWR	R	S	0.997	39.2	36	28.2	1195.59	2006.5	100368	338	349
NCLIV_006640	423780	1	6	7	31	0	0.054	VQAVVAPITR	R	L	0.997	44.2	29.5	30.4	1053.64	1673	115714	240	249
NCLIV_006650,ncliv_improved_union_1_ORF13095	28874.8	1	1	1	2	0	0.0895	RLQSGEESAAPNAEPASPAAEAR	R	L	0.997	36.5	32.1	34.7	2309.11	1116	4757.45	20	42
NCLIV_006680	143450	0.997	1	1	1	0	0.0104	VRPAEAPPPGEAAR	R	S	0.96	32.2	35.7	10.4	1417.75	1224	18631	510	523
NCLIV_006700	139680	1	2	2	2	0	0.0171	DLQSLQEDIAK	R	R	0.997	40.6	36.6	32	1259.65	2016	30609.5	845	855
NCLIV_006700	139680	1	2	2	2	0	0.0171	LIDGVSNVER	R	H	0.971	25.3	36.6	15.9	1101.59	1626	81302.8	1174	1183
NCLIV_006720	22611.1	1	12	19	87	0.0001	0.626	AILSQENVDAIR	R	E	0.997	60.4	35.1	48.5	1328.72	1564	60281.2	64	75
NCLIV_006720	22611.1	1	12	19	87	0.0001	0.626	AILSQENVDAIREYDEELANK	R	A	0.995	27.4	32.3	27.4	2420.19	2420.5	10363.4	64	84
NCLIV_006720	22611.1	1	12	19	87	0.0001	0.626	AREDVLAAPR	K	G	0.997	69.7	34.6	40.2	1097.61	1175	104646	122	131
NCLIV_006720	22611.1	1	12	19	87	0.0001	0.626	DIITDYLVSGK	R	K	0.997	57.5	35.4	51.3	1223.65	2118.5	55259.2	177	187
NCLIV_006720	22611.1	1	12	19	87	0.0001	0.626	EDVLAAPR	R	G	0.99	50.8	35	26.8	870.468	1250	12559.6	124	131
NCLIV_006720	22611.1	1	12	19	87	0.0001	0.626	GQYTVPSYVADYSPIEIPR	R	K	0.997	59.7	33.3	52.2	2155.07	2083	34522	132	150
NCLIV_006720	22611.1	1	12	19	87	0.0001	0.626	ITFVSHPGVMAVSK	K	L	0.997	49.2	34.3	44.3	1472.79	1551.5	40836.3	39	52
NCLIV_006720	22611.1	1	12	19	87	0.0001	0.626	LLEMDYLTEHR	K	A	0.997	48.9	35.7	39.2	1419.69	1529	84109.6	53	63
NCLIV_006720	22611.1	1	12	19	87	0.0001	0.626	STAEVPDVLVTFGNQSEK	R	I	0.997	62.6	34.1	54.6	1920.96	2504	64911	21	38
NCLIV_006720	22611.1	1	12	19	87	0.0001	0.626	TDLDLTEEMVK	R	V	0.997	53.5	35.3	33.3	1293.62	1729.5	24985.8	154	164
NCLIV_006720	22611.1	1	12	19	87	0.0001	0.626	TDLDLTEEMVKVDPALR	R	V	0.997	30.4	34	26.2	1945	2158.5	65615.9	154	170
NCLIV_006720	22611.1	1	12	19	87	0.0001	0.626	VQAELRDIITDYLVSGK	R	K	0.989	21.6	31.9	21.6	1920.04	2297	1284.16	171	187
NCLIV_006750	65825.4	1	1	1	2	0	0.0481	AASAPATAGSVR	K	A	0.992	27.1	37.1	22.9	1058.56	1309	213573	117	128
NCLIV_006750	65825.4	1	1	1	2	0	0.0481	QGGAPSSASASPAETK	R	G	0.997	46.7	34.5	43.4	1445.69	1273	43114.8	556	571
NCLIV_006780	22416.5	1	11	25	151	0.0002	0.679	DVYPVIVQQGLGGLFNR	K	I	0.997	57.1	32.3	57.1	1875.01	2738	36880.5	32	48
NCLIV_006780	22416.5	1	11	25	151	0.0002	0.679	EFFTETPEEPMDAITSGVWK	R	T	0.997	59.7	30.4	59.7	2314.06	2768.5	72274.9	101	120
NCLIV_006780	22416.5	1	11	25	151	0.0002	0.679	GAGEHVGGTPVDLVMK	K	D	0.997	57	34.8	47	1582.79	1611	276479	16	31
NCLIV_006780	22416.5	1	11	25	151	0.0002	0.679	GAGEHVGGTPVDLVMKDVYPVIVQQGLGGLFNR	K	I	0.95	17.7	27.7	17.7	3438.78	2351	735.91	16	48
NCLIV_006780	22416.5	1	11	25	151	0.0002	0.679	IKGLLYFR	K	Q	0.976	31.5	29.8	15	1009.62	1808	22130.4	53	60
NCLIV_006780	22416.5	1	11	25	151	0.0002	0.679	KGAGEHVGGTPVDLVMK	K	D	0.997	57.7	34.4	45	1710.88	1513.5	79637.4	15	31
NCLIV_006780	22416.5	1	11	25	151	0.0002	0.679	LFTEHLQESLR	R	G	0.997	53.7	35.8	43.5	1372.72	2017	642591	125	135
NCLIV_006780	22416.5	1	11	25	151	0.0002	0.679	QADAVSDVIMAELEHYLFGAK	R	G	0.987	28.1	32.9	26.3	2307.13	4265	12147.8	61	81
NCLIV_006780	22416.5	1	11	25	151	0.0002	0.679	QWTDNDHLQIMQLSSHDAR	K	M	0.992	31.5	31.4	31.2	2295.06	1887	148546	157	175
NCLIV_006780	22416.5	1	11	25	151	0.0002	0.679	SQLMADLLFDENLALIK	K	Q	0.997	56.4	33	43.5	1950.03	2798	52696.8	140	156
NCLIV_006780	22416.5	1	11	25	151	0.0002	0.679	YMREFFTETPEEPMDAITSGVWK	K	T	0.997	58.8	27.7	58.8	2796.25	2001	24083.5	98	120
NCLIV_006800	84389.7	1	4	4	12	0	0.0879	ASQPSPNNGAPSSR	R	S	0.99	26.8	34.1	20.1	1369.65	1160	14090	543	556
NCLIV_006800	84389.7	1	4	4	12	0	0.0879	NAAGQMPQNSSAVAVPK	R	S	0.997	53.6	34.3	49.2	1685.83	1255	19139.3	116	132
NCLIV_006800	84389.7	1	4	4	12	0	0.0879	QHTEAHPAETGDSTQAANPASAEAR	R	E	0.997	48.1	28.5	44	2547.15	1358	45622.7	306	330
NCLIV_006800	84389.7	1	4	4	12	0	0.0879	SAFASPVAAFFNR	K	T	0.997	60.2	35.3	48.8	1384.7	2423.5	43300.1	133	145
NCLIV_006850	264497	1	14	23	115	0.0001	0.109	AGKEEAESSSEADDAIVGSSEEAGSESK	K	S	0.997	43.4	25	43.4	2756.19	1663	398510	350	377
NCLIV_006850	264497	1	14	23	115	0.0001	0.109	ATVTAHSHMHVQDITQHR	R	Q	0.997	57.6	33.2	53.5	2085	1355	1648650	2201	2218
NCLIV_006850	264497	1	14	23	115	0.0001	0.109	CEPFADPLTATCAPGFTR	R	C	0.997	54.7	30.6	49.9	2010.91	2347.5	501686	2370	2387
NCLIV_006850	264497	1	14	23	115	0.0001	0.109	CSPETSEMVEAALK	K	D	0.997	42.1	32.4	37.8	1551.7	1969	1158680	2436	2449
NCLIV_006850	264497	1	14	23	115	0.0001	0.109	DTQAIAQQPPPHVLEQGVLFENIQVPQPGNYK	K	L	0.986	25.8	27.6	25.8	3555.82	3205	226626	2450	2481
NCLIV_006850	264497	1	14	23	115	0.0001	0.109	HGQAAGNEEPEQSRGDQEYEIGGESASSHTDHENENTGK	R	L	0.969	19.1	25	19.1	4181.75	1582	13052.2	2058	2096
NCLIV_006850	264497	1	14	23	115	0.0001	0.109	HLQDLMQAVVSR	K	I	0.997	56.2	35.1	51.5	1412.73	2187	5292560	2260	2271
NCLIV_006850	264497	1	14	23	115	0.0001	0.109	HYQMFSSPPEHPLPQPLLVQGSNLHACLR	K	L	0.997	56.9	29.3	56.9	3369.66	2150	3420900	2398	2426
NCLIV_006850	264497	1	14	23	115	0.0001	0.109	LTHHLQIQNALK	K	L	0.997	45.6	32.1	32.7	1415.81	1343	1137190	2230	2241
NCLIV_006850	264497	1	14	23	115	0.0001	0.109	QLEEATEMAGK	R	L	0.997	57.5	34.3	48.8	1222.56	1393	6857370	2219	2229
NCLIV_006850	264497	1	14	23	115	0.0001	0.109	RFLHETDHK	K	V	0.972	25.3	35.5	16.5	1182.6	1229	138912	2296	2304
NCLIV_006850	264497	1	14	23	115	0.0001	0.109	SESESKSESESASDAGENSK	K	S	0.997	54.8	25	54.8	2044.84	1159	18974.8	386	405
NCLIV_006850	264497	1	14	23	115	0.0001	0.109	VIRPEELPSALMAPADESNVLGK	K	T	0.997	57.6	31.7	55.8	2452.28	2194	17800000	2305	2327
NCLIV_006850	264497	1	14	23	115	0.0001	0.109	YEAVAGGGGFR	K	R	0.982	29.5	35.1	18.5	1083.52	1919	165206	2358	2368
NCLIV_006860	54387.6	1	5	7	20	0	0.212	ETCGILDLFALQLLLK	R	E	0.997	61.8	30.2	60.9	1847.04	3116	513230	465	480
NCLIV_006860	54387.6	1	5	7	20	0	0.212	FCGVHEEFVESPR	R	L	0.997	53.3	31.8	51.4	1592.72	1795	2354000	276	288
NCLIV_006860	54387.6	1	5	7	20	0	0.212	IAQALSVGDTYPQILSR	R	S	0.997	57.8	32.7	55.6	1831.99	2244	1488170	344	360
NCLIV_006860	54387.6	1	5	7	20	0	0.212	LLASGFSQLDER	R	E	0.997	37.3	36	33.1	1335.69	2095	2931340	44	55
NCLIV_006860	54387.6	1	5	7	20	0	0.212	TDEANSEAEVK	R	N	0.997	43.9	33	39.2	1192.53	1180	82102	218	228
NCLIV_006860	54387.6	1	5	7	20	0	0.212	YATNAASMALTR	R	A	0.997	57.1	35.1	43.7	1269.63	1781.5	1263830	402	413
NCLIV_006860	54387.6	1	5	7	20	0	0.212	YGANFLSFVNETGSPYHSVLAVQR	K	R	0.997	47.7	31.6	46.2	2656.32	2576.5	2253500	19	42
NCLIV_006890	121007	1	8	10	25	0	0.184	AAVSALPPPR	R	F	0.997	46.6	32.8	27.1	978.573	1561	54877.1	100	109
NCLIV_006890	121007	1	8	10	25	0	0.184	DLIGIAETGSGK	R	T	0.986	43.6	36.9	0	1160.62	2029	83684.6	684	695
NCLIV_006890	121007	1	8	10	25	0	0.184	FSSTLSPHSEPSPFKK	R	F	0.989	28.4	34.7	22.1	1775.9	1726	22490.2	110	125
NCLIV_006890	121007	1	8	10	25	0	0.184	GAAEAAAAATEAVR	R	A	0.997	61.7	36	47.3	1258.64	1754.5	301316	575	588
NCLIV_006890	121007	1	8	10	25	0	0.184	GLPPLNEETGQDGPYALILAPSR	K	E	0.989	24.3	31.9	24.3	2408.25	2531	814.719	709	731
NCLIV_006890	121007	1	8	10	25	0	0.184	KQNNFYDELVK	R	R	0.997	39.5	35.1	30.1	1397.71	2040.5	60951	552	562
NCLIV_006890	121007	1	8	10	25	0	0.184	LLNLPEQELR	R	A	0.955	18.8	32.7	16.1	1224.69	2138	41630.1	463	472
NCLIV_006890	121007	1	8	10	25	0	0.184	LTQMFSATMPPAVER	R	L	0.997	63.8	34.2	35.9	1710.82	1780	20261.6	852	866
NCLIV_006890	121007	1	8	10	25	0	0.184	QPSYISIGDPGAGKR	R	A	0.99	27.6	35.3	20.4	1545.8	1799	26243.4	874	888
NCLIV_006890	121007	1	8	10	25	0	0.184	RTPPSSTLDLPAPGAR	R	S	0.971	25	33.7	15.9	1635.88	1798	22581	172	187
NCLIV_006890	121007	1	8	10	25	0	0.184	SAETQAFQLR	R	R	0.997	49.3	36.5	22.3	1150.59	1892	64082.1	760	769
NCLIV_006890	121007	1	8	10	25	0	0.184	SASSLSSKHEAAFGAR	R	S	0.997	71.3	35	61.6	1605.8	1446	24317.9	188	203
NCLIV_006890	121007	1	8	10	25	0	0.184	SNDEALILQQEMQAK	K	A	0.997	57	34.2	51.4	1733.84	1995	27300.4	830	844
NCLIV_006890	121007	1	8	10	25	0	0.184	TAAFVLPMLTYVK	K	G	0.997	37.5	33.6	32.2	1469.81	2526	54884	696	708
NCLIV_006900	74646.3	0.997	1	1	1	0	0.0179	ETEEVTGSGQTR	R	H	0.997	59.5	33.5	43.1	1293.59	1246	55799.4	435	446
NCLIV_006980	137829	1	1	1	1	0	0.0095	LGFGMLDLAELK	R	L	0.997	45	35.1	31.2	1322.7	2283	2727.28	552	563
NCLIV_007000	21062.9	1	5	7	26	0	0.459	DAVLLIFANK	R	Q	0.99	53.3	32.8	0	1103.65	2615	14986.8	118	127
NCLIV_007000	21062.9	1	5	7	26	0	0.459	IEDAREELHR	R	M	0.979	35.4	35.7	12.8	1267.64	1397	19067.5	100	109
NCLIV_007000	21062.9	1	5	7	26	0	0.459	LKLGEVVTTIPTIGFNVETVEYK	K	N	0.997	32.9	27	32.9	2550.41	3448	3610.23	37	59
NCLIV_007000	21062.9	1	5	7	26	0	0.459	MLNEDELRDAVLLIFANK	R	Q	0.984	21.5	32.7	20.1	2120.11	3887	8255.26	110	127
NCLIV_007000	21062.9	1	5	7	26	0	0.459	QDLPNAMTAAEVTDK	K	L	0.997	44	33.3	43.7	1619.76	1499.5	2574.54	128	142
NCLIV_007000	21062.9	1	5	7	26	0	0.459	QDLPNAMTAAEVTDKLHLHSIR	K	H	0.997	43.5	31.9	42.4	2476.26	2164.5	135330	128	149
NCLIV_007010	82890.5	1	16	17	45	0.0001	0.304	ASLPLHVLSGVQPFGSPAGSEPPWR	K	T	0.997	36.8	31.1	35.1	2586.35	2527	3115940	336	360
NCLIV_007010	82890.5	1	16	17	45	0.0001	0.304	EFDWSNEEHVALR	R	I	0.997	56.9	32	52.3	1631.74	2103.5	599036	364	376
NCLIV_007010	82890.5	1	16	17	45	0.0001	0.304	EFSVETLPTLR	R	G	0.997	50.7	36	36.4	1291.69	2305	2448440	675	685
NCLIV_007010	82890.5	1	16	17	45	0.0001	0.304	EPTTSQLAANSSTEPSGNR	K	E	0.997	58.5	32.5	58.5	1946.91	1526	155525	656	674
NCLIV_007010	82890.5	1	16	17	45	0.0001	0.304	FTLHPDFR	R	V	0.986	30	38.1	19.5	1032.53	1953.5	1315670	126	133
NCLIV_007010	82890.5	1	16	17	45	0.0001	0.304	GVNEMAIER	R	V	0.99	35	36.8	16.5	1018.5	1631	615245	625	633
NCLIV_007010	82890.5	1	16	17	45	0.0001	0.304	HIPPTPAKEPTTSQLAANSSTEPSGNR	K	E	0.997	49.4	31.3	49.4	2788.39	1582	1177560	648	674
NCLIV_007010	82890.5	1	16	17	45	0.0001	0.304	KVGEDLSVPTNEVPK	R	E	0.994	31.8	34.3	20.6	1611.86	1788.5	317733	240	254
NCLIV_007010	82890.5	1	16	17	45	0.0001	0.304	QSLEPTPPAYDVPELVVPETPADQLLHSLK	R	R	0.997	39.1	27.7	38.8	3283.71	2713	669045	203	232
NCLIV_007010	82890.5	1	16	17	45	0.0001	0.304	QSLEPTPPAYDVPELVVPETPADQLLHSLKR	R	G	0.983	20.9	27	20.8	3439.81	2610	2593760	203	233
NCLIV_007010	82890.5	1	16	17	45	0.0001	0.304	SAYNSLVQK	K	G	0.997	36.5	35.3	23.4	1009.53	1579	623339	565	573
NCLIV_007010	82890.5	1	16	17	45	0.0001	0.304	SIQEVWENAGNQPLLMSR	R	Q	0.997	61.7	33.5	60.4	2072.02	2432	280816	307	324
NCLIV_007010	82890.5	1	16	17	45	0.0001	0.304	SVVPDAPNQGR	R	C	0.976	32	35.7	14.4	1139.58	1488	1367220	382	392
NCLIV_007010	82890.5	1	16	17	45	0.0001	0.304	TEECVQEYTR	R	E	0.997	36.2	28.8	31.4	1314.56	1524	1021300	459	468
NCLIV_007010	82890.5	1	16	17	45	0.0001	0.304	TLWEHGPMAASIEPTVAFTVYR	R	K	0.99	23.1	32.1	23.1	2492.23	2396.5	720384	538	559
NCLIV_007010	82890.5	1	16	17	45	0.0001	0.304	VAVVGEVSLFR	R	D	0.997	61	32.5	42.7	1175.68	2320	1218730	634	644
NCLIV_007010	82890.5	1	16	17	45	0.0001	0.304	VGEDLSVPTNEVPK	K	E	0.994	33.2	35.1	22.7	1483.76	1889	892865	241	254
NCLIV_007010	82890.5	1	16	17	45	0.0001	0.304	WGEGGYAR	R	V	0.968	25.3	34.4	15.2	895.406	1614	616633	614	621
NCLIV_007030	15160	0.994	1	1	1	0	0.239	QMATPFAVGVLEGCEDTATGCVTKPPPTTCSAQR	R	L	0.979	20.9	26	20.3	3653.67	2048	1513.02	77	110
NCLIV_007105.1,ncliv_improved_union_6_ORF180562	18660.4	1	5	7	53	0.0001	0.409	IGVAQHTAADMETLIQQISTIDEENETR	K	I	0.997	50.5	29.6	49.2	3129.5	3157	48796	54	81
NCLIV_007105.1,ncliv_improved_union_6_ORF180562	18660.4	1	5	7	53	0.0001	0.409	IYFINLGGSSR	R	K	0.997	59.9	35.5	33.8	1226.65	2115	407151	82	92
NCLIV_007105.1,ncliv_improved_union_6_ORF180562	18660.4	1	5	7	53	0.0001	0.409	IYFINLGGSSRK	R	E	0.997	41.8	33.7	36.7	1354.75	1941	70272.8	82	93
NCLIV_007105.1,ncliv_improved_union_6_ORF180562	18660.4	1	5	7	53	0.0001	0.409	LIAELQDSDPASTQGATSDHLTPLK	R	D	0.997	44.6	31.8	44	2608.31	1810.5	58657.5	126	150
NCLIV_007105.1,ncliv_improved_union_6_ORF180562	18660.4	1	5	7	53	0.0001	0.409	LIAELQDSDPASTQGATSDHLTPLKDTVSR	R	A	0.997	56.4	29.8	56.4	3166.59	1794.5	136655	126	155
NCLIV_007110	17341.4	1	7	10	70	0.0001	0.45	AIYEYLFK	K	E	0.99	32.8	37.5	20.9	1046.56	2154	393798	18	25
NCLIV_007110	17341.4	1	7	10	70	0.0001	0.45	EGVIVVQK	K	N	0.99	45.6	34.9	21.7	871.525	1307	987660	26	33
NCLIV_007110	17341.4	1	7	10	70	0.0001	0.45	GAEAMGEGADMNGDWRPR	R	G	0.997	35.5	25	35.3	1951.8	1293	218762	110	127
NCLIV_007110	17341.4	1	7	10	70	0.0001	0.45	HPEVPVPNLHVMMTLR	R	S	0.989	23.1	34.1	23.1	1901.97	1692	134058	40	55
NCLIV_007110	17341.4	1	7	10	70	0.0001	0.45	KAIYEYLFK	R	E	0.997	46.2	35.9	31.4	1174.65	2051	257729	17	25
NCLIV_007110	17341.4	1	7	10	70	0.0001	0.45	TYLHLPPTVFPSTLTK	R	K	0.997	41.2	31.6	38.8	1815.01	2177	773669	86	101
NCLIV_007110	17341.4	1	7	10	70	0.0001	0.45	TYLHLPPTVFPSTLTKK	R	G	0.997	47.7	28.6	46.7	1943.1	2014	34903.2	86	102
NCLIV_007120	81229.5	1	11	13	40	0	0.288	AALQLASGHPAK	R	A	0.997	48.5	34	43.5	1163.65	1515	1369900	416	427
NCLIV_007120	81229.5	1	11	13	40	0	0.288	AGDAAGAIQSLEAQQK	R	A	0.997	74.1	35.1	69.1	1557.79	1958	737666	507	522
NCLIV_007120	81229.5	1	11	13	40	0	0.288	ALVGAVHAASHASEPR	R	K	0.997	67.5	35.2	61.3	1572.82	1504	1085180	578	593
NCLIV_007120	81229.5	1	11	13	40	0	0.288	DASPGSDLQLALLR	R	D	0.997	55.2	34.8	40.6	1455.78	2439.5	2079160	485	498
NCLIV_007120	81229.5	1	11	13	40	0	0.288	EALQQAQPSSPEYLR	R	A	0.997	39.5	34.6	36	1716.86	1814	626108	563	577
NCLIV_007120	81229.5	1	11	13	40	0	0.288	GALDGHQAAAAER	R	L	0.997	59.9	35.6	46	1266.62	1336	351374	288	300
NCLIV_007120	81229.5	1	11	13	40	0	0.288	GGAQGSLVPGTAEATTGFR	R	N	0.997	51.3	34.6	48.7	1776.89	1993	954625	700	718
NCLIV_007120	81229.5	1	11	13	40	0	0.288	IAHGSGQALDQK	R	L	0.997	55.1	36	45.8	1224.63	1234	245512	356	367
NCLIV_007120	81229.5	1	11	13	40	0	0.288	LALPAGATLDDAIKR	R	I	0.997	53.5	30.4	52.9	1524.87	2121.5	968302	341	355
NCLIV_007120	81229.5	1	11	13	40	0	0.288	LEQGDNAGASTVLAEAR	R	E	0.997	51.3	34.5	51.3	1701.84	1845	1455090	457	473
NCLIV_007120	81229.5	1	11	13	40	0	0.288	MKAEEDGQEAAVR	K	A	0.997	64.4	33.3	43.5	1449.66	1236	340654	78	90
NCLIV_007120	81229.5	1	11	13	40	0	0.288	QLLASSLPPAEAVR	R	T	0.997	41	32.1	33.8	1451.82	2051	1252980	434	447
NCLIV_007120	81229.5	1	11	13	40	0	0.288	RGDGLATGAETGK	R	K	0.997	45	36.5	24.3	1232.62	1288	62322.7	640	652
NCLIV_007120	81229.5	1	11	13	40	0	0.288	SVDDLLQQESYEQALK	R	V	0.997	52.4	34	52.4	1865.91	2248	397370	25	40
NCLIV_007120	81229.5	1	11	13	40	0	0.288	TQALTLAVNR	K	C	0.997	51.5	35.1	32.7	1086.63	1840.5	1673000	371	380
NCLIV_007160,ncliv_improved_union_3_ORF14932	25827.7	1	2	2	2	0	0.118	SDEPPAGEALEQTK	R	S	0.997	54	33.7	45.7	1471.69	1238	8829.78	166	179
NCLIV_007160,ncliv_improved_union_3_ORF14932	25827.7	1	2	2	2	0	0.118	SGPEEVELTTVER	K	R	0.997	38.6	35.5	38.6	1445.71	1500	7188.78	180	192
NCLIV_007180	10802.4	1	2	3	14	0	0.407	ILLKGENVTLIMAT	R	-	0.997	46.5	30.8	29.6	1531.88	1923	20730.6	78	91
NCLIV_007180	10802.4	1	2	3	14	0	0.407	IMTQPINLIFR	K	F	0.997	53.7	33.5	46.4	1361.76	2234	90042.8	14	24
NCLIV_007180	10802.4	1	2	3	14	0	0.407	VQIWLYEQPDMR	R	I	0.997	48	34.6	33.7	1593.77	2096	16914.3	32	43
NCLIV_007220	113040	1	8	10	18	0	0.0976	GLQNVLSAAQR	R	Y	0.997	65.5	35.3	52.7	1156.64	2520	99155	216	226
NCLIV_007220	113040	1	8	10	18	0	0.0976	GMVNESDVVAVAAEGGK	K	L	0.997	37.5	34.5	37.5	1632.79	2402	16661.6	979	995
NCLIV_007220	113040	1	8	10	18	0	0.0976	ILDSALVEAANLAHR	R	Y	0.997	50.2	32.6	45.9	1592.88	2303	28443.3	498	512
NCLIV_007220	113040	1	8	10	18	0	0.0976	NNPVLLGDPGVGK	K	T	0.972	30	34.5	14.1	1279.7	2011	94754.4	331	343
NCLIV_007220	113040	1	8	10	18	0	0.0976	QLKEAEAQYK	R	A	0.993	30.4	35.7	24.6	1207.63	1490	10893.7	650	659
NCLIV_007220	113040	1	8	10	18	0	0.0976	TKNNPVLLGDPGVGK	R	T	0.946	21.2	32.3	14.2	1508.84	2225	13739.7	329	343
NCLIV_007220	113040	1	8	10	18	0	0.0976	VISLDMAQLIAGAK	R	Y	0.997	40.9	32.7	40.5	1429.81	2797	34946.5	368	381
NCLIV_007220	113040	1	8	10	18	0	0.0976	VVGQDHAAQVVAEAIQR	R	S	0.99	30.5	33.6	25.3	1790.95	2037	33133.5	712	728
NCLIV_007260	97796.1	1	15	15	50	0.0001	0.204	AAGIEVPDDLAAWLQDSGK	R	Y	0.997	58.2	34	58.2	1955.97	2731	1251540	502	520
NCLIV_007260	97796.1	1	15	15	50	0.0001	0.204	AHPGPLAATLADPEGWALYR	R	Q	0.992	29.4	33.1	25.3	2106.08	2148	1643.32	139	158
NCLIV_007260	97796.1	1	15	15	50	0.0001	0.204	DASPTSWAVWR	R	K	0.997	50.9	35.3	29.3	1275.61	3127	24823.9	237	247
NCLIV_007260	97796.1	1	15	15	50	0.0001	0.204	GPLNEVLKDPAGWAAFTAYNTK	R	K	0.959	17.6	32.6	17.6	2363.2	2598	488140	252	273
NCLIV_007260	97796.1	1	15	15	50	0.0001	0.204	GPSGNEWINWR	K	R	0.997	57.3	33.9	55.9	1315.62	2251	1827850	573	583
NCLIV_007260	97796.1	1	15	15	50	0.0001	0.204	IEATYDEWMAK	R	R	0.985	21.8	31	21.8	1372.61	2394	13147.9	225	235
NCLIV_007260	97796.1	1	15	15	50	0.0001	0.204	IEATYDEWMAKR	R	D	0.952	20.1	32.9	17.1	1528.71	2251	11760.3	225	236
NCLIV_007260	97796.1	1	15	15	50	0.0001	0.204	KQAAMEAWTQWR	R	H	0.977	23.4	34.8	23.4	1521.73	2528	16031.1	183	194
NCLIV_007260	97796.1	1	15	15	50	0.0001	0.204	LADVLADPEGWQLYR	K	R	0.997	33.3	35	31.9	1745.89	2159	1759.92	815	829
NCLIV_007260	97796.1	1	15	15	50	0.0001	0.204	MVSEAPGVPSSPSTEVR	-	T	0.997	46.9	34.1	40.3	1745.84	2050	25880.2	1	17
NCLIV_007260	97796.1	1	15	15	50	0.0001	0.204	QAAMEAWTQWR	K	H	0.997	41.2	33.4	35.3	1393.63	2715	22705.4	184	194
NCLIV_007260	97796.1	1	15	15	50	0.0001	0.204	SPGSSSAQWR	K	Q	0.997	57.6	35	34.8	1062.5	1551	705220	352	361
NCLIV_007260	97796.1	1	15	15	50	0.0001	0.204	VLADPLGWLLYK	R	S	0.997	59.2	31.6	54	1387.8	2930	2149080	540	551
NCLIV_007260	97796.1	1	15	15	50	0.0001	0.204	VLADPQGWALYK	K	A	0.997	48.2	35.8	39.8	1360.73	2977	628443	204	215
NCLIV_007260	97796.1	1	15	15	50	0.0001	0.204	VSEAPGVPSSPSTEVR	M	T	0.978	23.2	35.1	18.8	1598.8	1981	11463.9	2	17
NCLIV_007330	63224.6	1	19	23	90	0.0001	0.481	AAVYMEMGDYDK	K	G	0.997	52.3	25	52.3	1424.57	1637.5	1377070	283	294
NCLIV_007330	63224.6	1	19	23	90	0.0001	0.481	AEGNAAFQK	K	G	0.997	59.8	37.5	50.2	935.458	1286.5	984390	12	20
NCLIV_007330	63224.6	1	19	23	90	0.0001	0.481	AGDYGGAIAMYEK	R	A	0.997	59.4	31.4	52.9	1361.6	1880	6117430	330	342
NCLIV_007330	63224.6	1	19	23	90	0.0001	0.481	CTPDDAVLYSNR	K	S	0.996	29.3	32.4	26.9	1410.63	1931	1721000	36	47
NCLIV_007330	63224.6	1	19	23	90	0.0001	0.481	DADTSVQLDPTFVK	R	G	0.997	60.6	35.3	49.5	1535.76	2212	3469430	433	446
NCLIV_007330	63224.6	1	19	23	90	0.0001	0.481	DPQMNIVLMNIQEKPDLIHEYLR	K	D	0.989	25	30.9	25	2841.43	2385	727613	521	543
NCLIV_007330	63224.6	1	19	23	90	0.0001	0.481	EGLNQVQQQTDQFFSMQAMLAAAQAVNR	K	H	0.997	33.6	29.3	33.6	3156.48	2573.5	312584	113	140
NCLIV_007330	63224.6	1	19	23	90	0.0001	0.481	EKGNEFFK	R	Q	0.975	26.1	35.1	16.9	998.494	1639	705898	382	389
NCLIV_007330	63224.6	1	19	23	90	0.0001	0.481	ELTEDEKEAEALK	K	Q	0.997	34.9	35.3	29.1	1504.74	1695	688382	234	246
NCLIV_007330	63224.6	1	19	23	90	0.0001	0.481	EREDYVNPELAEQHR	K	E	0.997	75.8	32.7	72.1	1884.88	1640	3190690	367	381
NCLIV_007330	63224.6	1	19	23	90	0.0001	0.481	FAEALEAYDAAIEK	K	N	0.997	50.4	34.9	47.1	1540.75	2292	2212600	258	271
NCLIV_007330	63224.6	1	19	23	90	0.0001	0.481	FAEALEAYDAAIEKNPNEILYLNNK	K	A	0.997	53.3	30.9	53.3	2853.43	2477	3827300	258	282
NCLIV_007330	63224.6	1	19	23	90	0.0001	0.481	GKYEEAVGFFTEAIK	K	C	0.997	53.9	34.9	50.2	1688.85	2422	3572110	21	35
NCLIV_007330	63224.6	1	19	23	90	0.0001	0.481	GLALEPTNQECIQGK	K	M	0.997	30.7	34.8	27.6	1657.82	1860.5	817341	471	485
NCLIV_007330	63224.6	1	19	23	90	0.0001	0.481	KGNLHMLLK	R	E	0.972	31.9	31.9	14.8	1053.62	1674	926958	451	459
NCLIV_007330	63224.6	1	19	23	90	0.0001	0.481	LEEALKDAEMCVK	K	L	0.997	58.1	35.3	54.6	1535.74	1869	299949	57	69
NCLIV_007330	63224.6	1	19	23	90	0.0001	0.481	LIMAQPDVR	K	V	0.997	40.7	36.9	26	1058.57	1578	3997680	174	182
NCLIV_007330	63224.6	1	19	23	90	0.0001	0.481	NALNEVKK	R	L	0.99	40.8	36.5	28	915.526	1295	477779	354	361
NCLIV_007330	63224.6	1	19	23	90	0.0001	0.481	NPNEILYLNNK	K	A	0.997	57.3	36.2	45.3	1331.7	2000	2820500	272	282
NCLIV_007330	63224.6	1	19	23	90	0.0001	0.481	SGAYASLNK	R	L	0.997	41.9	35.7	35.4	910.463	1446	1486720	48	56
NCLIV_007330	63224.6	1	19	23	90	0.0001	0.481	SGAYASLNKLEEALK	R	D	0.997	31.6	34	25.8	1593.85	2303	800476	48	62
NCLIV_007330	63224.6	1	19	23	90	0.0001	0.481	YKEAEATYQK	K	G	0.997	43.3	35.3	36.8	1230.6	1287	451285	91	100
NCLIV_007330	63224.6	1	19	23	90	0.0001	0.481	YQQEDPEYTQR	K	L	0.997	53.5	29.8	40.7	1456.63	1503	4559460	147	157
NCLIV_007390	60452.9	1	8	11	93	0.0001	0.381	ALSIESRPPIQEVIEAGAVPLFVQFLR	R	R	0.996	31.1	25	31.1	2979.67	3079	13000000	118	144
NCLIV_007390	60452.9	1	8	11	93	0.0001	0.381	DLVLQAGVLSPLLAQLNDSEAK	R	F	0.997	41.5	29.1	41.5	2294.26	2924.5	1158590	213	234
NCLIV_007390	60452.9	1	8	11	93	0.0001	0.381	DQIQQVIDAGLIHPLIELLSTADFDVR	R	K	0.997	49	27.1	49	3019.61	3160	5693880	379	405
NCLIV_007390	60452.9	1	8	11	93	0.0001	0.381	FEHLPQMMSMLSSGDPEQEFEATEQFR	K	R	0.997	53.8	25	51.2	3249.38	2222	542259	90	116
NCLIV_007390	60452.9	1	8	11	93	0.0001	0.381	GKPQPPFEWVQPALTTLAK	R	L	0.995	28.4	30	28.4	2108.15	2580	4265270	251	269
NCLIV_007390	60452.9	1	8	11	93	0.0001	0.381	IEAVIEAGVSR	R	R	0.997	58.4	35.8	42.2	1143.64	1845	3008450	297	307
NCLIV_007390	60452.9	1	8	11	93	0.0001	0.381	IVSVALEALENILR	K	V	0.997	60.2	27.7	53.9	1539.91	3068.5	4033370	447	460
NCLIV_007390	60452.9	1	8	11	93	0.0001	0.381	LQDAANQDIYEK	K	A	0.997	54.4	35	49.2	1407.68	1602.5	3817510	492	503
NCLIV_007390	60452.9	1	8	11	93	0.0001	0.381	QTEVVILCGAVPALLMLLSSPK	R	K	0.99	24.1	27.1	24.1	2339.31	3125	328981	338	359
NCLIV_007390	60452.9	1	8	11	93	0.0001	0.381	RLVELLGHK	R	S	0.981	34.4	26.8	16.6	1064.66	1675	675895	308	316
NCLIV_007390	60452.9	1	8	11	93	0.0001	0.381	STLVQTPALR	K	T	0.997	43.8	34.4	27.8	1085.63	1844	5322460	317	326
NCLIV_007390	60452.9	1	8	11	93	0.0001	0.381	TVGNIVTGDDR	R	Q	0.997	36.2	36.7	22.2	1146.58	1653	4766630	327	337
NCLIV_007470	133955	1	5	6	8	0	0.0674	AAEAEDRGGNQASVPR	R	N	0.972	24.1	34	17.1	1627.78	1271	7036.69	458	473
NCLIV_007470	133955	1	5	6	8	0	0.0674	GAASAGDGAALSGAAK	K	A	0.997	78.8	36.4	67	1274.63	1383	65101.6	1075	1090
NCLIV_007470	133955	1	5	6	8	0	0.0674	NVGDIQLVR	R	S	0.994	31.6	35	21.3	1013.57	1935	31201.6	644	652
NCLIV_007470	133955	1	5	6	8	0	0.0674	QGELGVPEHASDPSALFSQGSVAQGPR	R	D	0.997	35	31.4	35	2721.32	2050	35402	477	503
NCLIV_007470	133955	1	5	6	8	0	0.0674	QLEEESSDAREER	R	R	0.994	32	31.1	21.7	1577.7	1239.5	35985.5	1058	1070
NCLIV_007480,ncliv_improved_union_4_ORF179783	20789.7	0.99	1	1	1	0	0.0885	SVAGEQAVSLRPYDLEK	R	G	0.997	43.1	33.9	38.6	1861.97	2002	12642.1	63	79
NCLIV_007510,ncliv_improved_union_2_ORF15537	88954.5	1	3	3	6	0	0.0419	AAADAPGGQPAPR	R	E	0.997	37.6	36.5	27.2	1178.59	1213.5	16996	231	243
NCLIV_007510,ncliv_improved_union_2_ORF15537	88954.5	1	3	3	6	0	0.0419	ESLLAFANR	R	L	0.996	35.3	36.6	21.5	1020.55	2216	19419.9	392	400
NCLIV_007510,ncliv_improved_union_2_ORF15537	88954.5	1	3	3	6	0	0.0419	VQNNPAFYSWMR	R	N	0.997	38.5	33.3	34.2	1512.71	2313	47611.6	767	778
NCLIV_007520,ncliv_improved_union_5_ORF179774	38811.8	1	1	1	1	0	0.0479	DSSSPATFQQLLDSYSR	K	K	0.997	75	32.8	71.9	1901.89	2184	8593.83	189	205
NCLIV_007580	180067	1	6	7	24	0	0.0512	IVLWAVASPPTR	R	V	0.997	41.2	31.1	32.4	1309.76	2393.5	69699.6	1512	1523
NCLIV_007580	180067	1	6	7	24	0	0.0512	QEGPVEPGADTSGSAR	R	N	0.997	39.3	32.6	38.5	1557.71	1373	239037	1461	1476
NCLIV_007580	180067	1	6	7	24	0	0.0512	QYHMATGLPAMAPLFALGK	R	H	0.992	31	33.9	25.6	2049.03	2321	45651.3	954	972
NCLIV_007580	180067	1	6	7	24	0	0.0512	VAEAASAAGVDLR	R	E	0.997	54	36.3	38.5	1229.65	1691.5	263467	654	666
NCLIV_007580	180067	1	6	7	24	0	0.0512	VVTIVDPHLK	K	A	0.997	38.4	29.7	30.3	1120.67	1831	58161.4	1039	1048
NCLIV_007580	180067	1	6	7	24	0	0.0512	WQQTGIFYPFYR	R	A	0.997	33.9	34.6	27	1605.78	2658.5	34261.9	1240	1251
NCLIV_007620	29109.8	1	3	3	6	0	0.234	GPAGSHASAQKPLTSSALSPSHGYAGR	R	-	0.951	17.4	31.8	17.4	2592.29	1211	3683.75	256	282
NCLIV_007620	29109.8	1	3	3	6	0	0.234	IKFFGQQLPDPLEAQLPVAR	K	G	0.997	41.6	28.4	36.8	2267.26	2292	2509.33	236	255
NCLIV_007620	29109.8	1	3	3	6	0	0.234	VSGHLPEASAGPIDYSAGR	R	A	0.997	45.5	34	40	1883.92	1448.5	22339	134	152
NCLIV_007630	71973	0.997	1	1	2	0	0.0169	TGDSAPDAPSR	K	R	0.996	34.7	32.1	22.2	1073.49	1221	331063	91	101
NCLIV_007730	119435	1	14	20	40	0	0.219	AAFRPGGIFMGSVGIGK	K	G	0.997	43.6	33.9	36	1680.89	2194.5	80512.2	712	728
NCLIV_007730	119435	1	14	20	40	0	0.219	AVVEAFVR	R	M	0.99	34.2	36.2	17.3	890.509	1935	66913.7	185	192
NCLIV_007730	119435	1	14	20	40	0	0.219	ESAEAAAVNGNEPK	R	A	0.997	42.7	33.4	39	1386.65	1424	31347.5	698	711
NCLIV_007730	119435	1	14	20	40	0	0.219	FAMDKFESAPQLLQR	K	R	0.997	57.7	34.3	51.4	1796.9	2056	102978	682	696
NCLIV_007730	119435	1	14	20	40	0	0.219	FESAPQLLQR	K	R	0.997	33.1	36.5	27.4	1188.64	2005	32638.6	687	696
NCLIV_007730	119435	1	14	20	40	0	0.219	GNVIDPLEVISGISLAELQAK	K	L	0.975	20.1	29	20.1	2166.2	4175	1595.45	591	611
NCLIV_007730	119435	1	14	20	40	0	0.219	IKPVGYVMVTDAAPGK	K	E	0.997	36.4	33.9	36.4	1661.89	1799	17737.5	910	925
NCLIV_007730	119435	1	14	20	40	0	0.219	ISQEGGPFAGQHR	K	F	0.997	79.2	34.5	58.7	1383.68	1558.5	81081.7	350	362
NCLIV_007730	119435	1	14	20	40	0	0.219	ITPAHDKNDYAIAK	K	R	0.984	23.8	34.9	23.8	1556.81	1420	32925.4	321	334
NCLIV_007730	119435	1	14	20	40	0	0.219	LHTGNLPEKEIK	K	R	0.997	42.1	33.3	39.1	1378.77	1490	53747.2	612	623
NCLIV_007730	119435	1	14	20	40	0	0.219	LIHPFFPHR	R	D	0.973	24.2	34.7	17.4	1163.65	1962	106656	292	300
NCLIV_007730	119435	1	14	20	40	0	0.219	MYDAGLIYR	R	E	0.997	48.7	35.6	41.3	1101.54	2014.5	146815	193	201
NCLIV_007730	119435	1	14	20	40	0	0.219	QVSGSSPAPVSAELAATTK	R	K	0.997	56	34.2	55.7	1800.93	2318	48254.1	45	63
NCLIV_007730	119435	1	14	20	40	0	0.219	QVSGSSPAPVSAELAATTKK	R	E	0.997	62.3	32.7	62.3	1929.03	1778	73107.9	45	64
NCLIV_007730	119435	1	14	20	40	0	0.219	SLIAALDIPPK	R	I	0.997	43.9	29.3	37.5	1137.69	2415	86808.3	899	909
NCLIV_007730	119435	1	14	20	40	0	0.219	VEDLAAIAK	R	M	0.996	36.5	36.7	25.5	929.53	1853	109583	942	950
NCLIV_007730	119435	1	14	20	40	0	0.219	VPNTHAMQLPR	K	C	0.997	45.7	36	34.1	1263.66	1561	63678.9	383	393
NCLIV_007730	119435	1	14	20	40	0	0.219	VTKPAQQEETWIVGR	R	T	0.997	50	33.8	40.3	1741.92	1939	310745	467	481
NCLIV_007730	119435	1	14	20	40	0	0.219	VVADEHVVATFGTGAVK	R	I	0.997	67.9	34.1	59.6	1699.9	1936.5	132365	304	320
NCLIV_007770	42172.2	1	23	31	109	0.0001	0.606	DGSTSVNIR	R	V	0.997	46.6	37.7	25.3	948.475	1007	7923.23	106	114
NCLIV_007770	42172.2	1	23	31	109	0.0001	0.606	DGSTSVNIRVPAK	R	E	0.997	48.6	35.4	41.4	1343.73	1259	14932.8	106	118
NCLIV_007770	42172.2	1	23	31	109	0.0001	0.606	DLPDIDESRSPVLK	K	R	0.993	32.4	34.9	27.2	1583.83	1562	3510.11	82	95
NCLIV_007770	42172.2	1	23	31	109	0.0001	0.606	ETAPEIDR	R	N	0.972	33.7	34.8	13.3	930.453	1029	2964.24	267	274
NCLIV_007770	42172.2	1	23	31	109	0.0001	0.606	ETAPEIDRNFLADFALTQSR	R	H	0.997	44.2	32.9	30.9	2294.14	2204	31883.6	267	286
NCLIV_007770	42172.2	1	23	31	109	0.0001	0.606	GLVGDMLETGR	K	S	0.997	63.1	37	50.8	1147.58	1424.5	93157.3	190	200
NCLIV_007770	42172.2	1	23	31	109	0.0001	0.606	GPFLTYIFHPLTK	R	G	0.997	58.9	32.8	55.5	1533.85	2286.5	88640	177	189
NCLIV_007770	42172.2	1	23	31	109	0.0001	0.606	GSTHHVPLSEMTFWSWMSYLK	K	D	0.997	48.5	29.6	48.5	2556.17	2344	3816.81	61	81
NCLIV_007770	42172.2	1	23	31	109	0.0001	0.606	HTVKSDVYSLGVAFR	R	N	0.991	26.1	33.9	21	1678.89	1673	11696.6	287	301
NCLIV_007770	42172.2	1	23	31	109	0.0001	0.606	KSPLLLPSLGEFR	K	G	0.997	37.7	30.2	29.6	1456.85	3148	31796.2	164	176
NCLIV_007770	42172.2	1	23	31	109	0.0001	0.606	LINLLDPK	R	Y	0.99	48.5	30	0	925.572	1872	32997.2	141	148
NCLIV_007770	42172.2	1	23	31	109	0.0001	0.606	LINLLDPKYSVYEAYLYR	R	E	0.997	39.6	31.4	37.8	2233.19	2285	2849.54	141	158
NCLIV_007770	42172.2	1	23	31	109	0.0001	0.606	LLSGSILR	R	R	0.99	52.3	33.1	23.3	858.541	1570	18319.2	97	104
NCLIV_007770	42172.2	1	23	31	109	0.0001	0.606	LLSLSEEQEK	R	E	0.997	50.7	36.9	35.8	1175.62	1422	7410.78	123	132
NCLIV_007770	42172.2	1	23	31	109	0.0001	0.606	LLSLSEEQEKEGVSVK	R	V	0.997	60.7	33.8	56.6	1774.94	1452.5	16988.7	123	138
NCLIV_007770	42172.2	1	23	31	109	0.0001	0.606	NFLADFALTQSR	R	H	0.997	79.2	35.5	56.9	1382.71	2149.5	9695.62	275	286
NCLIV_007770	42172.2	1	23	31	109	0.0001	0.606	NLLQLVGNGSMGPDDGGIVR	R	R	0.997	49.9	33.7	49.9	2028.02	1999	17629.1	302	321
NCLIV_007770	42172.2	1	23	31	109	0.0001	0.606	NLLQLVGNGSMGPDDGGIVRR	R	D	0.997	32.4	32.5	27.1	2168.12	1885	40845.2	302	322
NCLIV_007770	42172.2	1	23	31	109	0.0001	0.606	SDVYSLGVAFR	K	N	0.997	62.6	35.9	47.3	1213.62	1890	49637.8	291	301
NCLIV_007770	42172.2	1	23	31	109	0.0001	0.606	SLPDLQLLAANMVAGLHSLHK	R	L	0.994	26.7	29.6	26.7	2228.22	2578	658.235	201	221
NCLIV_007770	42172.2	1	23	31	109	0.0001	0.606	SPLLLPSLGEFR	K	G	0.997	52.1	33.4	22.2	1328.76	2236	21028.8	165	176
NCLIV_007770	42172.2	1	23	31	109	0.0001	0.606	VVLGELQTAAPIGTESR	K	V	0.997	56.8	32.8	46.8	1740.95	1736	37724.4	242	258
NCLIV_007770	42172.2	1	23	31	109	0.0001	0.606	VWAGLLGR	R	E	0.99	58	35.8	24.7	871.515	2803	137632	259	266
NCLIV_007770	42172.2	1	23	31	109	0.0001	0.606	YSVYEAYLYR	K	E	0.997	59.4	34.7	51.8	1326.64	2804	92205.6	149	158
NCLIV_007800	212332	1	30	36	121	0.0001	0.2	ADDEEPAAASTSTPQEPSK	K	Q	0.997	71.3	29.5	71.3	1930.85	1483	68685.3	1264	1282
NCLIV_007800	212332	1	30	36	121	0.0001	0.2	EAEDVLSR	R	L	0.973	32.4	37.2	13.3	918.453	1457	197161	637	644
NCLIV_007800	212332	1	30	36	121	0.0001	0.2	EAHGQETLEDR	R	K	0.991	25.9	32.9	20.6	1284.58	1081	6712.15	1228	1238
NCLIV_007800	212332	1	30	36	121	0.0001	0.2	FGVYAEAVR	K	I	0.997	60.8	36	41.3	1011.53	1903	654669	766	774
NCLIV_007800	212332	1	30	36	121	0.0001	0.2	FVSTSLSTLVAR	R	R	0.997	60.7	33.1	46.5	1280.72	2227	212239	186	197
NCLIV_007800	212332	1	30	36	121	0.0001	0.2	GKDLDASIPVYVQTEGSR	R	T	0.997	50.2	34	40.3	1934.98	1992	211636	525	542
NCLIV_007800	212332	1	30	36	121	0.0001	0.2	GLPFSEAAPLLESSK	R	L	0.997	49.7	35.1	43.6	1545.82	2426	115103	925	939
NCLIV_007800	212332	1	30	36	121	0.0001	0.2	GMMSPVSSLHFLTAMATGEER	R	I	0.997	37.1	29.9	27.4	2300.04	2190	69453	991	1011
NCLIV_007800	212332	1	30	36	121	0.0001	0.2	GTGDNPPPLPSYVFGPR	R	S	0.997	43.7	34.2	41.5	1770.88	2356.5	148011	1037	1053
NCLIV_007800	212332	1	30	36	121	0.0001	0.2	IFTPFNGIDPTER	R	S	0.997	55.8	35.3	46.8	1506.76	2380	161283	555	567
NCLIV_007800	212332	1	30	36	121	0.0001	0.2	IGASLAALQPHLLLK	K	S	0.997	36.5	25	36.5	1544.95	2404.5	158315	426	440
NCLIV_007800	212332	1	30	36	121	0.0001	0.2	LNAFLSATHLAPQVHR	R	N	0.997	36.6	32.1	36.6	1774.97	2017	56136.4	725	740
NCLIV_007800	212332	1	30	36	121	0.0001	0.2	LQEADRMFLTVYPR	R	S	0.986	27.2	34.6	18.5	1754.89	1986	66206.4	679	692
NCLIV_007800	212332	1	30	36	121	0.0001	0.2	LSTTALELSHDAQAVLR	R	G	0.997	49.5	32.8	38.9	1824.98	2338	303847	1020	1036
NCLIV_007800	212332	1	30	36	121	0.0001	0.2	MFLTVYPR	R	S	0.99	45.1	35.6	27.1	1042.54	2178	425472	685	692
NCLIV_007800	212332	1	30	36	121	0.0001	0.2	MLEPLFENPGLNK	R	N	0.997	59.8	35.8	46.3	1517.77	2251.5	149978	898	910
NCLIV_007800	212332	1	30	36	121	0.0001	0.2	NLALLLEVIEDPHTPLEALLLGNSK	R	F	0.997	60.3	25	60.3	2712.52	3108	397760	741	765
NCLIV_007800	212332	1	30	36	121	0.0001	0.2	QDLVHDGDDKVFLLRPR	R	S	0.956	20.1	32.7	16.2	2023.07	1946	84652	273	289
NCLIV_007800	212332	1	30	36	121	0.0001	0.2	QGFTVFELPPADSLTAAGSR	K	H	0.977	23.6	33.8	18.3	2064.04	2516	3912.13	1283	1302
NCLIV_007800	212332	1	30	36	121	0.0001	0.2	SGVGFSVK	K	R	0.989	31.6	35.4	17.5	780.425	1738	301219	596	603
NCLIV_007800	212332	1	30	36	121	0.0001	0.2	SGVGFSVKR	K	T	0.989	35.2	35.1	15.2	936.526	1487	73269.4	596	604
NCLIV_007800	212332	1	30	36	121	0.0001	0.2	SPLGAVAAAADELTGR	R	R	0.997	71.2	35.1	67.7	1498.79	2593	10626	1054	1069
NCLIV_007800	212332	1	30	36	121	0.0001	0.2	SPLGAVAAAADELTGRR	R	A	0.972	23.9	33.8	17	1654.89	2561	13497.5	1054	1070
NCLIV_007800	212332	1	30	36	121	0.0001	0.2	TPEALLFLEDLLK	R	T	0.997	56.7	31.2	51.3	1501.85	3110.5	1119600	605	617
NCLIV_007800	212332	1	30	36	121	0.0001	0.2	TPLAPASQAALADLSPFTR	K	E	0.997	60.7	32.7	60.7	1927.03	2550	335863	618	636
NCLIV_007800	212332	1	30	36	121	0.0001	0.2	TTPSADVAEGR	R	C	0.997	35.5	35.3	26	1103.53	1372	276401	796	806
NCLIV_007800	212332	1	30	36	121	0.0001	0.2	VLEELLGLNPR	K	S	0.997	42.3	31.5	27.5	1252.73	2331	22039.6	1085	1095
NCLIV_007800	212332	1	30	36	121	0.0001	0.2	VPSDDKELHAFDK	K	A	0.997	36.7	34.8	33.2	1500.73	1558	58258.1	1160	1172
NCLIV_007800	212332	1	30	36	121	0.0001	0.2	YISSQASSR	R	Q	0.964	26.7	35	14.2	998.49	1236	132497	1396	1404
NCLIV_007800	212332	1	30	36	121	0.0001	0.2	YQAPVLSSVDR	K	T	0.983	26	36.3	19.7	1234.64	1842	219125	1110	1120
NCLIV_007830	106240	1	4	4	19	0	0.111	AHEAMAAYQNHPR	R	V	0.997	45.1	33.1	45.1	1495.69	1333	17210.6	783	795
NCLIV_007830	106240	1	4	4	19	0	0.111	EQLLQLEKER	R	F	0.997	38.3	34.8	20.5	1285.71	1835	29115.2	952	961
NCLIV_007830	106240	1	4	4	19	0	0.111	FAVYHDEL	R	-	0.96	26.8	36.5	15.6	993.468	2045	31974.5	962	969
NCLIV_007830	106240	1	4	4	19	0	0.111	FTGGPPGEPQFTLGR	R	F	0.997	63.1	35.2	59.3	1560.78	2104	74213.5	806	820
NCLIV_007830	106240	1	4	4	19	0	0.111	GGRGEVSETQTIR	R	Q	0.997	47.8	35.8	39.7	1389.71	1313	155850	147	159
NCLIV_007830	106240	1	4	4	19	0	0.111	GLSWVGIGPTR	R	K	0.997	35.8	35.3	23.9	1142.63	2267	27132.8	700	710
NCLIV_007830	106240	1	4	4	19	0	0.111	HAALEAYLK	R	Q	0.997	37.3	36.4	33	1015.56	1813.5	103777	642	650
NCLIV_007830	106240	1	4	4	19	0	0.111	LASDVQTPENVEEGEASR	R	G	0.997	53.4	32.5	51.2	1930.9	1586	93253.1	106	123
NCLIV_007830	106240	1	4	4	19	0	0.111	RAHEAMAAYQNHPR	R	V	0.989	33.6	34.3	21	1651.79	1195	18262	782	795
NCLIV_007830	106240	1	4	4	19	0	0.111	VEGESPDISR	R	F	0.994	32.4	34.6	21.3	1088.52	1354.5	138650	796	805
NCLIV_007860	63457.5	1	16	24	108	0.0001	0.512	ASMAWGVEAR	K	V	0.97	29.6	34.9	13.7	1093.51	1763	1795420	405	414
NCLIV_007860	63457.5	1	16	24	108	0.0001	0.512	AVEVHQFHHGR	R	R	0.997	39.1	35.9	27.1	1316.66	1299	1535290	558	568
NCLIV_007860	63457.5	1	16	24	108	0.0001	0.512	DCEQVTVFPPGHFYLSTINEGK	K	G	0.997	35.5	30.9	28.9	2538.2	2403	5255510	176	197
NCLIV_007860	63457.5	1	16	24	108	0.0001	0.512	EALEAAVR	R	K	0.987	38.5	36.8	12.7	858.468	1683.5	616939	227	234
NCLIV_007860	63457.5	1	16	24	108	0.0001	0.512	EQFSDGVGYEWIDHLK	K	S	0.997	44.8	32.3	44.8	1922.89	2431	626515	464	479
NCLIV_007860	63457.5	1	16	24	108	0.0001	0.512	FQVNADQSGR	K	A	0.997	38.2	36	25.9	1121.53	1522	7723860	548	557
NCLIV_007860	63457.5	1	16	24	108	0.0001	0.512	GFLDFAMSIDPEDK	R	M	0.997	49.2	31.3	45	1600.72	2587	2898760	421	434
NCLIV_007860	63457.5	1	16	24	108	0.0001	0.512	GPDSNGVHVQTYPDSLCSAVAHER	R	L	0.996	39.7	28.8	39.7	2596.18	1960	230217	32	55
NCLIV_007860	63457.5	1	16	24	108	0.0001	0.512	GSHIWTNQIHAFSIGLK	K	G	0.986	20.7	33.2	20.7	1909.01	2279.5	2072340	273	289
NCLIV_007860	63457.5	1	16	24	108	0.0001	0.512	GYLPDEVLYR	K	Q	0.99	25.7	36	22	1224.63	2217	2143040	452	461
NCLIV_007860	63457.5	1	16	24	108	0.0001	0.512	HRGPDSNGVHVQTYPDSLCSAVAHER	R	L	0.997	31.2	29.6	27.4	2889.34	1841.5	2809230	30	55
NCLIV_007860	63457.5	1	16	24	108	0.0001	0.512	LAIVDPATGK	R	Q	0.99	33.1	34.1	17.2	984.573	1829.5	2682730	56	65
NCLIV_007860	63457.5	1	16	24	108	0.0001	0.512	LLFPTNTPVTK	K	E	0.996	34.6	33.6	22.4	1230.71	1877.5	3350630	496	506
NCLIV_007860	63457.5	1	16	24	108	0.0001	0.512	LSLVHYYDCLR	K	A	0.997	38.4	35.1	34.1	1438.71	2174.5	2873980	391	401
NCLIV_007860	63457.5	1	16	24	108	0.0001	0.512	QKEQFSDGVGYEWIDHLK	R	S	0.997	42.6	32.7	40.3	2179.05	2294	7826240	462	479
NCLIV_007860	63457.5	1	16	24	108	0.0001	0.512	TASDCQPLPSLFK	K	F	0.997	54	35.6	44.3	1463.72	2254	5028880	104	116
NCLIV_007860	63457.5	1	16	24	108	0.0001	0.512	TVHTGPSIACSTAAAIQWNAK	R	F	0.997	70.4	33.4	64.1	2184.09	2099	220134	527	547
NCLIV_007860	63457.5	1	16	24	108	0.0001	0.512	VADVLGTVHHQFTFEVEEGLDALDDVIYMIETYDITTVR	K	A	0.997	54.5	25.7	53.6	4470.17	3195	684668	300	338
NCLIV_007860	63457.5	1	16	24	108	0.0001	0.512	VVLTGEGADEVFGGYLYFHSAPNK	K	E	0.997	52.2	31.7	52.2	2570.26	2524	6695500	357	380
NCLIV_007860	63457.5	1	16	24	108	0.0001	0.512	YYSPSWWGLEKPLPTYR	R	C	0.997	55.9	33.4	55.9	2143.06	2463.5	552341	203	219
NCLIV_007880	190244	1	1	1	1	0	0.0072	LAEANPIETNNSR	R	L	0.997	31.5	35.2	31.5	1428.71	1501	53915.1	405	417
NCLIV_007900	45487.9	1	3	4	5	0	0.0859	HVPGPIEYIDVPQER	R	I	0.997	38.4	34.8	32	1748.9	2110.5	534260	175	189
NCLIV_007900	45487.9	1	3	4	5	0	0.0859	IQVQDVIR	K	K	0.99	34.2	34.4	17.6	970.568	1911	1196980	53	60
NCLIV_007900	45487.9	1	3	4	5	0	0.0859	VPHQVPVDVYK	R	E	0.989	28.2	34.7	23.1	1280.7	1832.5	384623	277	287
NCLIV_007950	15222.2	0.994	1	1	1	0	0.0797	AYCQELLAVLK	R	A	0.991	32.7	35	23	1307.7	2233	4775.95	78	88
NCLIV_008040	75038.5	1	2	2	2	0	0.038	AAHEVLTDDDMR	R	A	0.995	32.1	30.5	28.6	1388.61	1348	128930	354	365
NCLIV_008040	75038.5	1	2	2	2	0	0.038	AAYDSTGLLPAHVAR	R	A	0.997	39.8	34.7	35.4	1541.81	1863	302218	366	380
NCLIV_008100	115020	1	4	4	9	0	0.0674	HLVPTVASLQQSPSAAEQK	K	A	0.997	59.8	33	59.8	1991.06	1863	167991	155	173
NCLIV_008100	115020	1	4	4	9	0	0.0674	LAAADVAQSK	R	D	0.997	59.9	37.4	39.8	973.531	1400	333072	1002	1011
NCLIV_008100	115020	1	4	4	9	0	0.0674	LAAADVAQSKDLVEEVTDVQGSVQR	R	C	0.996	28.7	31	27.2	2628.35	2338	22966.3	1002	1026
NCLIV_008100	115020	1	4	4	9	0	0.0674	QATEILLR	K	L	0.99	49.5	35.3	16.3	943.557	1929	163780	621	628
NCLIV_008100	115020	1	4	4	9	0	0.0674	VLILGLAR	K	M	0.955	31.2	25	12.3	854.582	2314	35512.1	923	930
NCLIV_008100	115020	1	4	4	9	0	0.0674	VQMQLADALAR	R	I	0.997	36.9	36.6	28.9	1215.65	2142	95562.7	124	134
NCLIV_008150	72003.8	0.996	1	1	1	0	0.0185	LFNVNDYPFPYK	R	V	0.997	55.4	35	51.2	1516.75	2077	6739.47	486	497
NCLIV_008170	25040.8	1	5	6	60	0.0001	0.36	AKTMDVPIFVGLAER	K	D	0.991	31.5	33.9	21.2	1662.89	1931	3441.17	200	214
NCLIV_008170	25040.8	1	5	6	60	0.0001	0.36	DGGFAVSFVTH	R	-	0.974	19.3	36	19.3	1136.54	2001	8895.3	215	225
NCLIV_008170	25040.8	1	5	6	60	0.0001	0.36	DLLAAAIVPASSISFK	K	A	0.997	53.8	30.7	42.3	1602.91	2362	93202.5	184	199
NCLIV_008170	25040.8	1	5	6	60	0.0001	0.36	EYRGDFLIISK	K	S	0.997	37.7	34.8	27.9	1340.72	1749	7957.57	141	151
NCLIV_008170	25040.8	1	5	6	60	0.0001	0.36	GDFLIISK	R	S	0.99	53.4	34.3	24.1	892.514	1777	16211.9	144	151
NCLIV_008170	25040.8	1	5	6	60	0.0001	0.36	HFNTEDVFYSAK	R	D	0.997	53.8	33	53.8	1457.67	1785	162275	172	183
NCLIV_008170	25040.8	1	5	6	60	0.0001	0.36	NVVLLGLSER	R	Q	0.997	59.7	33.1	42.2	1099.65	1863	83133.3	158	167
NCLIV_008170	25040.8	1	5	6	60	0.0001	0.36	SDLDERNVVLLGLSER	K	Q	0.993	31.7	33.5	19.9	1814.96	1906	3518.25	152	167
NCLIV_008170	25040.8	1	5	6	60	0.0001	0.36	TMDVPIFVGLAER	K	D	0.997	49	35.4	35.8	1447.76	2224.5	108699	202	214
NCLIV_008230	72587.1	1	10	12	31	0	0.268	AGADAIATYYAK	R	E	0.997	43.5	35.3	28.9	1214.61	2251	123565	637	648
NCLIV_008230	72587.1	1	10	12	31	0	0.268	AGADMVCPSDMMDGR	R	V	0.994	29.2	25	29.2	1660.61	1385	193101	488	502
NCLIV_008230	72587.1	1	10	12	31	0	0.268	DALDSHMTGGTDK	R	K	0.997	53.3	29.1	51.3	1363.58	1252	75952.8	537	549
NCLIV_008230	72587.1	1	10	12	31	0	0.268	EAEADVTEGADMLMVKPGLPYLDILAK	R	I	0.997	53.7	30.8	53.7	2889.46	2685.5	3768440	565	591
NCLIV_008230	72587.1	1	10	12	31	0	0.268	EAYPDVLLLADVALDPYSSVGHDGVMDEESGK	K	I	0.997	49.2	27.8	48.9	3407.58	2908.5	1109910	437	468
NCLIV_008230	72587.1	1	10	12	31	0	0.268	EVVLEVLK	K	S	0.969	33.2	32.8	10.4	928.571	2151	587430	625	632
NCLIV_008230	72587.1	1	10	12	31	0	0.268	QLVQENLVKPSSLIYPLFIHDEETSVPIPSMPGQK	R	R	0.969	18.9	25.5	18.9	3950.06	2603	160015	347	381
NCLIV_008230	72587.1	1	10	12	31	0	0.268	RAGADAIATYYAK	R	E	0.997	44.4	35.2	34.9	1370.71	1741	284756	636	648
NCLIV_008230	72587.1	1	10	12	31	0	0.268	TVMAEESYNPDGLMPR	K	A	0.997	53.9	29.3	53.9	1841.8	1811	2021610	415	430
NCLIV_008230	72587.1	1	10	12	31	0	0.268	TYQMDPSNSR	K	E	0.997	36	28.2	26.8	1214.51	1223	544417	551	560
NCLIV_008230	72587.1	1	10	12	31	0	0.268	YASSFYGPFR	K	D	0.997	39.7	34.3	39.3	1194.56	2191	2639010	527	536
NCLIV_008310,ncliv_improved_union_4_ORF177099	58674.2	1	2	2	2	0	0.0423	GPVAGETVETGFR	K	D	0.996	33	36.6	30.8	1319.66	1815	362439	438	450
NCLIV_008310,ncliv_improved_union_4_ORF177099	58674.2	1	2	2	2	0	0.0423	RGEHVDTPER	R	W	0.979	31.1	35.9	16.1	1195.58	1141	33223.5	355	364
NCLIV_008320	76162.3	1	3	3	4	0	0.105	QGLLAEMGEAFGASVYALEHR	K	Y	0.997	40.4	33.1	38.6	2249.1	3074	415271	242	262
NCLIV_008320	76162.3	1	3	3	4	0	0.105	SKYPASILGAISSSSPVEASALFQAFDQTVQR	R	V	0.996	31.7	28.2	31.7	3355.72	2608	747.705	333	364
NCLIV_008320	76162.3	1	3	3	4	0	0.105	VALLYVIADAVAQSVQYNR	R	N	0.997	34.1	30.8	34.1	2093.14	2835	4073.37	414	432
NCLIV_008340	13157.9	1	6	8	16	0	0.475	GKVYWWCSCGLSK	K	T	0.995	29.8	32.4	29.8	1630.75	1972	7445.3	28	40
NCLIV_008340	13157.9	1	6	8	16	0	0.475	GTPFKPVMYIPALTGK	K	K	0.997	57.5	32.4	44.9	1719.95	2044	40392.5	51	66
NCLIV_008340	13157.9	1	6	8	16	0	0.475	GTPFKPVMYIPALTGKK	K	L	0.994	33.3	29.6	33.3	1848.05	2068	4490.96	51	67
NCLIV_008340	13157.9	1	6	8	16	0	0.475	TQPWCDGAHK	K	G	0.98	28.9	30.6	24.4	1199.53	1187	76537.4	41	50
NCLIV_008340	13157.9	1	6	8	16	0	0.475	VYWWCSCGLSK	K	T	0.997	55.5	30.1	54.6	1445.63	2161	50052.5	30	40
NCLIV_008340	13157.9	1	6	8	16	0	0.475	YSGTRPLCNGTHLWVK	K	C	0.997	32.9	34.1	32.9	1888.95	1616	60388.1	74	89
NCLIV_008410	14236.7	1	4	5	46	0.0001	0.548	FLVPMNMLVGEFK	K	Y	0.997	47.8	35.1	35.7	1556.79	2140	123710	48	60
NCLIV_008410	14236.7	1	4	5	46	0.0001	0.548	FLVPMNMLVGEFKYIIHK	K	H	0.964	19.3	31.8	19.3	2211.17	3427	3219.58	48	65
NCLIV_008410	14236.7	1	4	5	46	0.0001	0.548	HINQCAQNSGLPLTHEK	K	T	0.997	58.1	33.5	56.2	1946.95	1285	392369	66	82
NCLIV_008410	14236.7	1	4	5	46	0.0001	0.548	KFLVPMNMLVGEFK	K	Y	0.992	28	34.6	28	1684.88	1972	59710.3	47	60
NCLIV_008410	14236.7	1	4	5	46	0.0001	0.548	PSIRDEVSFEK	M	R	0.997	58.8	36.1	46.3	1306.66	1567	66482	2	12
NCLIV_008410	14236.7	1	4	5	46	0.0001	0.548	SDLPVIDK	R	K	0.99	45.2	37.1	22.7	886.488	1561	170178	38	45
NCLIV_008410	14236.7	1	4	5	46	0.0001	0.548	SDLPVIDKK	R	K	0.994	32.2	35.3	20.9	1014.58	1379	146320	38	46
NCLIV_008410	14236.7	1	4	5	46	0.0001	0.548	TIYLFVENTAPK	K	A	0.997	59.2	34.6	51.2	1395.75	2103.5	123272	83	94
NCLIV_008670	20055.5	0.998	1	1	1	0	0.0556	APSNIWFLLR	R	T	0.997	44.3	34.9	34.4	1216.68	2782	14303.1	71	80
NCLIV_008680	73418.9	1	4	5	21	0	0.168	APTETLPSEPPMLAVDR	K	F	0.997	33.9	34.4	27.8	1823.92	2233	24562.4	392	408
NCLIV_008680	73418.9	1	4	5	21	0	0.168	AVDSQAPNSEGAADAK	R	S	0.997	53.2	32.8	46.9	1530.7	1274.5	48161.8	590	605
NCLIV_008680	73418.9	1	4	5	21	0	0.168	AVPLHQFPISALTDMVNTLTK	R	Q	0.997	30.9	30.7	30.9	2312.23	2552	32450.1	288	308
NCLIV_008680	73418.9	1	4	5	21	0	0.168	HKPSADEIFK	K	Y	0.997	36.7	36	28.8	1171.61	1603	63553	115	124
NCLIV_008680	73418.9	1	4	5	21	0	0.168	MNVPATASSSSPGK	K	S	0.997	73	35.1	56.7	1349.64	1257	49828.3	38	51
NCLIV_008680	73418.9	1	4	5	21	0	0.168	RLSKPAESLR	R	A	0.997	49	33	25.3	1156.68	1348	276184	580	589
NCLIV_008680	73418.9	1	4	5	21	0	0.168	SFEHAQQMVEWR	K	R	0.997	37.7	31.4	35.5	1563.7	1786	33075.4	194	205
NCLIV_008680	73418.9	1	4	5	21	0	0.168	SLTPGETALLQSR	K	Q	0.997	58.9	35.4	36.5	1372.74	2005.5	194516	52	64
NCLIV_008730	17795.6	1	4	5	165	0.0002	0.285	EILGTCNSVGCTVDGK	K	S	0.997	57.8	32.9	56.3	1709.78	1901.5	1412910	131	146
NCLIV_008730	17795.6	1	4	5	165	0.0002	0.285	EILGTCNSVGCTVDGKSPK	K	Q	0.997	55.5	32.9	52.7	2021.96	1684	9231.67	131	149
NCLIV_008730	17795.6	1	4	5	165	0.0002	0.285	QVGGEVGASSVLAPK	R	L	0.997	59.6	34.9	54.8	1398.76	2232	3579270	17	31
NCLIV_008730	17795.6	1	4	5	165	0.0002	0.285	SKSQACEFSGTVK	R	E	0.997	61	34.2	53.5	1428.68	1444	533717	118	130
NCLIV_008730	17795.6	1	4	5	165	0.0002	0.285	SQACEFSGTVK	K	E	0.997	58.4	32.5	48.1	1213.55	1547	744735	120	130
NCLIV_008780	166916	1	1	1	1	0	0.0057	LATANVPLR	R	Q	0.997	67.7	31.6	43.6	954.573	1717	64563.1	748	756
NCLIV_008790	57723.7	1	1	1	2	0	0.0235	EPFYPSLTADQLR	R	Q	0.997	44.6	35.2	41	1536.77	2260.5	931711	14	26
NCLIV_008810	16706.1	1	7	9	24	0	0.535	EAGPESVTYQQVAR	K	L	0.997	41.5	35.2	38	1534.75	1578	58432.3	64	77
NCLIV_008810	16706.1	1	7	9	24	0	0.535	GGVDAVQELSMMAR	K	E	0.997	42.2	33	40.5	1495.69	1767.5	67942.7	12	25
NCLIV_008810	16706.1	1	7	9	24	0	0.535	LFLLSPVPK	R	L	0.997	46.9	26.4	27.7	1013.64	2174.5	149976	78	86
NCLIV_008810	16706.1	1	7	9	24	0	0.535	NFQQTIAQAIQAQR	K	D	0.997	53.2	34.8	36.1	1616.85	2294	36038.7	129	142
NCLIV_008810	16706.1	1	7	9	24	0	0.535	QSADLQQEATK	K	L	0.997	55.2	35.9	53.6	1218.6	1053	21997.1	94	104
NCLIV_008810	16706.1	1	7	9	24	0	0.535	RNEAALEMLK	K	E	0.987	34.7	36.9	16.7	1190.62	1438	55242.7	54	63
NCLIV_008810	16706.1	1	7	9	24	0	0.535	SVDAQAVELRK	K	N	0.997	41.8	35.6	33.4	1215.67	1261	37716.1	118	128
NCLIV_008850	221892	1	8	8	33	0	0.0727	AASQQAAEAAVAAVVDNLK	R	A	0.973	20	33.7	18.7	1826.96	2614	2848.79	1126	1144
NCLIV_008850	221892	1	8	8	33	0	0.0727	AATLAAQEQQK	K	M	0.957	34.5	36.9	17.9	1158.61	998	1111.99	1584	1594
NCLIV_008850	221892	1	8	8	33	0	0.0727	ELEAAHELQR	K	K	0.997	53.6	35.5	36.6	1195.61	1709.5	62327.4	1361	1370
NCLIV_008850	221892	1	8	8	33	0	0.0727	IPTLELDNER	K	L	0.997	49.6	35.7	41.2	1199.63	2191	134301	1348	1357
NCLIV_008850	221892	1	8	8	33	0	0.0727	LAELGAQELQQQVER	R	G	0.997	52.1	34.2	44.6	1711.9	1964	28119.6	858	872
NCLIV_008850	221892	1	8	8	33	0	0.0727	LLQLTETEAEAK	K	S	0.994	33.3	35.8	25.8	1345.72	2277	45104.8	620	631
NCLIV_008850	221892	1	8	8	33	0	0.0727	LQQQLQAIGAER	R	A	0.997	56.4	33.5	39.9	1354.74	1799	48432	1443	1454
NCLIV_008850	221892	1	8	8	33	0	0.0727	QEQQQQLEEAAEAAR	R	V	0.98	29.7	33.8	29.7	1728.81	1860.5	2121.37	235	249
NCLIV_008850	221892	1	8	8	33	0	0.0727	SVLDAAAAQAQK	R	E	0.997	46.9	36.6	34.4	1172.63	1468	57275.6	1597	1608
NCLIV_008850	221892	1	8	8	33	0	0.0727	VGVVAVATAGQALEATK	R	A	0.997	47.2	31.7	47.2	1584.9	1888	50849.8	1567	1583
NCLIV_008850	221892	1	8	8	33	0	0.0727	VLQESNDQLQR	K	D	0.995	32.1	35.9	22.7	1329.68	1503	328984	331	341
NCLIV_008860	45643.1	0.99	1	1	1	0	0.041	PSGSAAVDSGATPALTR	M	R	0.997	46.9	35	30.5	1557.79	1848	12799.8	2	18
NCLIV_008880,ncliv_improved_union_1_ORF19749	8761.5	0.999	1	1	3	0	0.156	QALQEKEGIDVK	K	Q	0.99	32.9	35.5	22	1357.73	1251	23940.5	28	39
NCLIV_008890	10203.6	1	4	5	17	0	0.571	CIDVPGNSLTSTQQQCVSNCTK	R	T	0.997	32.6	28.1	32.6	2497.11	1576	27540.1	38	59
NCLIV_008890	10203.6	1	4	5	17	0	0.571	ELQAQGGASGFSQ	K	-	0.997	57.8	34.3	56.9	1279.59	1396	45271.4	79	91
NCLIV_008890	10203.6	1	4	5	17	0	0.571	GLAEKELQAQGGASGFSQ	R	-	0.997	73.2	34.4	69.6	1777.87	1597	110822	74	91
NCLIV_008890	10203.6	1	4	5	17	0	0.571	TYWQASMFCTER	K	L	0.997	55.1	27.3	52.4	1579.67	1823	51592.4	60	71
NCLIV_008900,ncliv_improved_union_4_ORF175495	6153.9	1	2	2	5	0	0.235	QKQNRPIPPWIR	K	M	0.954	28	30.2	12.1	1532.88	1623	26774.7	17	28
NCLIV_008900,ncliv_improved_union_4_ORF175495	6153.9	1	2	2	5	0	0.235	QNRPIPPWIR	K	M	0.997	45.3	33	28.9	1276.73	1753	169057	19	28
NCLIV_008920	44500.2	1	2	2	10	0	0.2	AADQLPYGK	K	L	0.997	43.3	37.7	23.7	962.494	1218	8824.21	130	138
NCLIV_008920	44500.2	1	2	2	10	0	0.2	APVPLPFMLDSADANR	R	G	0.997	45.7	34.4	45.7	1729.86	1999.5	9477.48	342	357
NCLIV_008920	44500.2	1	2	2	10	0	0.2	DAFYAFGELLSIK	R	M	0.997	52.1	35.6	42.2	1473.76	2561.5	5607.4	251	263
NCLIV_008920	44500.2	1	2	2	10	0	0.2	DRYSGQDDPVAEK	R	I	0.966	22.3	32.6	17.8	1479.67	1036	1933.68	198	210
NCLIV_008920	44500.2	1	2	2	10	0	0.2	LAASKPSDDSVTPPADTTNTTVFVGGLTK	R	G	0.997	41.3	30.4	41.3	2890.47	1701.5	44304.2	214	242
NCLIV_008960	53746.8	0.999	1	1	1	0	0.0321	EVVAAAASAASSAAAK	R	A	0.997	35	36.1	31.2	1374.72	1450	1947.57	424	439
NCLIV_008990,ncliv_improved_union_3_ORF20217	30337	1	4	5	135	0.0002	0.15	AALLLVLAAASVR	K	A	0.997	51.5	25	48.8	1267.81	2976	149767	265	277
NCLIV_008990,ncliv_improved_union_3_ORF20217	30337	1	4	5	135	0.0002	0.15	GSGSGSFFK	R	A	0.997	60.6	32.3	51.2	873.41	1376	223163	256	264
NCLIV_008990,ncliv_improved_union_3_ORF20217	30337	1	4	5	135	0.0002	0.15	MTVSEANGDA	R	-	0.997	44	28.6	29.6	994.415	1098	3760.25	285	294
NCLIV_008990,ncliv_improved_union_3_ORF20217	30337	1	4	5	135	0.0002	0.15	YPPPAVVPVPVR	R	V	0.997	46.3	30.2	42.9	1290.76	1746	1746160	223	234
NCLIV_009030,ncliv_improved_union_4_ORF175256	46172.3	1	9	12	35	0	0.269	FYNEAMGLR	R	T	0.997	42.1	32.8	33.3	1116.51	1344	56470.7	265	273
NCLIV_009030,ncliv_improved_union_4_ORF175256	46172.3	1	9	12	35	0	0.269	IYDYLSTLSAQAK	R	E	0.997	57.6	35.5	53.3	1472.76	1932	70150.5	150	162
NCLIV_009030,ncliv_improved_union_4_ORF175256	46172.3	1	9	12	35	0	0.269	LEISEQVSEGEPSVR	R	G	0.997	67.3	34.7	52.2	1658.82	1473	12039.4	365	379
NCLIV_009030,ncliv_improved_union_4_ORF175256	46172.3	1	9	12	35	0	0.269	LILIDTGISR	R	Y	0.997	45.7	31.1	20.6	1100.67	1815.5	12254.3	335	344
NCLIV_009030,ncliv_improved_union_4_ORF175256	46172.3	1	9	12	35	0	0.269	QQFMDDGHYGK	R	M	0.991	28.6	26.6	24.9	1341.55	1014	3392.69	203	213
NCLIV_009030,ncliv_improved_union_4_ORF175256	46172.3	1	9	12	35	0	0.269	RQQFMDDGHYGK	R	M	0.997	35	30.5	31.8	1497.65	945	2023.6	202	213
NCLIV_009030,ncliv_improved_union_4_ORF175256	46172.3	1	9	12	35	0	0.269	TGDLFVAGSHGPLWTR	R	V	0.997	45.8	34.7	38.3	1713.87	1884.5	75311	274	289
NCLIV_009030,ncliv_improved_union_4_ORF175256	46172.3	1	9	12	35	0	0.269	VNGVIFAHAGIPSEFAAVGLGK	K	L	0.997	63.6	30.6	62.7	2154.17	2117	19174.9	224	245
NCLIV_009030,ncliv_improved_union_4_ORF175256	46172.3	1	9	12	35	0	0.269	YAHPAETMEFGGAAGR	R	R	0.997	47.2	30	33.3	1680.74	1205	24972.5	186	201
NCLIV_009060	13073.2	1	2	2	4	0	0.2	LSSASAEEVEQFKK	R	R	0.997	53.6	35.1	49.5	1552.79	1440	18005.4	74	87
NCLIV_009060	13073.2	1	2	2	4	0	0.2	TELNSLYQR	R	V	0.997	55.9	35.9	46.6	1123.57	1543	199424	34	42
NCLIV_009140	40777.6	1	5	5	11	0	0.164	ALSVASEISDSLR	R	A	0.997	68.1	36	59.5	1347.71	1931	5587.38	267	279
NCLIV_009140	40777.6	1	5	5	11	0	0.164	LFGDSVADSLTR	R	A	0.997	54.5	35.7	41.5	1280.65	1858.5	42714	286	297
NCLIV_009140	40777.6	1	5	5	11	0	0.164	QNILEETLNK	R	V	0.997	44.8	36.3	29.3	1201.64	1917.5	39386	345	354
NCLIV_009140	40777.6	1	5	5	11	0	0.164	QSISSQDSLLDSAK	K	C	0.997	50.9	35.5	50.9	1478.73	1578	25245.1	310	323
NCLIV_009140	40777.6	1	5	5	11	0	0.164	TTDAEPEASISK	K	S	0.997	41.5	35.5	25.2	1248.6	1068	10006.7	55	66
NCLIV_009150	84659.7	1	2	2	18	0	0.0968	APPVGAQNNAESEK	K	T	0.997	57.2	34.7	47.1	1411.68	1261	123815	661	674
NCLIV_009150	84659.7	1	2	2	18	0	0.0968	APPVGAQNNAESEKTPTAK	K	A	0.997	58.8	34.1	55	1909.96	1346	255762	661	679
NCLIV_009150	84659.7	1	2	2	18	0	0.0968	ESEPVPVVHTER	R	L	0.997	38.4	35.8	35.3	1378.7	1832	19013.9	91	102
NCLIV_009150	84659.7	1	2	2	18	0	0.0968	TEGGSASGEQPQEEAMQSTR	K	R	0.997	35	26.2	35	2095.88	1456.5	4069.71	702	721
NCLIV_009150	84659.7	1	2	2	18	0	0.0968	TEGGSASGEQPQEEAMQSTRR	K	T	0.971	20.4	28.2	19.7	2251.98	1461	5430.66	702	722
NCLIV_009150	84659.7	1	2	2	18	0	0.0968	TPEEVANDAPK	K	A	0.997	52.9	34.5	49.4	1170.56	1417	1580800	650	660
NCLIV_009150	84659.7	1	2	2	18	0	0.0968	VSQNVVDVLTER	K	G	0.997	58.3	35.6	54.2	1358.73	2788	612810	374	385
NCLIV_009170	21962.6	1	9	9	33	0	0.492	FVISQASFR	R	V	0.997	56.4	35.4	46.2	1054.57	1735	147002	169	177
NCLIV_009170	21962.6	1	9	9	33	0	0.492	GAHGYAAYFLGGLLDR	K	Y	0.965	27.3	35	14.9	1680.85	2306	1264.11	128	143
NCLIV_009170	21962.6	1	9	9	33	0	0.492	LQFGDYIQK	R	N	0.986	27.8	35.2	22	1111.58	1705	5766.07	54	62
NCLIV_009170	21962.6	1	9	9	33	0	0.492	LSCAATASFTR	K	Q	0.997	57.6	34.8	44.3	1184.57	1362	34765.8	75	85
NCLIV_009170	21962.6	1	9	9	33	0	0.492	QQLAYYLR	R	R	0.99	43	35.4	26.3	1054.57	1784	110314	86	93
NCLIV_009170	21962.6	1	9	9	33	0	0.492	TFALVACDR	R	Y	0.997	47.8	35.7	35.7	1052.52	1589	14584.2	11	19
NCLIV_009170	21962.6	1	9	9	33	0	0.492	VMGLAGQIGDR	K	L	0.997	38.1	37	22.9	1116.58	1539.5	11876.9	43	53
NCLIV_009170	21962.6	1	9	9	33	0	0.492	YANSSILR	R	M	0.99	63.7	35.5	43.9	923.494	1287.5	62529.4	20	27
NCLIV_009170	21962.6	1	9	9	33	0	0.492	YYHPELTEEEALK	R	I	0.991	28	34.3	20	1621.77	1524.5	10399	144	156
NCLIV_009300	67179.1	1	12	17	47	0.0001	0.275	ALGVHVTAIK	K	I	0.997	38.6	28	32.7	1008.62	1722	555384	50	59
NCLIV_009300	67179.1	1	12	17	47	0.0001	0.275	ALQHGAMEANVR	K	L	0.997	43.6	34.9	35.4	1312.64	1279	2223350	353	364
NCLIV_009300	67179.1	1	12	17	47	0.0001	0.275	FLDVTLTR	R	D	0.979	36.1	34.1	12.4	964.546	2123	1280640	98	105
NCLIV_009300	67179.1	1	12	17	47	0.0001	0.275	IALFTQVLPEHVISVHDVANTYR	K	V	0.997	54.1	29	54.1	2622.4	2458	4108520	249	271
NCLIV_009300	67179.1	1	12	17	47	0.0001	0.275	LKLDPTAPASPVAARPGAPLYK	R	T	0.982	21.9	25.8	21.9	2233.27	1931.5	1218010	289	310
NCLIV_009300	67179.1	1	12	17	47	0.0001	0.275	SGAVYEEVDRA	R	-	0.994	31.3	34.6	24.9	1195.56	1564.5	1019040	609	619
NCLIV_009300	67179.1	1	12	17	47	0.0001	0.275	TVQVVPQVTDAIQAWIAR	K	V	0.997	45.8	30.1	42.4	1995.1	2860	1527160	131	148
NCLIV_009300	67179.1	1	12	17	47	0.0001	0.275	VPLVLDSQNVAQAICK	R	R	0.997	58.4	33.4	56.4	1754.95	2575.5	1134980	272	287
NCLIV_009300	67179.1	1	12	17	47	0.0001	0.275	YEAAWAALK	R	S	0.997	38.6	36.9	29.9	1022.53	2105	1972590	396	404
NCLIV_009300	67179.1	1	12	17	47	0.0001	0.275	YEVNPSVVGSMEAK	R	G	0.997	50.1	33.9	33.3	1525.72	1958	1594190	527	540
NCLIV_009300	67179.1	1	12	17	47	0.0001	0.275	YIVVTGGTMSGLGK	K	G	0.997	47.7	35.3	42.9	1398.73	2041	2372300	24	37
NCLIV_009300	67179.1	1	12	17	47	0.0001	0.275	YTGLADSYLSVVK	K	A	0.997	47.3	35.4	36.4	1415.74	2310	1752490	340	352
NCLIV_009310	21203.9	1	3	3	5	0	0.144	GALEQLQMR	R	V	0.997	37.9	37.9	20.4	1061.54	1353	5081.44	143	151
NCLIV_009310	21203.9	1	3	3	5	0	0.144	LVDEFLAK	R	T	0.974	25.8	35.8	17.1	934.524	1677.5	10713.3	61	68
NCLIV_009310	21203.9	1	3	3	5	0	0.144	TGMGGCTCFR	K	Q	0.99	27.2	25	22	1162.44	1027	2941.28	69	78
NCLIV_009390	71937	1	3	3	6	0	0.0687	AAVDYEELQR	R	F	0.997	45.4	36	35.7	1193.58	1751.5	1181370	476	485
NCLIV_009390	71937	1	3	3	6	0	0.0687	GAPSSPNVADGAEPTAETEEK	R	K	0.997	54.4	30.9	54.4	2056.93	1551.5	234898	440	460
NCLIV_009390	71937	1	3	3	6	0	0.0687	TFGLNSPVVDIK	R	T	0.997	35.2	35.3	32.1	1289.71	2537.5	651049	234	245
NCLIV_009420	106750	1	6	6	11	0	0.0893	FATENTDNVVVVGR	R	L	0.997	40.7	35.5	37	1520.77	1845	416949	938	951
NCLIV_009420	106750	1	6	6	11	0	0.0893	GKDTVADSDETTPR	R	T	0.997	68.9	33.7	50.5	1491.69	1288.5	94386.3	955	968
NCLIV_009420	106750	1	6	6	11	0	0.0893	HPVAVLADLPGPK	R	F	0.997	49.2	32.2	49.2	1313.76	2053	428183	407	419
NCLIV_009420	106750	1	6	6	11	0	0.0893	IEKPVALENFAEIVAAADGIMVAR	K	G	0.997	36.5	29.8	36.5	2527.36	3027	900579	619	642
NCLIV_009420	106750	1	6	6	11	0	0.0893	LFLAGVDVFR	R	L	0.997	51.1	33.7	29.7	1136.65	2614	478100	371	380
NCLIV_009420	106750	1	6	6	11	0	0.0893	VTEVFHHADATER	K	Q	0.951	20.6	34.2	15.4	1511.72	1434	454696	480	492
NCLIV_009440	90256.7	1	2	2	2	0	0.0331	GLVFPEDADKLNEAIAEQR	R	M	0.997	37.3	33.4	37.3	2115.07	1904	3185.81	790	808
NCLIV_009440	90256.7	1	2	2	2	0	0.0331	VLDEEVER	K	G	0.99	34.3	36.7	25.4	988.495	1129	4023.85	782	789
NCLIV_009450	22353.2	1	7	13	55	0.0001	0.374	EQEQPVEKPSVEGVK	R	A	0.995	28.2	34.5	26.2	1682.86	1143.5	18842.8	158	172
NCLIV_009450	22353.2	1	7	13	55	0.0001	0.374	INPYMSQPCHIEVILR	R	E	0.997	54.6	33.6	53.6	1970	2793	49065	142	157
NCLIV_009450	22353.2	1	7	13	55	0.0001	0.374	KFTGCIGR	R	K	0.961	26.6	36.1	15.1	938.488	1063	3015.48	68	75
NCLIV_009450	22353.2	1	7	13	55	0.0001	0.374	KYLEDVMEK	K	K	0.997	46.4	35.7	35.5	1154.58	1143	47358.3	52	60
NCLIV_009450	22353.2	1	7	13	55	0.0001	0.374	NAESNAEMKNLDVDNLVIEHIQVNR	R	A	0.997	54.7	31.1	54.7	2881.41	1895	97363.6	103	127
NCLIV_009450	22353.2	1	7	13	55	0.0001	0.374	NLDVDNLVIEHIQVNR	K	A	0.997	59.2	33.2	55.6	1891	3009	246647	112	127
NCLIV_009450	22353.2	1	7	13	55	0.0001	0.374	YLEDVMEK	K	K	0.976	23.9	33.9	18.1	1026.48	1478.5	39678.7	53	60
NCLIV_009510	10743.6	1	1	1	5	0	0.125	GDAIILVAPVSR	R	N	0.997	38.3	31.6	31	1210.72	1943	216994	82	93
NCLIV_009540	25652	1	2	2	4	0	0.101	GSWQVLLNR	R	S	0.997	56.3	36.5	18.4	1072.59	1886.5	7502.04	73	81
NCLIV_009540	25652	1	2	2	4	0	0.101	QSVVAFDNTWAEQK	K	D	0.997	44.2	34.3	32.6	1622.78	1771.5	7266.85	136	149
NCLIV_009560	18221	0.994	1	1	2	0	0.112	LAALPLADFYFPTKPVVR	R	R	0.99	26.9	28	26.9	2018.15	2457.5	1853.35	97	114
NCLIV_009640	68063.6	1	16	20	56	0.0001	0.44	AVYGSADAWQLLSGASVVFSHNDVQENNVIQYEDGR	K	L	0.997	40.9	26.7	40.9	3938.86	2799	207656	427	462
NCLIV_009640	68063.6	1	16	20	56	0.0001	0.44	AYLENLLSVYGPVSGASK	R	A	0.997	43.9	33.5	43.9	1867.98	2610.5	1086750	519	536
NCLIV_009640	68063.6	1	16	20	56	0.0001	0.44	EASPDAHEAGVVTPVVAGPLSLLSDAEK	R	R	0.997	51	30.8	51	2759.41	2665	1654170	362	389
NCLIV_009640	68063.6	1	16	20	56	0.0001	0.44	EASPDAHEAGVVTPVVAGPLSLLSDAEKR	R	R	0.997	54.8	29.6	54.8	2915.51	2572	474487	362	390
NCLIV_009640	68063.6	1	16	20	56	0.0001	0.44	IATILGNFHQIGLPR	R	S	0.991	26.9	29.1	25.3	1649.95	2408	1432890	269	283
NCLIV_009640	68063.6	1	16	20	56	0.0001	0.44	IDSEECQAEHARPR	R	C	0.969	21	31.8	17.2	1697.77	1343	31330.8	310	323
NCLIV_009640	68063.6	1	16	20	56	0.0001	0.44	ILGELGIAPK	K	C	0.957	25.5	28.1	15.1	1010.62	2060	734681	227	236
NCLIV_009640	68063.6	1	16	20	56	0.0001	0.44	KLEQVVLAR	K	V	0.997	61.2	29.6	31.4	1055.66	1681.5	2026880	407	415
NCLIV_009640	68063.6	1	16	20	56	0.0001	0.44	LPADAIDVTVLSGGLSNR	K	L	0.997	62.2	32.9	62.2	1797.97	2431.5	4146720	123	140
NCLIV_009640	68063.6	1	16	20	56	0.0001	0.44	LQLIDFEYSGR	R	N	0.997	44.8	35.3	37.3	1340.68	2417	1693340	463	473
NCLIV_009640	68063.6	1	16	20	56	0.0001	0.44	RLDEVGLVQYYQEEAK	R	K	0.997	50.8	34	49.6	1939.98	2214	1972470	391	406
NCLIV_009640	68063.6	1	16	20	56	0.0001	0.44	RTDLQNEAVQSR	K	I	0.997	61.3	35.8	53.5	1416.72	1411	135928	257	268
NCLIV_009640	68063.6	1	16	20	56	0.0001	0.44	SDEQLMADVAR	R	V	0.997	67.1	33.6	49.2	1250.57	1621	1542770	98	108
NCLIV_009640	68063.6	1	16	20	56	0.0001	0.44	SPYPAWDATTPPQR	R	V	0.997	52.8	34.1	46.3	1586.76	1990	1909440	188	201
NCLIV_009640	68063.6	1	16	20	56	0.0001	0.44	SSESASAADPAWCR	R	W	0.997	64.3	27.9	52.9	1494.63	1696	417025	284	297
NCLIV_009640	68063.6	1	16	20	56	0.0001	0.44	SYDMGNLFR	R	E	0.968	22	31.6	17.1	1102.5	2280	753769	477	485
NCLIV_009640	68063.6	1	16	20	56	0.0001	0.44	TDLQNEAVQSR	R	I	0.997	57.7	35.7	44.4	1260.62	1489.5	2346230	258	268
NCLIV_009640	68063.6	1	16	20	56	0.0001	0.44	VAHELEPQR	R	L	0.997	41	36.7	31.6	1078.56	1334.5	326015	416	424
NCLIV_009640	68063.6	1	16	20	56	0.0001	0.44	VEDGLSSGKEDGLR	R	H	0.997	67.2	35.5	61.4	1461.72	1548.5	1277160	82	95
NCLIV_009640	68063.6	1	16	20	56	0.0001	0.44	VETWITGEALK	R	R	0.997	38.6	36.3	26.2	1246.67	2187.5	1145280	246	256
NCLIV_009640	68063.6	1	16	20	56	0.0001	0.44	VETWITGEALKR	R	T	0.997	48.6	34.5	38.2	1402.77	2011	1806580	246	257
NCLIV_009650	66667.7	0.999	1	1	1	0	0.0197	LVASTGQGDNSR	R	S	0.997	60.7	36.3	51.1	1204.59	1251	52145.5	327	338
NCLIV_009670	13394.4	1	5	8	118	0.0001	0.616	AVGVTGPNGGFVQGEPR	K	R	0.997	57.2	34.9	48.1	1641.83	1613.5	750379	65	81
NCLIV_009670	13394.4	1	5	8	118	0.0001	0.616	GFGFITAEDGTDLFVHQTEIK	K	A	0.997	60	32.7	60	2325.14	2325.5	31104.9	18	38
NCLIV_009670	13394.4	1	5	8	118	0.0001	0.616	KAVGVTGPNGGFVQGEPR	R	R	0.997	54	33.9	39.9	1769.93	1438	598718	64	81
NCLIV_009670	13394.4	1	5	8	118	0.0001	0.616	KGFGFITAEDGTDLFVHQTEIK	K	A	0.997	59.7	32.4	59.7	2453.24	2193.5	148221	17	38
NCLIV_009670	13394.4	1	5	8	118	0.0001	0.616	NLAEGESVEFR	R	V	0.997	58.1	35.7	51.1	1250.6	2278	783440	44	54
NCLIV_009670	13394.4	1	5	8	118	0.0001	0.616	YGGNAGGYNGGYNNGYGNPAPGGYGY	R	-	0.988	25.9	25	25.9	2531.03	1817.5	3901.53	100	125
NCLIV_009700	63790.9	1	3	3	5	0	0.102	DIFFIPISGLHGQNLK	K	D	0.991	25.6	32	20.6	1798.99	2602	238863	331	346
NCLIV_009700	63790.9	1	3	3	5	0	0.102	FTLLDAPGHK	R	A	0.991	29.8	35.6	22.1	1098.59	1561	8635.58	230	239
NCLIV_009700	63790.9	1	3	3	5	0	0.102	TLGVNQLVIAVNK	K	M	0.997	56.6	28.3	56.6	1368.82	2260	631964	285	297
NCLIV_009700	63790.9	1	3	3	5	0	0.102	VTGVFIEDDEVAYAKPGENVR	K	I	0.997	34.7	32.6	32	2308.15	2090.5	1193640	430	450
NCLIV_009780	124977	1	6	6	13	0	0.0883	IGQVLGPFHLAALPIGAYEPNADLR	K	Y	0.997	40.8	28.3	40.8	2632.42	2320	832641	672	696
NCLIV_009780	124977	1	6	6	13	0	0.0883	LQDAGVLADDDAWKEQLLTDGAR	K	F	0.997	31.5	32.1	31.5	2500.23	2418	21507.4	1016	1038
NCLIV_009780	124977	1	6	6	13	0	0.0883	SSGLQHVWPEAPNESYTFTFK	R	H	0.997	40.9	31.8	36.8	2425.15	2010	3364.85	1064	1084
NCLIV_009780	124977	1	6	6	13	0	0.0883	VALAGGLPPLPEQAK	R	L	0.994	28.7	30.4	27.3	1460.85	2257.5	64691.7	967	981
NCLIV_009780	124977	1	6	6	13	0	0.0883	YGGPGSPEENR	R	T	0.98	25.5	31.5	18.5	1162.51	1393	106842	442	452
NCLIV_009780	124977	1	6	6	13	0	0.0883	YGGPGSPEENRTPGIR	R	F	0.979	24.9	34.4	18.4	1686.82	1154	21773.6	442	457
NCLIV_009790	24177.5	1	5	6	31	0	0.3	ATIGVEFATR	K	T	0.997	62.1	35.6	53.4	1064.57	1594	32361.7	43	52
NCLIV_009790	24177.5	1	5	6	31	0	0.3	AVGALLVYDVTR	R	K	0.997	60.5	33.1	49.1	1276.73	2014	105573	82	93
NCLIV_009790	24177.5	1	5	6	31	0	0.3	AVGALLVYDVTRK	R	S	0.997	47.7	30.2	26.2	1404.82	1876.5	6642.07	82	94
NCLIV_009790	24177.5	1	5	6	31	0	0.3	HIFEHLLQEIYNHR	K	T	0.997	41.4	34.1	35.3	1848.95	2132	2542.14	165	178
NCLIV_009790	24177.5	1	5	6	31	0	0.3	KSTFLNASK	R	W	0.997	48.7	34.8	30.8	995.552	1079	8328.84	94	102
NCLIV_009790	24177.5	1	5	6	31	0	0.3	LDLVEKDPTAR	K	D	0.997	41.9	35.1	19.5	1256.68	1309	4598.18	124	134
NCLIV_009790	24177.5	1	5	6	31	0	0.3	VILVGDATVGK	K	T	0.997	47.6	32.1	35	1071.64	1512	71329.3	15	25
NCLIV_009800	14324.3	0.998	1	1	1	0	0.0853	RAESGAASWTR	R	G	0.997	39.1	36.3	26	1191.59	1194	12166.1	115	125
NCLIV_009840	125703	0.992	1	1	1	0	0.0101	LTEETTTSSGR	K	I	0.986	32.2	34.4	25.6	1181.56	912	1462.18	968	978
NCLIV_009850	184543	1	1	1	3	0	0.0085	LVTISGVEEIILEK	R	A	0.997	45.6	29.3	45.6	1542.9	3653	17441.7	1180	1193
NCLIV_010010	56093.2	1	10	13	43	0.0001	0.398	AAAANVINLLDHTDKVTDVK	R	I	0.988	21.5	31.3	21.5	2108.13	2252	3868410	468	487
NCLIV_010010	56093.2	1	10	13	43	0.0001	0.398	AAASGAGGDADEEPGLSEELVQQMQALAK	R	Q	0.997	46.8	29.9	46.8	2843.34	2682.5	1723250	146	174
NCLIV_010010	56093.2	1	10	13	43	0.0001	0.398	GHGGPINQLAFSENGYYLATASSDGTVR	K	L	0.997	62.5	30.3	62.5	2882.37	2287	5667260	381	408
NCLIV_010010	56093.2	1	10	13	43	0.0001	0.398	LHVSEPVVISASDDK	K	T	0.997	57	34.9	49.7	1595.83	1820	2448280	262	276
NCLIV_010010	56093.2	1	10	13	43	0.0001	0.398	QIDDVLPASR	R	A	0.993	29.2	35.6	21.7	1113.59	1805	2948580	184	193
NCLIV_010010	56093.2	1	10	13	43	0.0001	0.398	QQLSQSLYQQDAATR	R	V	0.997	80.6	34.7	70.3	1736.86	1768	895952	102	116
NCLIV_010010	56093.2	1	10	13	43	0.0001	0.398	QQVHALQQQLLQAQK	R	R	0.997	41.3	31.4	41.3	1760.98	1816	1796610	130	144
NCLIV_010010	56093.2	1	10	13	43	0.0001	0.398	SGQYIACGATNNAIALYHFEAR	K	A	0.997	33.5	31.5	25.9	2427.15	2250	676086	446	467
NCLIV_010010	56093.2	1	10	13	43	0.0001	0.398	SLSFQTIDMNEANPGEGDKQK	K	L	0.997	37.7	30.6	37.7	2325.07	1975	793110	415	435
NCLIV_010010	56093.2	1	10	13	43	0.0001	0.398	SVTATGGYDGNVILFDLEK	K	Q	0.997	79.8	33.8	77.1	1999	2556	1423380	225	243
NCLIV_010010	56093.2	1	10	13	43	0.0001	0.398	SWAFSDIQDGR	K	C	0.997	45.4	33.5	33.3	1281.59	2194	1262790	322	332
NCLIV_010020	42948.6	1	13	20	117	0.0001	0.442	AQADDALIGTMK	K	D	0.997	50.9	36.1	46.2	1249.61	1292.5	13325.4	294	305
NCLIV_010020	42948.6	1	13	20	117	0.0001	0.442	AQADDALIGTMKDPQLDSER	K	C	0.987	21.1	32.3	21.1	2190.03	1439.5	15280.6	294	313
NCLIV_010020	42948.6	1	13	20	117	0.0001	0.442	AVGFAENIPNPDSTNSDAHPDFR	R	E	0.997	50.5	29.4	50.5	2471.12	1683	152158	184	206
NCLIV_010020	42948.6	1	13	20	117	0.0001	0.442	ETAEPTFPR	K	T	0.997	41	36.8	27.7	1047.51	1356.5	116461	134	142
NCLIV_010020	42948.6	1	13	20	117	0.0001	0.442	FDQADHPSLWQLEEQQQQK	R	H	0.997	40.1	31.4	38.8	2355.1	1725	54824.9	80	98
NCLIV_010020	42948.6	1	13	20	117	0.0001	0.442	GELAAGATVTR	K	T	0.997	78.7	37.4	57.5	1045.56	1145	16220.1	149	159
NCLIV_010020	42948.6	1	13	20	117	0.0001	0.442	HLDKEVTDVSELVEPVSSPHQTEGWFK	K	R	0.997	48	30.1	48	3093.52	1919	32203.1	99	125
NCLIV_010020	42948.6	1	13	20	117	0.0001	0.442	LGPAPANLELPPTVFLDDHTVK	R	L	0.997	58.1	30.5	58.1	2344.26	2184	194165	359	380
NCLIV_010020	42948.6	1	13	20	117	0.0001	0.442	LGPAPANLELPPTVFLDDHTVKLG	R	-	0.997	62.9	28.9	62.9	2514.36	2276	47513.3	359	382
[truncated: 12,778 more rows]

## Sheet: NcLIV identified proteins
Protein accession numbers	Protein molecular weight (Da)	Protein identification probability	Exclusive unique peptide count	Exclusive unique spectrum count	Total spectrum count	Percentage of total spectra	Percentage sequence coverage
NCLIV_014390	59099.8	1	1	1	7	0	0.067
NCLIV_048420	48426.8	1	6	8	22	0	0.206
NCLIV_009540	25652	1	2	2	4	0	0.101
NCLIV_042690	120667	1	4	4	19	0	0.0546
NCLIV_042685	10389.3	1	3	5	30	0	0.576
NCLIV_042660	59786.7	1	30	48	332	0.0004	0.771
NCLIV_042650	49454.2	1	7	7	121	0.0001	0.474
NCLIV_022150	39658.3	1	2	2	2	0	0.105
NCLIV_022140	58985.7	1	7	7	30	0	0.197
NCLIV_022100	14643.3	1	4	4	10	0	0.303
NCLIV_038990	56460.5	1	2	2	4	0	0.0479
NCLIV_011340	94370.3	1	6	7	9	0	0.0783
NCLIV_014450	70431.9	1	7	12	43	0.0001	0.288
NCLIV_034990	51433.7	1	13	17	38	0	0.375
NCLIV_042590	35074	1	7	8	88	0.0001	0.553
NCLIV_022090	18961.3	0.998	1	1	2	0	0.0774
NCLIV_022080	25933.7	1	6	6	14	0	0.246
NCLIV_042540	49184.8	1	4	4	12	0	0.141
NCLIV_042520	204058	0.998	1	1	1	0	0.0042
NCLIV_061350	67642.5	1	3	3	7	0	0.126
NCLIV_022000	107850	1	4	4	11	0	0.0648
NCLIV_061390	35298.9	1	4	4	4	0	0.14
NCLIV_014550	57769.8	1	3	3	4	0	0.125
NCLIV_011840	30292	1	2	2	2	0	0.089
NCLIV_042490	72277.2	1	3	3	10	0	0.0779
NCLIV_048390	136824	0.998	1	1	3	0	0.0117
NCLIV_042450	47807.7	1	19	26	62	0.0001	0.54
NCLIV_062940	65765.6	1	17	20	69	0.0001	0.371
NCLIV_010370	16625.7	1	3	4	15	0	0.327
NCLIV_028090	18770.5	1	11	16	165	0.0002	0.964
NCLIV_062910	45986.6	1	1	2	3	0	0.0452
NCLIV_042410	104582	1	13	17	79	0.0001	0.191
NCLIV_049140	50080.2	1	1	1	1207	0.0015	0.67
NCLIV_042400	12198.4	1	6	10	201	0.0002	0.621
NCLIV_049130	85144.4	1	4	4	12	0	0.073
NCLIV_049110	39288.9	1	11	17	75	0.0001	0.328
NCLIV_049100	18350.8	1	8	11	62	0.0001	0.488
NCLIV_014620	22755	1	4	4	6	0	0.258
NCLIV_061280	31804.5	0.999	1	1	3	0	0.0462
NCLIV_055000	21185.9	1	2	2	2	0	0.188
NCLIV_042390	27393	1	6	8	24	0	0.241
NCLIV_062880	86641.8	1	6	7	12	0	0.0944
NCLIV_012130	68986.5	1	14	19	85	0.0001	0.354
NCLIV_042370	26965.9	1	9	14	55	0.0001	0.52
NCLIV_004750	49469.3	1	2	2	2	0	0.0486
NCLIV_065295	36941.5	1	6	9	37	0	0.242
NCLIV_042330	21236.4	1	4	5	57	0.0001	0.408
NCLIV_049050	250926	1	6	6	19	0	0.0309
NCLIV_042310	59747	1	1	1	2	0	0.0237
NCLIV_042300	73099.2	1	2	2	6	0	0.0878
NCLIV_050750	41899.8	1	4	4	18	0	0.14
NCLIV_015520	37046.6	1	2	2	2	0	0.0688
NCLIV_015990	11101.3	1	3	4	15	0	0.227
NCLIV_015980	29807.8	0.999	1	1	1	0	0.032
NCLIV_015970	27832	1	5	5	7	0	0.24
NCLIV_015960	138990	1	1	1	2	0	0.0089
NCLIV_024680	19944.8	0.99	1	1	1	0	0.082
NCLIV_015280	75336.9	1	2	2	3	0	0.0653
NCLIV_062790	273361	1	2	2	5	0	0.0088
NCLIV_042265	54597.1	1	13	14	21	0	0.362
NCLIV_062730	36382.6	1	8	10	20	0	0.353
NCLIV_062720	23444.1	1	13	18	141	0.0002	0.6
NCLIV_062710	15311.4	1	7	11	36	0	0.463
NCLIV_061660	104311	1	2	2	2	0	0.0296
NCLIV_061670	138052	1	2	2	10	0	0.046
NCLIV_057030	47672.8	0.998	1	1	13	0	0.062
NCLIV_062640	14690.2	1	2	2	5	0	0.168
NCLIV_041240	70932.6	1	10	10	24	0	0.24
NCLIV_049270	76675.4	1	1	1	1	0	0.026
NCLIV_062570	51732.5	1	11	12	72	0.0001	0.525
NCLIV_042070	37397.7	1	5	5	12	0	0.166
NCLIV_062520	38905.5	1	10	14	93	0.0001	0.505
NCLIV_041370	36691.5	0.99	1	1	2	0	0.0564
NCLIV_068590	80464.7	0.999	1	1	2	0	0.0175
NCLIV_015660	95083.9	1	6	7	13	0	0.0998
NCLIV_015620	11466.3	1	5	11	63	0.0001	0.317
NCLIV_015610	53526.7	0.996	1	1	1	0	0.0373
NCLIV_015600	56575.1	0.999	1	1	1	0	0.0275
NCLIV_065170	12324.2	1	2	2	10	0	0.297
NCLIV_062460	221061	1	26	32	173	0.0002	0.202
NCLIV_010850	88699.1	1	4	4	15	0	0.115
NCLIV_062420	13843.1	1	2	2	10	0	0.262
NCLIV_061980	49923.6	1	3	3	4	0	0.0958
NCLIV_015570	87049.3	0.999	1	1	3	0	0.0126
NCLIV_044810	60967.7	0.991	1	1	1	0	0.0417
NCLIV_015550	47046.1	1	3	4	8	0	0.107
NCLIV_015545	162431	1	2	3	5	0	0.0218
NCLIV_062380	75523.8	1	2	2	4	0	0.036
NCLIV_062370	56530.6	0.99	1	1	1	0	0.0193
NCLIV_062350	9082.8	1	2	3	15	0	0.28
NCLIV_062340	8539.7	1	2	2	2	0	0.431
NCLIV_062320	20239.2	0.99	1	1	1	0	0.0677
NCLIV_022510	33610.8	1	3	3	5	0	0.184
NCLIV_010350	26620.9	0.99	1	1	3	0	0.0988
NCLIV_035970	63519.6	1	2	3	3	0	0.0439
NCLIV_015460	26394.8	1	6	8	49	0.0001	0.508
NCLIV_035950	19593.9	1	9	10	32	0	0.382
NCLIV_035940	112804	1	4	4	10	0	0.0636
NCLIV_015440	103858	1	32	39	154	0.0002	0.45
NCLIV_032030	18351.7	1	5	5	16	0	0.348
NCLIV_015430	212240	1	5	6	45	0.0001	0.0454
NCLIV_006030	10301.9	1	5	8	31	0	0.528
NCLIV_062280	37564.8	1	11	22	161	0.0002	0.551
NCLIV_021110	202320	1	2	2	8	0	0.029
NCLIV_062250	172473	1	1	1	1	0	0.0063
NCLIV_062220	95257.4	1	26	33	95	0.0001	0.39
NCLIV_009840	125703	0.992	1	1	1	0	0.0101
NCLIV_035870	74470.6	1	5	5	11	0	0.142
NCLIV_001460	85480.6	1	10	13	22	0	0.158
NCLIV_011270	44652	1	25	46	409	0.0005	0.727
NCLIV_015350	42407.7	1	4	5	9	0	0.228
NCLIV_061340	20697.1	1	3	4	21	0	0.128
NCLIV_048430	51496.2	1	2	2	2	0	0.0582
NCLIV_044610	163562	1	4	4	10	0	0.0373
NCLIV_062110	102279	1	3	3	4	0	0.0439
NCLIV_041780	22131.6	1	8	11	83	0.0001	0.269
NCLIV_015290	77268.9	1	2	2	3	0	0.0467
NCLIV_015260	84211.2	1	6	6	9	0	0.128
NCLIV_035750	73421.2	1	3	3	6	0	0.0729
NCLIV_015210	45142.3	1	5	8	16	0	0.246
NCLIV_068080	5568.8	1	2	2	7	0	0.44
NCLIV_015200	57617.6	1	9	17	319	0.0004	0.706
NCLIV_000650	48552	1	3	4	5	0	0.1
NCLIV_048550	41945.3	1	7	7	47	0.0001	0.276
NCLIV_054180	38172.8	1	3	3	4	0	0.12
NCLIV_062010	34321.7	1	8	12	40	0	0.513
NCLIV_034740	39511.9	1	2	2	11	0	0.205
NCLIV_015180	27405.3	1	12	15	77	0.0001	0.472
NCLIV_035590	92078.9	1	9	10	27	0	0.151
NCLIV_035540	62108.7	1	7	11	28	0	0.277
NCLIV_015010	69811.4	1	12	12	36	0	0.241
NCLIV_015000	67885.7	0.998	1	1	3	0	0.06
NCLIV_021510	25128.5	1	3	3	6	0	0.145
NCLIV_063480	48512.2	0.99	1	1	2	0	0.0267
NCLIV_055980	115283	1	10	11	18	0	0.117
NCLIV_035470	56353.7	1	7	9	30	0	0.282
NCLIV_055940	59802.1	0.998	1	1	1	0	0.0293
NCLIV_048800	40906.9	1	5	5	24	0	0.314
NCLIV_021660	26504	1	2	2	8	0	0.151
NCLIV_055810	22410	1	2	2	5	0	0.109
NCLIV_055800	66754.8	1	2	2	3	0	0.0452
NCLIV_035300	54042.6	1	7	8	16	0	0.149
NCLIV_028400	46932.9	1	1	1	1	0	0.0255
NCLIV_048930	127628	1	10	13	19	0	0.105
NCLIV_001290	125529	1	11	12	24	0	0.126
NCLIV_008960	53746.8	0.999	1	1	1	0	0.0321
NCLIV_055070	68622.3	1	9	9	44	0.0001	0.372
NCLIV_008920	44500.2	1	2	2	10	0	0.2
NCLIV_022280	22448.6	1	4	4	6	0	0.296
NCLIV_055760	57829.3	1	10	11	136	0.0002	0.275
NCLIV_035255	35518.1	1	11	15	42	0.0001	0.396
NCLIV_063600	19875.9	1	3	5	8	0	0.136
NCLIV_055730	84124.4	1	16	23	136	0.0002	0.325
NCLIV_035220	24968.6	1	6	8	49	0.0001	0.309
NCLIV_055710	14817.7	1	9	15	100	0.0001	0.568
NCLIV_046140	22946.8	1	3	4	29	0	0.178
NCLIV_011880	38859.4	1	2	2	2	0	0.0634
NCLIV_008890	10203.6	1	4	5	17	0	0.571
NCLIV_008860	45643.1	0.99	1	1	1	0	0.041
NCLIV_008850	221892	1	8	8	33	0	0.0727
NCLIV_008810	16706.1	1	7	9	24	0	0.535
NCLIV_050160	18214.5	1	4	5	19	0	0.241
NCLIV_055660	42853.4	1	13	17	83	0.0001	0.324
NCLIV_018560	88309.5	1	14	21	143	0.0002	0.267
NCLIV_009800	14324.3	0.998	1	1	1	0	0.0853
NCLIV_008790	57723.7	1	1	1	2	0	0.0235
NCLIV_008780	166916	1	1	1	1	0	0.0057
NCLIV_021970	152126	1	1	1	3	0	0.0435
NCLIV_008730	17795.6	1	4	5	165	0.0002	0.285
NCLIV_020480	32126.8	1	5	5	11	0	0.219
NCLIV_050060	24773.6	1	2	2	10	0	0.103
NCLIV_020300	30892.1	1	2	2	10	0	0.101
NCLIV_008680	73418.9	1	4	5	21	0	0.168
NCLIV_008670	20055.5	0.998	1	1	1	0	0.0556
NCLIV_009850	184543	1	1	1	3	0	0.0085
NCLIV_052950	37563.7	1	2	2	5	0	0.109
NCLIV_066350	14251.5	1	2	2	5	0	0.13
NCLIV_001890	104716	1	11	13	36	0	0.193
NCLIV_001800	80342.3	1	1	1	1	0	0.0159
NCLIV_055370	43172.9	1	5	5	12	0	0.166
NCLIV_055360	172069	1	48	75	482	0.0006	0.435
NCLIV_032750	27479	0.99	1	1	2	0	0.0748
NCLIV_060800	60065	1	2	3	235	0.0003	0.0916
NCLIV_028950	46626.9	1	5	6	10	0	0.19
NCLIV_001770	86320.5	1	4	4	6	0	0.0574
NCLIV_028990	153032	1	5	5	9	0	0.0511
NCLIV_000610	17608.2	1	10	16	354	0.0004	0.65
NCLIV_003050	124795	1	62	89	427	0.0005	0.534
NCLIV_013610	118639	1	10	11	35	0	0.159
NCLIV_018950	33970	1	8	9	16	0	0.291
NCLIV_023980	285617	1	1	1	1	0	0.006
NCLIV_030590	75323.6	0.999	1	1	3	0	0.0174
NCLIV_036870	53336.1	1	1	1	3	0	0.027
NCLIV_040600	36692.6	1	5	6	18	0	0.137
NCLIV_044020	96951.7	0.998	1	1	1	0	0.0193
NCLIV_053220	30590.8	1	8	10	31	0	0.308
NCLIV_026140	13428.4	1	5	16	478	0.0006	0.611
NCLIV_008410	14236.7	1	4	5	46	0.0001	0.548
NCLIV_055300	163605	1	14	15	38	0	0.126
NCLIV_006190	66237.3	0.999	1	1	1	0	0.0228
NCLIV_055260	111638	1	3	3	3	0	0.0281
NCLIV_055230	56447.3	1	9	11	40	0	0.363
NCLIV_039990	36530.4	1	5	5	11	0	0.152
NCLIV_001670	49050	1	25	61	1411	0.0017	0.759
NCLIV_001650	34839	0.998	1	1	1	0	0.0278
NCLIV_012090	72478	1	5	7	14	0	0.169
NCLIV_028870	58323.2	1	19	26	167	0.0002	0.497
NCLIV_028850	51713.8	1	1	1	1	0	0.0545
NCLIV_001620	212514	1	1	1	4	0	0.0128
NCLIV_008340	13157.9	1	6	8	16	0	0.475
NCLIV_028830	56616.5	1	15	25	106	0.0001	0.564
NCLIV_001600	129600	1	3	3	30	0	0.0417
NCLIV_028820	65406	0.999	1	1	4	0	0.0219
NCLIV_008320	76162.3	1	3	3	4	0	0.105
NCLIV_055170	47545.6	1	24	34	153	0.0002	0.657
NCLIV_055160	482961	1	7	7	93	0.0001	0.0528
NCLIV_055120	36051.6	0.998	1	1	4	0	0.111
NCLIV_015920	11440.1	1	8	15	465	0.0006	0.592
NCLIV_055490	72979	1	30	58	2357	0.0029	0.722
NCLIV_001570	31884.8	1	11	15	52	0.0001	0.513
NCLIV_001550	99127.4	1	3	3	6	0	0.053
NCLIV_028750	132318	1	8	8	22	0	0.103
NCLIV_001520	109677	1	13	17	55	0.0001	0.202
NCLIV_008230	72587.1	1	10	12	31	0	0.268
NCLIV_035050	36510.1	1	2	2	2	0	0.125
NCLIV_028680	63360.8	1	19	27	330	0.0004	0.478
NCLIV_001450	553988	1	7	7	17	0	0.0194
NCLIV_008170	25040.8	1	5	6	60	0.0001	0.36
NCLIV_001430	102214	1	2	2	3	0	0.0275
NCLIV_008150	72003.8	0.996	1	1	1	0	0.0185
NCLIV_028630	25942.3	0.999	1	1	1	0	0.0524
NCLIV_028600	71940.8	1	8	9	19	0	0.212
NCLIV_008100	115020	1	4	4	9	0	0.0674
NCLIV_027650	113634	1	3	4	4	0	0.043
NCLIV_011550	20437.1	1	3	4	58	0.0001	0.345
NCLIV_055690	24270.6	1	3	3	25	0	0.346
NCLIV_001395	190301	0.986	1	1	1	0	0.0045
NCLIV_001380	63382.2	1	2	2	13	0	0.109
NCLIV_001370	257949	1	1	1	4	0	0.0123
NCLIV_021850	32557.5	0.99	1	1	1	0	0.0432
NCLIV_028550	17638	1	1	1	2	0	0.119
NCLIV_001320	43676.1	1	4	4	6	0	0.103
NCLIV_028540	29763.3	1	5	7	67	0.0001	0.611
NCLIV_008040	75038.5	1	2	2	2	0	0.038
NCLIV_001300	15141.4	1	13	28	258	0.0003	0.842
NCLIV_028520	54069.9	1	2	2	2	0	0.0472
NCLIV_028510	29000.5	1	3	3	9	0	0.138
NCLIV_028500	45876.1	1	6	6	20	0	0.223
NCLIV_001280	46553.6	1	5	6	31	0	0.411
NCLIV_021770	57855.4	0.993	1	1	1	0	0.0466
NCLIV_001260	17028.9	1	4	4	16	0	0.335
NCLIV_048985	10292.8	1	1	1	24	0	0.495
NCLIV_001250	150224	1	1	1	6	0	0.0426
NCLIV_048970	121480	1	1	1	1	0	0.0143
NCLIV_001240	157658	1	1	1	1	0	0.0078
NCLIV_001225	0	1	9	12	22	0	0
NCLIV_036830	95999	1	18	18	52	0.0001	0.266
NCLIV_058260	8088.3	0.99	1	2	13	0	0.203
NCLIV_035310	32114.3	1	3	5	39	0	0.325
NCLIV_012080	94604.2	0.996	1	1	1	0	0.0211
NCLIV_001180	98815	1	3	4	5	0	0.049
NCLIV_028360	132004	1	3	3	5	0	0.0385
NCLIV_001120	112367	1	4	4	4	0	0.041
NCLIV_028320	56923	1	4	5	6	0	0.158
NCLIV_048810	35480.6	1	2	2	2	0	0.145
NCLIV_028310	23525.8	1	10	15	93	0.0001	0.526
NCLIV_028300	77520.4	1	9	9	25	0	0.285
NCLIV_021550	48250.8	1	15	18	37	0	0.431
NCLIV_028280	107349	1	12	12	22	0	0.202
NCLIV_048770	109480	1	10	10	33	0	0.208
NCLIV_021540	43540.2	0.99	1	1	1	0	0.0256
NCLIV_028240	23849	1	1	1	21	0	0.203
NCLIV_028230	27186.8	1	4	4	8	0	0.163
NCLIV_001000	56951.6	1	4	4	10	0	0.1
NCLIV_040510	141942	1	1	1	1	0	0.0058
NCLIV_028210	44509.8	1	1	1	5	0	0.136
NCLIV_041980	26565.4	0.998	1	1	1	0	0.0714
NCLIV_028180	140832	1	3	3	6	0	0.0532
NCLIV_041940	36475.7	1	18	35	346	0.0004	0.824
NCLIV_021440	115378	1	1	1	5	0	0.0317
NCLIV_041930	24982.9	1	8	10	84	0.0001	0.543
NCLIV_028160	273684	1	1	1	1	0	0.0051
NCLIV_019970	18815.5	1	10	21	541	0.0007	0.535
NCLIV_048640	28005.9	1	1	1	3	0	0.116
NCLIV_028140	57352.4	1	14	22	92	0.0001	0.368
NCLIV_041900	64260.9	1	26	32	134	0.0002	0.572
NCLIV_021405	28289.6	0.998	1	1	1	0	0.0406
NCLIV_028110	44646.6	1	12	17	24	0	0.461
NCLIV_015160	21463.1	1	3	4	69	0.0001	0.463
NCLIV_021390	12063	1	8	12	45	0.0001	0.429
NCLIV_041880	70340.5	1	2	2	3	0	0.0442
NCLIV_041870	79542.4	1	11	13	45	0.0001	0.257
NCLIV_048590	222843	1	15	15	42	0.0001	0.113
NCLIV_041850	29700.8	1	16	22	123	0.0002	0.594
NCLIV_048580	44452.5	1	5	5	6	0	0.15
NCLIV_041830	50069.2	1	6	8	20	0	0.359
NCLIV_028050	31586	1	11	15	131	0.0002	0.552
NCLIV_041800	57515.7	0.998	1	1	1	0	0.0266
NCLIV_028020	41039.4	1	1	1	2	0	0.103
NCLIV_045400	24691	1	1	1	2	0	0.0751
NCLIV_021290	143077	1	6	6	8	0	0.0612
NCLIV_021280	31938.3	1	3	4	4	0	0.107
NCLIV_041740	102819	1	22	27	197	0.0002	0.339
NCLIV_048470	93431.8	1	6	8	18	0	0.0854
NCLIV_041720	33149.5	1	5	5	9	0	0.227
NCLIV_021210	32229.9	1	1	2	7	0	0.158
NCLIV_048410	16668.8	0.999	1	1	9	0	0.104
NCLIV_010730	40932.8	1	12	18	651	0.0008	0.527
NCLIV_050330	34331.3	0.99	1	1	5	0	0.0528
NCLIV_041660	103548	0.998	1	1	1	0	0.0087
NCLIV_041650	107004	1	24	35	118	0.0001	0.395
NCLIV_021120	71451.5	1	3	3	6	0	0.0912
NCLIV_021100	25782.8	1	3	4	14	0	0.253
NCLIV_012830	48493.8	1	12	14	78	0.0001	0.389
NCLIV_015480	28316.7	1	1	1	6	0	0.125
NCLIV_009670	13394.4	1	5	8	118	0.0001	0.616
NCLIV_021080	28240.9	1	4	6	172	0.0002	0.504
NCLIV_041550	23359.6	1	1	1	5	0	0.133
NCLIV_021050	93193.7	1	20	51	2132	0.0026	0.465
NCLIV_041530	103656	1	4	5	7	0	0.0828
NCLIV_048250	27920.6	1	2	2	5	0	0.185
NCLIV_048240	119050	1	23	32	92	0.0001	0.216
NCLIV_015560	53996.6	1	2	3	7	0	0.101
NCLIV_066760	19137.6	1	7	10	40	0	0.38
NCLIV_061990	141009	1	8	8	87	0.0001	0.0781
NCLIV_041480	82008.5	1	6	6	14	0	0.129
NCLIV_061940	52362	1	11	13	36	0	0.243
NCLIV_068670	128717	1	5	5	8	0	0.0615
NCLIV_048170	60348.4	1	4	4	8	0	0.101
NCLIV_048160	436398	0.986	1	1	1	0	0.0029
NCLIV_017440	60776.6	1	6	7	85	0.0001	0.385
NCLIV_068640	61005.3	1	11	13	34	0	0.203
NCLIV_048140	55007.3	1	2	2	6	0	0.104
NCLIV_068630	21102.5	1	14	16	148	0.0002	0.769
NCLIV_015680	301756	1	1	1	2	0	0.0063
NCLIV_041390	102215	1	4	4	5	0	0.0527
NCLIV_041380	122154	1	6	7	18	0	0.112
NCLIV_068580	62647.7	1	4	4	10	0	0.0892
NCLIV_048080	37295.9	1	12	13	39	0	0.455
NCLIV_041300	18113.3	1	4	4	11	0	0.377
NCLIV_068520	19117.8	0.992	1	1	1	0	0.18
NCLIV_048020	31582.1	1	11	16	192	0.0002	0.47
NCLIV_053700	34545.3	0.992	1	1	1	0	0.0258
NCLIV_038110	38235.4	0.99	1	1	1	0	0.0313
NCLIV_041270	55707	1	4	4	9	0	0.141
NCLIV_061750	19515.6	1	2	2	25	0	0.316
NCLIV_061740	44267.6	1	5	5	10	0	0.186
NCLIV_062630	22017.8	1	1	4	600	0.0007	0.875
NCLIV_041210	26906.7	1	9	15	109	0.0001	0.504
NCLIV_015830	156992	0.997	1	1	1	0	0.0089
NCLIV_015880	22641.8	1	13	26	396	0.0005	0.75
NCLIV_024230	11289.4	1	4	7	24	0	0.316
NCLIV_061690	95036.9	0.999	1	1	1	0	0.0136
NCLIV_041180	24758.3	1	9	14	79	0.0001	0.507
NCLIV_068380	53405.8	1	12	15	35	0	0.431
NCLIV_068370	100340	1	3	3	9	0	0.0653
NCLIV_041140	82167.5	1	3	4	5	0	0.0464
NCLIV_061620	35682.3	1	7	8	16	0	0.277
NCLIV_041120	42600.6	1	8	15	203	0.0002	0.369
NCLIV_061600	51019.5	1	10	11	51	0.0001	0.337
NCLIV_041100	31864.9	1	9	14	73	0.0001	0.272
NCLIV_001660	35475.5	1	7	8	50	0.0001	0.332
NCLIV_037000	23741.1	0.99	1	1	2	0	0.0748
NCLIV_011830	22056.6	1	11	12	39	0	0.696
NCLIV_014760	18610.1	1	8	16	61	0.0001	0.556
NCLIV_053840	38821.2	1	14	25	499	0.0006	0.439
NCLIV_041090	21293.2	0.998	1	1	4	0	0.0872
NCLIV_049030	26008.7	1	7	10	37	0	0.311
NCLIV_061570	24466.6	1	2	3	3	0	0.173
NCLIV_041070	72176.9	1	2	2	2	0	0.0437
NCLIV_061560	15378.1	1	1	1	104	0.0001	0.429
NCLIV_062810	284132	1	2	2	2	0	0.0107
NCLIV_041000	87608.8	1	9	10	19	0	0.169
NCLIV_068210	74242.8	1	4	4	6	0	0.0985
NCLIV_014670	85056.5	1	3	3	5	0	0.0456
NCLIV_034520	33593.4	0.99	1	1	1	0	0.0326
NCLIV_061460	33995.6	0.998	1	1	2	0	0.0452
NCLIV_061440	22584.4	1	10	13	85	0.0001	0.633
NCLIV_061420	259464	0.999	1	1	1	0	0.0042
NCLIV_068130	59404.7	1	2	2	2	0	0.0469
NCLIV_062960	31473.7	1	3	3	9	0	0.248
NCLIV_042480	23101.7	1	2	2	5	0	0.125
NCLIV_014540	48859.5	1	4	4	5	0	0.15
NCLIV_042500	121225	1	10	11	106	0.0001	0.222
NCLIV_011400	151175	1	5	5	13	0	0.0556
NCLIV_040450	17308.9	1	3	3	6	0	0.231
NCLIV_005890	11893	1	2	2	4	0	0.307
NCLIV_036900	59569.2	1	2	2	3	0	0.0358
NCLIV_027730	40405.4	0.996	1	1	2	0	0.0381
NCLIV_014470	91016.7	1	5	5	8	0	0.0633
NCLIV_034950	41518.6	1	5	6	7	0	0.232
NCLIV_061230	86767.3	0.998	1	1	3	0	0.0137
NCLIV_014430	80491.1	1	10	11	19	0	0.218
NCLIV_034910	146026	1	1	1	2	0	0.0087
NCLIV_034900	39913.7	1	2	2	5	0	0.184
NCLIV_061290	108198	0.999	1	1	1	0	0.0144
NCLIV_012905.1	117433	1	2	2	4	0	0.026
NCLIV_061210	43410.5	1	2	2	5	0	0.117
NCLIV_061200	46399.1	1	8	8	17	0	0.276
NCLIV_010130	20256	1	3	5	11	0	0.212
NCLIV_014360	113431	1	17	20	40	0	0.211
NCLIV_061170	91180.7	1	29	38	156	0.0002	0.402
NCLIV_061160	46941.3	1	14	29	499	0.0006	0.436
NCLIV_042720	58105	1	1	1	3	0	0.0288
NCLIV_061130	186626	1	1	1	2	0	0.0215
NCLIV_012040	63029.7	1	8	8	12	0	0.193
NCLIV_007480	20789.7	0.99	1	1	1	0	0.0885
NCLIV_061070	44200.4	1	1	1	5	0	0.0992
NCLIV_061050	113574	1	33	45	150	0.0002	0.376
NCLIV_061040	50525.6	1	12	15	59	0.0001	0.326
NCLIV_049490	56911.1	0.999	1	1	1	0	0.0356
NCLIV_029090	74296.5	1	4	4	7	0	0.0897
NCLIV_014660	34400.6	0.99	1	1	2	0	0.0675
NCLIV_011820	10268.5	1	1	2	46	0.0001	0.414
NCLIV_034680	10487	1	2	2	2	0	0.219
NCLIV_014160	41412.1	1	1	1	1	0	0.0245
NCLIV_034650	33064.8	1	2	2	10	0	0.199
NCLIV_034640	126224	1	1	1	1	0	0.0101
NCLIV_034620	60934.5	1	2	2	4	0	0.0277
NCLIV_011140	58713.3	1	18	22	88	0.0001	0.601
NCLIV_014100	25441.8	1	3	4	6	0	0.226
NCLIV_029160	73493	1	3	3	7	0	0.0686
NCLIV_022470	74253.9	1	7	8	10	0	0.171
NCLIV_034560	74347.5	1	1	1	1	0	0.0152
NCLIV_014040	44452.3	1	11	16	111	0.0001	0.498
NCLIV_013540	20010.1	1	3	3	4	0	0.181
NCLIV_034480	52331	1	1	1	2	0	0.0196
NCLIV_011700	34654.9	1	9	12	128	0.0002	0.473
NCLIV_054960	14201	1	5	5	9	0	0.339
NCLIV_034460	88175.3	1	25	34	335	0.0004	0.504
NCLIV_054950	135839	1	3	3	7	0	0.0362
NCLIV_054910	40580.5	1	7	9	14	0	0.232
NCLIV_054900	27901.1	1	3	3	10	0	0.223
NCLIV_006485	10089.3	0.99	1	1	2	0	0.16
NCLIV_049830	66050.7	1	11	12	27	0	0.28
NCLIV_068620	7564.2	0.99	1	1	6	0	0.147
NCLIV_022690	83046.1	1	14	18	52	0.0001	0.271
NCLIV_046010	119372	1	7	7	10	0	0.0917
NCLIV_054820	39450.6	0.999	1	1	2	0	0.0288
NCLIV_054800	67571.3	1	5	5	36	0	0.152
NCLIV_060805	16725.3	1	4	4	6	0	0.253
NCLIV_007950	15222.2	0.994	1	1	1	0	0.0797
NCLIV_007900	45487.9	1	3	4	5	0	0.0859
NCLIV_033870	74274.3	1	2	2	2	0	0.0439
NCLIV_034270	110570	1	17	23	56	0.0001	0.234
NCLIV_054720	105295	1	9	10	27	0	0.151
NCLIV_034220	128122	0.998	1	1	1	0	0.0116
NCLIV_054700	32834.1	1	13	19	103	0.0001	0.57
NCLIV_033890	13795.3	1	2	2	4	0	0.207
NCLIV_007880	190244	1	1	1	1	0	0.0072
NCLIV_007830	106240	1	4	4	19	0	0.111
NCLIV_007800	212332	1	30	36	121	0.0001	0.2
NCLIV_017420	60547.4	1	8	11	46	0.0001	0.269
NCLIV_054690	58880.4	1	2	2	10	0	0.122
NCLIV_034190	75292.4	1	12	12	41	0	0.235
NCLIV_045585	57270.8	1	23	36	151	0.0002	0.402
NCLIV_034160	53357.7	1	14	19	70	0.0001	0.445
NCLIV_052600	54969.8	0.99	1	1	2	0	0.0316
NCLIV_054630	241965	0.999	1	1	4	0	0.0054
NCLIV_034130	67367.8	1	21	28	98	0.0001	0.413
NCLIV_065650	129672	1	4	4	5	0	0.0461
NCLIV_022920	67158.1	1	3	3	11	0	0.122
NCLIV_058200	51161.3	1	4	4	7	0	0.116
NCLIV_007770	42172.2	1	23	31	109	0.0001	0.606
NCLIV_029255.1	15121.2	0.99	1	1	6	0	0.0956
NCLIV_007730	119435	1	14	20	40	0	0.219
NCLIV_056680	21460.3	1	15	23	208	0.0003	0.663
NCLIV_033950	72660.6	1	40	73	1976	0.0024	0.718
NCLIV_034090	184766	1	12	12	43	0.0001	0.137
NCLIV_054570	16311.4	1	7	8	64	0.0001	0.463
NCLIV_054540	23498	1	5	7	47	0.0001	0.344
NCLIV_003240	43425.8	1	2	2	7	0	0.063
NCLIV_054510	120641	1	14	16	28	0	0.207
NCLIV_024030	24818.5	1	7	7	90	0.0001	0.403
NCLIV_000940	62929.4	1	26	42	249	0.0003	0.617
NCLIV_007630	71973	0.997	1	1	2	0	0.0169
NCLIV_007620	29109.8	1	3	3	6	0	0.234
NCLIV_056120	56402.7	1	3	3	4	0	0.078
NCLIV_054470	35007.1	0.999	1	1	1	0	0.0809
NCLIV_000870	83124.8	1	1	1	4	0	0.0139
NCLIV_000860	58068.6	1	7	10	81	0.0001	0.349
NCLIV_011120	33748.7	1	12	24	173	0.0002	0.674
NCLIV_000840	12013.6	1	9	20	162	0.0002	0.689
NCLIV_042050	25852.1	1	4	8	14	0	0.22
NCLIV_000780	33995.1	1	1	1	1	0	0.0348
NCLIV_000740	74016.3	1	12	18	76	0.0001	0.282
NCLIV_007470	133955	1	5	6	8	0	0.0674
NCLIV_000710	28402	1	7	14	244	0.0003	0.469
NCLIV_056600	81774.7	1	2	2	2	0	0.0376
NCLIV_054280	9574.3	0.999	1	1	2	0	0.119
NCLIV_054250	85423.8	1	10	12	69	0.0001	0.416
NCLIV_054220	98963.5	1	1	1	2	0	0.0103
NCLIV_054200	89145.5	1	15	17	73	0.0001	0.286
NCLIV_000690	68428.7	1	5	5	9	0	0.159
NCLIV_000670	37779.5	1	3	3	6	0	0.136
NCLIV_007390	60452.9	1	8	11	93	0.0001	0.381
NCLIV_027870	68434.7	0.998	1	1	1	0	0.0234
NCLIV_026650	27672	0.99	1	1	2	0	0.0476
NCLIV_027850	52052	1	8	15	133	0.0002	0.182
NCLIV_007330	63224.6	1	19	23	90	0.0001	0.481
NCLIV_054190	25432.8	1	9	12	45	0.0001	0.482
NCLIV_054150	15637	1	7	13	43	0.0001	0.521
NCLIV_054140	22782.8	1	14	18	87	0.0001	0.68
NCLIV_054120	123777	1	8	9	302	0.0004	0.337
NCLIV_010500	77868.8	0.996	1	1	1	0	0.0141
NCLIV_000570	94255.6	1	5	7	12	0	0.123
NCLIV_027780	16809.8	1	11	15	52	0.0001	0.588
NCLIV_060160	22626.6	1	2	3	8	0	0.0933
NCLIV_000530	58726.4	1	11	16	28	0	0.301
NCLIV_007260	97796.1	1	15	15	50	0.0001	0.204
NCLIV_000520	18951.4	1	6	8	28	0	0.316
NCLIV_027740	79831.9	1	8	10	16	0	0.209
NCLIV_000510	44942.7	1	6	10	34	0	0.187
NCLIV_007220	113040	1	8	10	18	0	0.0976
NCLIV_054080	106325	1	3	3	4	0	0.0316
NCLIV_020990	115574	1	16	20	136	0.0002	0.211
NCLIV_020970	202432	1	2	2	2	0	0.0148
NCLIV_000470	39851.9	1	6	8	22	0	0.2
NCLIV_007180	10802.4	1	2	3	14	0	0.407
NCLIV_027660	14853.6	1	4	5	30	0	0.3
NCLIV_000430	42716.5	1	13	15	82	0.0001	0.382
NCLIV_007120	81229.5	1	11	13	40	0	0.288
NCLIV_007110	17341.4	1	7	10	70	0.0001	0.45
NCLIV_027600	95641.5	1	26	37	410	0.0005	0.361
NCLIV_036130	24346.9	1	3	5	10	0	0.197
NCLIV_020880	14662.6	1	2	2	9	0	0.158
NCLIV_054520	40853.4	1	11	15	31	0	0.306
NCLIV_020840	61500.7	1	15	17	258	0.0003	0.428
NCLIV_000340	44149.4	1	2	2	8	0	0.067
NCLIV_000330	78590.6	0.994	1	1	1	0	0.0241
NCLIV_027540	24773.8	1	4	4	13	0	0.134
NCLIV_027530	74189.5	1	15	24	128	0.0002	0.463
NCLIV_000300	27217.4	1	6	6	12	0	0.343
NCLIV_007030	15160	0.994	1	1	1	0	0.239
NCLIV_007010	82890.5	1	16	17	45	0.0001	0.304
NCLIV_007000	21062.9	1	5	7	26	0	0.459
NCLIV_000290	53672.9	1	3	3	3	0	0.0795
NCLIV_000280	24680	1	8	10	47	0.0001	0.296
NCLIV_020770	71697.8	1	12	18	41	0	0.216
NCLIV_047980	26716.5	0.993	1	1	1	0	0.11
NCLIV_027480	44786.5	1	18	23	78	0.0001	0.592
NCLIV_020720	22120.3	1	5	8	154	0.0002	0.522
NCLIV_027450	28188.1	1	4	4	12	0	0.214
NCLIV_041810	31042.4	0.99	1	1	2	0	0.0314
NCLIV_011320	25970.7	1	6	9	61	0.0001	0.368
NCLIV_027410	176747	0.998	1	1	1	0	0.0091
NCLIV_010320	55705.8	1	9	11	104	0.0001	0.317
NCLIV_005710	61802.7	0.99	1	1	2	0	0.0407
NCLIV_003580	45660.9	1	15	18	62	0.0001	0.432
NCLIV_000170	50272.2	0.998	1	1	1	0	0.0517
NCLIV_020650	151571	1	11	11	29	0	0.0905
NCLIV_000150	12319.7	1	2	3	6	0	0.204
NCLIV_000130	53695.6	1	17	25	153	0.0002	0.442
NCLIV_048700	54144.4	0.997	1	1	1	0	0.02
NCLIV_000110	82349.3	0.999	1	1	1	0	0.0142
NCLIV_000100	16313.3	1	5	5	8	0	0.473
NCLIV_047810	28627.4	1	12	17	73	0.0001	0.693
NCLIV_027310	101058	1	3	3	6	0	0.0544
NCLIV_047800	26006.5	1	3	3	7	0	0.148
NCLIV_027290	9066.3	1	6	12	52	0.0001	0.695
NCLIV_020540	59491.5	1	10	10	22	0	0.234
NCLIV_027270	105008	1	2	3	10	0	0.104
NCLIV_047740	28642.5	1	5	6	14	0	0.227
NCLIV_020510	91496.4	0.988	1	1	1	0	0.0171
NCLIV_000010	90493.1	1	18	22	63	0.0001	0.323
NCLIV_027230	84273.9	1	13	18	155	0.0002	0.555
NCLIV_040970	60440.8	1	19	26	98	0.0001	0.559
NCLIV_047680	118698	1	10	10	12	0	0.124
NCLIV_027180	35339.7	1	2	2	3	0	0.121
NCLIV_047660	51729.2	1	23	32	104	0.0001	0.61
NCLIV_047650	27960.8	1	4	4	8	0	0.217
NCLIV_047630	17764.7	1	2	2	229	0.0003	0.455
NCLIV_027130	31216.1	1	4	4	24	0	0.42
NCLIV_059125	42498.8	1	11	16	43	0.0001	0.397
NCLIV_047600	98746.6	1	5	6	12	0	0.121
NCLIV_005500	127178	1	30	36	93	0.0001	0.353
NCLIV_027100	33915.7	1	6	6	8	0	0.27
NCLIV_010740	52506.4	1	7	14	255	0.0003	0.504
NCLIV_040880	81768.1	1	39	73	1188	0.0015	0.601
NCLIV_020380	70460.4	1	2	2	22	0	0.0979
NCLIV_040860	67851.8	1	32	48	339	0.0004	0.616
NCLIV_027080	31960.8	1	8	12	34	0	0.276
NCLIV_047570	23192.2	1	6	7	26	0	0.379
NCLIV_027070	105522	1	3	3	4	0	0.0318
NCLIV_020330	291406	1	15	15	41	0	0.115
NCLIV_020310	42246	1	8	8	37	0	0.375
NCLIV_047530	75824	1	10	11	22	0	0.183
NCLIV_047500	178307	1	15	16	40	0	0.127
NCLIV_045100	36487.3	1	5	6	12	0	0.303
NCLIV_020250	60816.3	1	21	30	128	0.0002	0.585
NCLIV_040730	88651.7	1	2	3	4	0	0.0356
NCLIV_020220	93035.3	1	37	63	714	0.0009	0.588
NCLIV_047440	209913	1	6	6	11	0	0.041
NCLIV_047520	40819.9	1	13	19	87	0.0001	0.457
NCLIV_063180	297166	1	2	2	3	0	0.011
NCLIV_061900	52434.6	0.99	1	1	1	0	0.0629
NCLIV_016380	15073.8	1	7	11	53	0.0001	0.496
NCLIV_040680	140854	1	1	1	2	0	0.0209
NCLIV_020180	54331.9	1	14	24	178	0.0002	0.735
NCLIV_040670	43941.9	1	3	3	10	0	0.132
NCLIV_047390	53419	1	8	12	35	0	0.303
NCLIV_020160	119553	0.998	1	1	1	0	0.0082
NCLIV_040650	328873	1	2	2	10	0	0.009
NCLIV_020140	20808.8	1	3	6	79	0.0001	0.23
NCLIV_020120	69037.8	1	8	8	16	0	0.187
NCLIV_047330	51440	0.997	1	1	1	0	0.0201
NCLIV_016430	34001.5	1	5	6	28	0	0.239
NCLIV_040580	87925.8	1	3	3	4	0	0.0483
NCLIV_051500	189016	1	1	1	1	0	0.0053
NCLIV_020070	51909.7	1	9	11	39	0	0.271
NCLIV_047290	24274.8	1	1	1	3	0	0.0905
NCLIV_040540	45129.6	1	10	13	134	0.0002	0.286
NCLIV_064580	43969.2	1	7	8	26	0	0.176
NCLIV_047240	30323.8	1	1	1	9	0	0.126
NCLIV_038320	119112	1	4	5	26	0	0.0612
NCLIV_060990	100914	1	3	4	6	0	0.0338
NCLIV_040480	68678.4	1	2	2	2	0	0.0417
NCLIV_040440	95821	1	4	4	9	0	0.092
NCLIV_047160	44184.1	1	3	3	3	0	0.153
NCLIV_060920	8018.2	1	3	4	8	0	0.443
NCLIV_060910	112767	1	1	1	7	0	0.0334
NCLIV_040410	41464	0.999	1	1	1	0	0.0615
NCLIV_060900	204742	1	2	2	5	0	0.0181
NCLIV_003110	22749.7	1	2	4	13	0	0.0995
NCLIV_060860	12412.6	1	10	13	71	0.0001	0.817
NCLIV_040360	136312	1	13	19	33	0	0.167
NCLIV_047090	31464.2	1	2	2	3	0	0.0707
NCLIV_060850	24501.1	1	2	2	2	0	0.0724
NCLIV_047080	14967.5	1	4	6	33	0	0.344
NCLIV_060820	56707.9	1	22	34	132	0.0002	0.705
NCLIV_060810	106859	1	16	23	69	0.0001	0.34
NCLIV_047040	21242	1	13	17	105	0.0001	0.735
NCLIV_000960	63214.1	1	4	5	6	0	0.126
NCLIV_067510	32691.5	1	1	1	2	0	0.0761
NCLIV_013950	30502	1	3	4	8	0	0.155
NCLIV_001970	66823.9	1	37	61	4087	0.005	0.672
NCLIV_013910	57615.8	1	12	17	80	0.0001	0.472
NCLIV_043110	42069.2	1	18	25	174	0.0002	0.5
NCLIV_060760	74023.4	1	32	50	144	0.0002	0.634
NCLIV_067490	45069.6	1	17	22	80	0.0001	0.595
NCLIV_060750	109612	1	2	2	3	0	0.0255
NCLIV_067470	16105.1	1	4	10	26	0	0.403
NCLIV_040210	34789.7	0.999	1	1	2	0	0.0967
NCLIV_013870	36508.6	1	5	7	9	0	0.198
NCLIV_013840	84744.4	1	7	7	17	0	0.145
NCLIV_060680	63926.9	1	4	4	12	0	0.16
NCLIV_043200	22406.8	1	3	3	9	0	0.203
NCLIV_060640	79879.8	1	3	3	6	0	0.0699
NCLIV_067370	107208	1	2	2	2	0	0.0265
NCLIV_067350	144755	1	1	1	21	0	0.0925
NCLIV_016970	62911	1	2	2	2	0	0.0587
NCLIV_060600	54586.7	1	18	23	77	0.0001	0.513
NCLIV_067330	37203.2	1	3	3	3	0	0.16
NCLIV_004160	13732.6	1	9	12	84	0.0001	0.602
NCLIV_013780	25863.9	1	11	13	45	0.0001	0.542
NCLIV_031440	9539.9	1	4	5	42	0.0001	0.31
NCLIV_013700	14961.9	1	2	4	20	0	0.311
NCLIV_060560	44724	1	2	2	41	0	0.189
NCLIV_031720	60954.2	0.992	1	1	1	0	0.0232
NCLIV_067280	71542.9	1	3	4	7	0	0.0913
NCLIV_040040	38641.6	1	6	6	9	0	0.222
NCLIV_040010	162694	1	3	4	16	0	0.0399
NCLIV_060500	59495.2	1	5	6	10	0	0.116
NCLIV_067220	42514.6	1	2	3	28	0	0.143
NCLIV_014770	21040.1	1	3	3	12	0	0.104
NCLIV_013660	123218	0.994	1	1	1	0	0.0119
NCLIV_013650	99889.4	1	5	6	23	0	0.109
NCLIV_043250	6599.7	0.998	1	1	1	0	0.136
NCLIV_009640	68063.6	1	16	20	56	0.0001	0.44
NCLIV_060470	101971	1	9	9	39	0	0.189
NCLIV_032250	32038.2	0.99	1	1	2	0	0.0423
NCLIV_067180	96361.5	1	13	14	99	0.0001	0.309
NCLIV_060440	44852.3	1	1	1	1	0	0.0244
NCLIV_067160	39223.1	1	3	3	6	0	0.114
NCLIV_060420	88456.3	1	28	43	401	0.0005	0.498
NCLIV_064290	42444.4	1	1	1	1	0	0.0231
NCLIV_067140	218961	1	5	5	9	0	0.0485
NCLIV_060400	17926.2	1	1	1	21	0	0.302
NCLIV_012195.1	17586.5	1	5	5	31	0	0.267
NCLIV_060380	46201.9	1	9	15	44	0.0001	0.294
NCLIV_023050	120764	1	22	31	111	0.0001	0.272
NCLIV_045170	29127.4	1	7	11	39	0	0.331
NCLIV_067060	34166.7	1	2	2	6	0	0.066
NCLIV_067050	58230.3	0.998	1	1	3	0	0.0258
NCLIV_067030	122408	0.996	1	1	2	0	0.0139
NCLIV_028170	63295.5	1	22	35	249	0.0003	0.444
NCLIV_013410	43046	1	4	5	9	0	0.195
NCLIV_024055	28454.1	0.993	1	1	1	0	0.0843
NCLIV_060220	320151	1	4	4	11	0	0.0426
NCLIV_052280	41754.4	1	9	10	29	0	0.27
NCLIV_040800	55396.4	0.999	1	1	2	0	0.0352
NCLIV_013380	10082.5	1	3	3	11	0	0.287
NCLIV_033860	36304.6	1	3	4	11	0	0.104
NCLIV_033850	180972	1	9	10	34	0	0.128
NCLIV_011740	29156.1	1	5	6	26	0	0.281
NCLIV_033830	41885.1	1	7	7	23	0	0.311
NCLIV_013320	17187.9	1	5	11	66	0.0001	0.373
NCLIV_033810	25136.3	1	8	14	35	0	0.323
NCLIV_033790	44064.3	1	1	1	1	0	0.067
NCLIV_033780	33784.7	1	7	8	21	0	0.274
NCLIV_028270	23839	1	3	3	5	0	0.104
NCLIV_013210	72130.9	1	6	6	11	0	0.168
NCLIV_060080	60593.2	1	1	1	3	0	0.0845
NCLIV_060060	84959.8	1	20	27	58	0.0001	0.308
NCLIV_018840	18712.5	1	2	3	6	0	0.164
NCLIV_033680	34471	1	13	18	80	0.0001	0.566
NCLIV_013170	332434	1	2	2	3	0	0.0109
NCLIV_033650	9937.5	0.999	1	1	2	0	0.128
NCLIV_013150	36367.1	1	8	9	82	0.0001	0.318
NCLIV_057330	24408.4	1	1	3	4	0	0.0419
NCLIV_013130	143608	1	13	16	36	0	0.173
NCLIV_000590	45245.9	1	2	2	2	0	0.0718
NCLIV_026745.1	12175.8	1	3	6	47	0.0001	0.576
NCLIV_029045.1	17672.3	1	3	3	3	0	0.302
NCLIV_013070	47895.6	1	5	5	9	0	0.213
NCLIV_038440	32215.6	1	3	3	7	0	0.154
NCLIV_033550	90602.5	1	2	2	5	0	0.0543
NCLIV_013030	35706.5	1	4	5	10	0	0.232
NCLIV_061760	34099.3	1	7	11	72	0.0001	0.382
NCLIV_066430	39426.4	0.998	1	1	1	0	0.0456
NCLIV_002750	48161.1	0.99	1	1	2	0	0.0429
NCLIV_053950	20210	1	5	6	83	0.0001	0.274
NCLIV_053940	11581.9	1	4	10	95	0.0001	0.577
NCLIV_053930	42290.9	1	4	4	7	0	0.201
NCLIV_033430	44515.7	1	3	3	7	0	0.139
NCLIV_068230	91999.8	1	11	11	15	0	0.192
NCLIV_023630	38084.4	0.99	1	1	1	0	0.028
NCLIV_056500	16198.1	0.99	1	1	2	0	0.101
NCLIV_053880	53150.2	1	9	12	64	0.0001	0.279
NCLIV_053870	14425.7	1	3	4	21	0	0.205
NCLIV_053860	72077	1	16	19	147	0.0002	0.449
NCLIV_016390	25262.9	1	2	2	6	0	0.104
NCLIV_033330	19478.8	0.998	1	2	4	0	0.0674
NCLIV_033320	39416.1	1	4	5	8	0	0.166
NCLIV_014000	20161.1	1	1	1	2	0	0.0435
NCLIV_010970	33178.7	0.99	1	1	2	0	0.0377
NCLIV_022050	29857.9	1	3	3	13	0	0.26
NCLIV_006980	137829	1	1	1	1	0	0.0095
NCLIV_006900	74646.3	0.997	1	1	1	0	0.0179
NCLIV_033270	39171.3	1	15	17	83	0.0001	0.512
NCLIV_033260	120694	0.998	1	1	1	0	0.0097
NCLIV_023760	75342.4	0.995	1	1	1	0	0.0297
NCLIV_011730	59525.2	1	26	44	396	0.0005	0.537
NCLIV_014060	106064	1	45	63	542	0.0007	0.497
NCLIV_006890	121007	1	8	10	25	0	0.184
NCLIV_006860	54387.6	1	5	7	20	0	0.212
NCLIV_006850	264497	1	14	23	115	0.0001	0.109
NCLIV_006800	84389.7	1	4	4	12	0	0.0879
NCLIV_053640	24535.1	1	6	10	84	0.0001	0.594
NCLIV_033140	13832.8	1	2	3	7	0	0.184
NCLIV_053620	88675.1	1	1	1	2	0	0.0383
NCLIV_053610	74508.5	1	2	2	2	0	0.0397
NCLIV_006780	22416.5	1	11	25	151	0.0002	0.679
NCLIV_047820	117099	1	5	6	10	0	0.0617
NCLIV_006750	65825.4	1	1	1	2	0	0.0481
NCLIV_006720	22611.1	1	12	19	87	0.0001	0.626
NCLIV_006700	139680	1	2	2	2	0	0.0171
NCLIV_053590	85558.6	1	3	3	7	0	0.0736
NCLIV_033090	56887	1	3	4	15	0	0.0724
NCLIV_033040	18353.4	1	4	4	17	0	0.368
NCLIV_033030	146248	1	3	3	7	0	0.0306
NCLIV_033000	62694	1	8	8	11	0	0.236
NCLIV_006680	143450	0.997	1	1	1	0	0.0104
NCLIV_006640	423780	1	6	7	31	0	0.054
NCLIV_053460	28680.6	1	3	3	3	0	0.165
NCLIV_010010	56093.2	1	10	13	43	0.0001	0.398
NCLIV_006570	75376	1	9	11	49	0.0001	0.272
NCLIV_006510	59376.4	1	11	12	40	0	0.423
NCLIV_010860	28641.9	1	3	3	6	0	0.128
NCLIV_053370	76978.1	1	2	3	5	0	0.0713
NCLIV_053360	368296	1	1	1	2	0	0.0051
NCLIV_053340	78571.6	1	7	7	21	0	0.164
NCLIV_053330	70562.2	1	10	11	42	0.0001	0.233
NCLIV_006490	40703.3	1	11	16	38	0	0.583
NCLIV_006480	47805.9	0.996	1	1	2	0	0.0411
NCLIV_026970	65483.7	1	3	6	13	0	0.0793
NCLIV_006470	25201.8	1	5	7	45	0.0001	0.277
NCLIV_066580	124122	1	4	5	13	0	0.0705
NCLIV_041610	18378.5	0.999	2	2	2	0	0.23
NCLIV_053290	164677	1	13	14	36	0	0.142
NCLIV_051740	51755.3	1	1	1	1	0	0.0229
NCLIV_053270	160853	0.993	1	1	1	0	0.0061
NCLIV_053240	70124.5	1	6	6	15	0	0.181
NCLIV_031430	118497	0.998	1	1	2	0	0.0116
NCLIV_026890	25996.8	1	3	3	13	0	0.445
NCLIV_026880	20796.3	1	4	4	11	0	0.251
NCLIV_030740	9737.1	1	2	2	6	0	0.36
NCLIV_026840	91757.6	0.997	1	1	1	0	0.0153
NCLIV_026830	96617.1	0.996	1	1	1	0	0.0147
NCLIV_026820	18435.7	1	2	3	17	0	0.316
NCLIV_053190	74397.1	1	8	9	26	0	0.228
NCLIV_053180	29814.9	1	4	4	6	0	0.166
NCLIV_006280	92903.7	1	2	2	2	0	0.032
NCLIV_006270	29419	1	2	2	3	0	0.0968
NCLIV_006260	62095.6	1	2	2	3	0	0.0494
NCLIV_006240	11506.1	1	2	2	2	0	0.297
NCLIV_063220	84156.2	1	2	2	2	0	0.0304
NCLIV_026150	15402.9	1	2	3	76	0.0001	0.551
NCLIV_053040	18918.6	1	5	7	27	0	0.401
NCLIV_011210	110814	1	13	15	39	0	0.162
NCLIV_055090	9523.2	1	3	3	12	0	0.297
NCLIV_026680	15116.3	1	4	6	20	0	0.385
NCLIV_006180	58779.1	1	17	33	296	0.0004	0.481
NCLIV_006150	49918.5	1	11	11	25	0	0.338
NCLIV_006140	32199.6	1	2	2	2	0	0.0864
NCLIV_026600	34307.8	1	6	7	47	0.0001	0.239
NCLIV_004580	370771	1	1	1	3	0	0.0023
NCLIV_020570	64286.3	0.995	1	1	1	0	0.0269
NCLIV_066870	17480.9	1	7	12	230	0.0003	0.54
NCLIV_006090	23283.2	1	6	6	26	0	0.402
NCLIV_006070	27200.6	1	8	12	78	0.0001	0.304
NCLIV_006060	27545.9	1	12	16	41	0	0.565
NCLIV_026500	84626.5	1	18	29	396	0.0005	0.491
NCLIV_006000	33729.4	0.999	1	1	3	0	0.0356
NCLIV_066680	46614.2	0.999	1	1	1	0	0.0372
NCLIV_010960	59551.3	1	11	18	68	0.0001	0.457
NCLIV_031270	110908	0.999	1	1	2	0	0.0114
NCLIV_046970	130384	1	2	2	37	0	0.15
NCLIV_046950	40009.6	1	6	7	16	0	0.376
NCLIV_056560	75803.8	1	3	3	4	0	0.0533
NCLIV_026430	76429.6	1	4	4	6	0	0.0802
NCLIV_046900	27696.4	1	9	13	49	0.0001	0.462
NCLIV_019040	125381	1	7	7	13	0	0.0745
NCLIV_046890	38952.9	1	5	5	13	0	0.231
NCLIV_026390	21900.8	1	2	2	20	0	0.292
NCLIV_066840	79071.9	1	12	21	610	0.0007	0.628
NCLIV_026340	19524.2	1	3	5	84	0.0001	0.565
NCLIV_046830	22734.4	1	2	2	4	0	0.125
NCLIV_046380	32413.8	1	4	4	14	0	0.285
NCLIV_038450	19903.1	1	2	3	13	0	0.133
NCLIV_010840	35033.4	1	3	3	6	0	0.175
NCLIV_026270	46038.9	1	8	9	16	0	0.303
NCLIV_046765	49542.6	1	3	3	12	0	0.111
NCLIV_026260	467323	0.996	1	1	1	0	0.0029
NCLIV_026250	95084	1	3	3	3	0	0.042
NCLIV_002190	17012.7	1	4	5	5	0	0.308
NCLIV_046720	80032.1	1	2	2	2	0	0.0425
NCLIV_046700	11662.4	1	2	2	2	0	0.255
NCLIV_046690	79221.3	1	32	36	194	0.0002	0.672
NCLIV_026180	55263.7	1	5	5	13	0	0.179
NCLIV_046660	33299.7	1	5	5	9	0	0.252
NCLIV_046620	79655.2	1	1	1	4	0	0.0497
NCLIV_026100	50538.8	1	4	5	29	0	0.285
NCLIV_030940	117799	1	3	3	14	0	0.0767
NCLIV_002940	64469	1	25	39	1641	0.002	0.582
NCLIV_026090	48550.5	0.999	1	1	2	0	0.0405
NCLIV_026070	30524.2	1	7	9	44	0.0001	0.365
NCLIV_046560	56101.6	1	3	3	3	0	0.0843
NCLIV_046550	26830	1	12	17	86	0.0001	0.496
NCLIV_046540	74875.2	1	13	16	50	0.0001	0.36
NCLIV_026040	60694.2	1	5	5	8	0	0.0948
NCLIV_019000	51362.5	1	1	1	2	0	0.0366
NCLIV_026030	9046.3	1	4	4	8	0	0.317
NCLIV_010410	16888.2	1	8	10	42	0.0001	0.53
NCLIV_059565	20294.4	1	1	2	9	0	0.0608
NCLIV_066990	39697.5	1	1	1	4	0	0.113
NCLIV_066970	43023	1	13	18	74	0.0001	0.489
NCLIV_046460	11003.6	1	3	5	8	0	0.25
NCLIV_066920	48335.1	1	8	9	55	0.0001	0.351
NCLIV_066900	117437	1	5	5	13	0	0.0792
NCLIV_046400	42836.7	1	4	4	6	0	0.192
NCLIV_046340	407330	1	1	1	2	0	0.0031
NCLIV_055850	45307	1	11	13	95	0.0001	0.303
NCLIV_066830	131348	1	2	2	3	0	0.0211
NCLIV_066820	30540.8	1	6	8	16	0	0.449
NCLIV_046310	114696	1	2	3	4	0	0.0263
NCLIV_047110	186510	1	5	5	25	0	0.0455
NCLIV_046300	50932.2	0.999	1	1	1	0	0.0307
NCLIV_062290	27940.2	0.999	1	2	3	0	0.0538
NCLIV_019960	74286.6	1	11	16	50	0.0001	0.292
NCLIV_019930	139403	1	4	5	8	0	0.0415
NCLIV_064310	24594.6	1	8	10	115	0.0001	0.551
NCLIV_066770	53652.7	1	1	1	167	0.0002	0.633
NCLIV_046270	26684.1	0.998	1	1	3	0	0.069
NCLIV_046260	115301	1	20	24	94	0.0001	0.278
NCLIV_017510	6522.8	1	6	8	23	0	0.537
NCLIV_010830	71238.9	1	3	3	6	0	0.0898
NCLIV_019890	58021.3	1	9	12	24	0	0.236
NCLIV_019870	132828	1	4	4	5	0	0.0401
NCLIV_019840	105462	1	2	2	3	0	0.0278
NCLIV_019830	29180.2	1	3	3	8	0	0.122
NCLIV_019820	32256.8	0.998	1	1	1	0	0.0373
NCLIV_046160	88952	1	2	2	2	0	0.0327
NCLIV_066630	34894	1	11	21	128	0.0002	0.418
NCLIV_066600	49905.9	1	11	17	69	0.0001	0.322
NCLIV_046100	204567	1	2	2	4	0	0.0211
NCLIV_019780	81820.4	1	8	9	32	0	0.157
NCLIV_019770	58766.4	1	25	36	308	0.0004	0.604
NCLIV_000090	46062.6	1	2	2	3	0	0.0399
NCLIV_019710	17832.1	0.999	1	1	5	0	0.185
NCLIV_046050	131276	1	36	46	354	0.0004	0.392
NCLIV_046040	18648.5	1	7	7	123	0.0002	0.578
NCLIV_046030	25199.1	1	2	2	31	0	0.191
NCLIV_006040	41275.7	1	3	3	4	0	0.0886
NCLIV_012950	124038	1	3	4	6	0	0.0397
NCLIV_019630	57794.1	1	3	3	4	0	0.0962
NCLIV_019600	22107.4	1	4	4	16	0	0.271
NCLIV_064600	74981.3	1	7	9	83	0.0001	0.228
NCLIV_064620	165169	1	46	74	440	0.0005	0.309
NCLIV_066410	38788.9	1	10	13	36	0	0.336
NCLIV_033275.1	89402.7	1	5	5	8	0	0.0994
NCLIV_054400	73583.7	0.99	1	1	2	0	0.0207
NCLIV_012870	156824	1	1	1	1	0	0.0108
NCLIV_012860	131085	1	7	8	28	0	0.19
NCLIV_019590	136356	1	8	9	49	0.0001	0.0955
NCLIV_019550	121557	1	2	2	47	0.0001	0.235
NCLIV_025910	14437.2	1	3	3	34	0	0.452
NCLIV_044230	236659	1	19	24	146	0.0002	0.205
NCLIV_066370	41300.2	1	2	2	14	0	0.126
NCLIV_066360	139771	1	2	3	13	0	0.0689
NCLIV_064760	60550.5	1	4	5	24	0	0.289
NCLIV_066310	46545.1	1	17	26	213	0.0003	0.555
NCLIV_048040	55120.6	1	10	10	27	0	0.268
NCLIV_007510	88954.5	1	3	3	6	0	0.0419
NCLIV_019480	30357.2	1	2	2	20	0	0.311
NCLIV_039960	36164.4	1	9	10	19	0	0.386
NCLIV_012720	129026	0.987	1	1	1	0	0.0091
NCLIV_019450	24700.9	1	5	7	21	0	0.247
NCLIV_039940	44543.9	1	11	16	45	0.0001	0.425
NCLIV_019440	11793.6	1	3	5	13	0	0.277
NCLIV_012700	59301.4	1	6	6	14	0	0.194
NCLIV_039900	13454.1	1	7	9	39	0	0.603
NCLIV_066270	30817.4	1	5	6	11	0	0.213
NCLIV_064840	30016.8	1	4	4	26	0	0.42
NCLIV_066240	168201	1	1	1	3	0	0.0089
NCLIV_006110	79553.7	0.99	1	1	1	0	0.0188
NCLIV_064880	132024	1	23	28	127	0.0002	0.277
NCLIV_039880	58563.6	0.988	1	1	1	0	0.0482
NCLIV_019340	306122	1	2	2	2	0	0.0111
NCLIV_012600	26315	1	11	13	38	0	0.582
NCLIV_019330	41982.3	1	1	1	1	0	0.0375
NCLIV_039820	51559.5	1	13	18	137	0.0002	0.353
NCLIV_011690	43074.1	1	14	18	50	0.0001	0.379
NCLIV_066180	46867.6	0.998	1	1	1	0	0.0436
NCLIV_014690	49669	0.99	1	1	2	0	0.0356
NCLIV_044440	48044.2	1	3	3	15	0	0.216
NCLIV_066100	92007.2	1	16	21	65	0.0001	0.266
NCLIV_039760	61586.6	1	2	2	3	0	0.0481
NCLIV_039750	52277.2	1	4	5	25	0	0.179
NCLIV_012510	12886.3	1	5	6	120	0.0001	0.72
NCLIV_012500	29376	0.99	1	1	1	0	0.0509
NCLIV_031040	18714.3	1	8	9	51	0.0001	0.477
NCLIV_019200	46851.6	1	3	3	16	0	0.186
NCLIV_066080	24869.2	1	7	11	114	0.0001	0.362
NCLIV_066030	14465.1	1	6	7	19	0	0.585
NCLIV_012465	115745	1	3	3	3	0	0.0451
NCLIV_032950	19985.5	1	8	9	34	0	0.441
NCLIV_040550	23634.9	0.998	1	1	1	0	0.0507
NCLIV_012440	34102.6	0.987	1	1	1	0	0.0594
NCLIV_032920	61288.2	1	23	34	119	0.0001	0.671
NCLIV_039650	47171.8	1	2	2	3	0	0.146
NCLIV_032910	32041.8	1	9	12	48	0.0001	0.428
NCLIV_039630	102194	1	3	3	6	0	0.0446
NCLIV_039610	66965.5	1	7	7	24	0	0.276
NCLIV_019110	97058.9	1	47	83	1076	0.0013	0.528
NCLIV_044600	12457.9	1	3	5	20	0	0.385
NCLIV_044620	115667	1	2	2	2	0	0.0201
NCLIV_012380	22429.6	1	2	2	3	0	0.139
NCLIV_012320	58391.5	1	2	2	7	0	0.049
NCLIV_039520	106395	1	7	7	8	0	0.103
NCLIV_019020	127680	1	2	2	2	0	0.0366
NCLIV_039500	520729	1	1	1	1	0	0.005
NCLIV_024220	71211.2	1	14	17	38	0	0.393
NCLIV_000240	67414.8	1	3	3	5	0	0.066
NCLIV_032780	20191.5	1	9	12	178	0.0002	0.492
NCLIV_032770	101272	1	3	3	10	0	0.0407
NCLIV_012270	35769.8	0.999	1	1	1	0	0.048
NCLIV_039490	40511.1	1	2	2	2	0	0.072
NCLIV_039480	10666.4	1	4	6	19	0	0.309
NCLIV_039470	14147	1	3	3	4	0	0.208
NCLIV_032730	76157.5	1	1	1	1	0	0.02
NCLIV_012230	60576	1	5	7	37	0	0.268
NCLIV_012220	27848.3	0.999	1	1	2	0	0.0386
NCLIV_059920	58212.1	1	7	7	13	0	0.231
NCLIV_039420	22351	1	4	5	18	0	0.268
NCLIV_039410	70698.9	1	8	8	23	0	0.2
NCLIV_039400	78642	1	24	29	153	0.0002	0.459
NCLIV_032670	26787.9	1	2	2	10	0	0.12
NCLIV_038780	15670.1	1	10	22	182	0.0002	0.507
NCLIV_032660	29372.6	1	19	30	186	0.0002	0.552
NCLIV_032620	45392.1	1	6	10	54	0.0001	0.289
NCLIV_059830	21350	1	1	1	7	0	0.202
NCLIV_044950	34708.9	1	9	12	35	0	0.456
NCLIV_038830	13585.7	1	3	4	14	0	0.372
NCLIV_059790	27852	1	5	6	16	0	0.2
NCLIV_039280	68148.8	1	5	5	30	0	0.154
NCLIV_032520	24389.2	1	6	6	9	0	0.363
NCLIV_032510	133702	1	1	1	1	0	0.0081
NCLIV_039240	32381.4	1	1	1	2	0	0.0563
NCLIV_059730	79945.8	1	1	1	4	0	0.0456
NCLIV_059720	27873.8	1	1	1	1	0	0.0476
NCLIV_049520	39060.6	1	19	27	126	0.0002	0.685
NCLIV_063370	43446	1	4	5	12	0	0.173
NCLIV_032490	43456	0.995	1	1	1	0	0.0525
NCLIV_059680	112940	1	8	10	34	0	0.164
NCLIV_032430	54569.3	1	11	16	109	0.0001	0.333
NCLIV_052910	100319	1	10	10	13	0	0.136
NCLIV_052900	34309.7	1	13	15	40	0	0.552
NCLIV_059620	45320.4	1	8	11	53	0.0001	0.36
NCLIV_039100	50073.2	1	7	16	1818	0.0022	0.822
NCLIV_024630	31305.6	1	13	17	91	0.0001	0.572
NCLIV_026310	10528.6	0.99	1	1	2	0	0.168
NCLIV_024650	24840.3	1	6	6	26	0	0.603
NCLIV_033250	42009.1	1	15	23	772	0.0009	0.514
NCLIV_059590	44156.6	1	6	7	13	0	0.235
NCLIV_039090	35173	1	8	13	40	0	0.536
NCLIV_032350	136163	1	7	8	13	0	0.08
NCLIV_039080	123265	1	17	20	30	0	0.209
NCLIV_059710	72457.7	0.998	1	1	1	0	0.0222
NCLIV_059560	116326	1	5	5	6	0	0.0612
NCLIV_032330	35644.9	1	2	3	510	0.0006	0.717
NCLIV_032320	60622.8	1	16	16	78	0.0001	0.41
NCLIV_058420	25437.7	1	3	3	29	0	0.177
NCLIV_039030	15505.7	1	10	15	120	0.0001	0.582
NCLIV_039000	49397.8	1	12	15	45	0.0001	0.438
NCLIV_066020	34954.5	1	21	30	293	0.0004	0.585
NCLIV_011560	81720.2	0.998	1	1	1	0	0.0314
NCLIV_024740	91321	1	5	5	11	0	0.12
NCLIV_005990	110904	0.999	1	1	1	0	0.0105
NCLIV_005980	42151.5	1	3	4	18	0	0.147
NCLIV_005940	54873.4	0.988	1	1	2	0	0.035
NCLIV_005900	88754.2	1	3	3	12	0	0.0422
NCLIV_032290	26035.5	1	2	3	79	0.0001	0.494
NCLIV_052780	112643	1	10	13	22	0	0.149
NCLIV_043785	125033	1	2	2	3	0	0.0237
NCLIV_032270	35214.8	1	17	22	94	0.0001	0.642
NCLIV_058300	17068	1	5	11	45	0.0001	0.307
NCLIV_032240	57124.4	1	27	43	308	0.0004	0.622
NCLIV_059450	49110.7	1	15	20	62	0.0001	0.484
NCLIV_014150	13600.8	1	4	5	120	0.0001	0.262
NCLIV_059430	35202.7	1	7	11	60	0.0001	0.287
NCLIV_032200	35445.9	0.998	1	1	3	0	0.0525
NCLIV_059410	30933.5	1	4	5	39	0	0.221
NCLIV_024830	14738	1	8	14	61	0.0001	0.755
NCLIV_004380	47188.8	1	7	7	9	0	0.13
NCLIV_005860	70609.2	1	3	3	4	0	0.0671
NCLIV_032180	358698	1	1	1	3	0	0.0048
NCLIV_032160	86467.1	1	7	7	11	0	0.138
NCLIV_059380	34166.2	1	7	7	20	0	0.328
NCLIV_032130	113653	1	1	1	1	0	0.0098
NCLIV_036560	44466	1	2	2	5	0	0.0632
NCLIV_032110	49423.5	1	17	27	148	0.0002	0.552
NCLIV_019240	69944.6	1	1	1	1	0	0.0183
NCLIV_005770	129925	1	8	9	43	0.0001	0.186
NCLIV_004490	147638	1	3	3	5	0	0.0319
NCLIV_005750	83857.5	0.999	1	1	1	0	0.0193
NCLIV_005740	48931.3	1	1	1	2	0	0.0637
NCLIV_005700	170346	1	2	2	3	0	0.0159
NCLIV_058000	41638.8	1	4	4	12	0	0.1
NCLIV_063590	52173.5	0.997	1	1	1	0	0.0475
NCLIV_032080	34255.5	1	1	1	10	0	0.191
NCLIV_062310	37958.8	1	6	6	13	0	0.227
NCLIV_051310	50011.2	0.995	1	1	1	0	0.0291
NCLIV_032060	49717.1	1	3	3	4	0	0.0832
NCLIV_032050	96608	1	13	14	45	0.0001	0.221
NCLIV_052510	12947	1	4	5	11	0	0.523
NCLIV_052500	39264.8	1	7	11	132	0.0002	0.437
NCLIV_010650	31082	1	9	10	15	0	0.513
NCLIV_005670	41972.2	1	6	7	10	0	0.243
NCLIV_005620	50454.4	1	9	14	91	0.0001	0.446
NCLIV_005610	47954.8	1	7	7	15	0	0.296
NCLIV_053890	33736.5	1	16	26	143	0.0002	0.557
NCLIV_059190	82322.4	1	6	7	8	0	0.103
NCLIV_058160	86960.8	0.999	1	1	1	0	0.0254
NCLIV_063700	15757.4	1	1	1	4	0	0.0725
NCLIV_034850	58706.7	0.999	1	1	1	0	0.019
NCLIV_005560	27600.1	1	5	6	36	0	0.238
NCLIV_005540	133314	1	3	3	5	0	0.0412
NCLIV_005510	37536.7	1	3	4	9	0	0.159
NCLIV_052390	24590.1	1	8	9	75	0.0001	0.369
NCLIV_052350	27535.5	1	12	18	60	0.0001	0.537
NCLIV_052340	26199.6	1	5	6	26	0	0.239
NCLIV_052320	40794.8	1	4	4	6	0	0.146
NCLIV_052310	8107.9	1	2	2	4	0	0.26
NCLIV_059040	102248	1	4	4	5	0	0.0566
NCLIV_020810	10319.3	1	5	6	12	0	0.705
NCLIV_025990	53214.4	1	2	2	4	0	0.0752
NCLIV_031030	40089.4	1	8	11	15	0	0.356
NCLIV_005440	19300.5	1	4	4	7	0	0.305
NCLIV_025920	31092.5	1	8	9	72	0.0001	0.406
NCLIV_005420	59098.1	1	8	10	28	0	0.308
NCLIV_005400	54684.2	1	3	3	11	0	0.0934
NCLIV_052270	16283.1	1	8	12	39	0	0.524
NCLIV_052240	47339.4	1	3	3	5	0	0.0648
NCLIV_052230	35387.4	1	9	12	49	0.0001	0.346
NCLIV_052220	188581	1	4	4	6	0	0.0477
NCLIV_052210	86742.1	0.993	1	1	1	0	0.0249
NCLIV_052200	83126.6	1	2	2	4	0	0.038
NCLIV_025890	79209.8	1	11	13	25	0	0.269
NCLIV_005360	58540.8	1	11	11	29	0	0.237
NCLIV_005330	54229.6	1	2	2	2	0	0.0382
NCLIV_020360	15412.4	1	10	13	88	0.0001	0.606
NCLIV_052190	48223.2	1	9	14	72	0.0001	0.287
NCLIV_010390	49478.9	1	2	2	85	0.0001	0.409
NCLIV_052150	24400.4	1	5	7	20	0	0.368
NCLIV_063610	43047.7	1	1	1	3	0	0.0288
NCLIV_005280	144263	1	2	2	4	0	0.0232
NCLIV_025770	24041.3	1	6	7	26	0	0.283
NCLIV_035860	64905.9	1	16	21	57	0.0001	0.365
NCLIV_064640	19533.3	0.998	1	1	7	0	0.0971
NCLIV_025730	92980.7	1	11	15	51	0.0001	0.201
NCLIV_005200	134661	1	1	1	3	0	0.0241
NCLIV_031300	48934.5	1	2	2	3	0	0.071
NCLIV_052070	22139.3	1	6	10	45	0.0001	0.422
NCLIV_051800	120001	1	3	4	19	0	0.0871
NCLIV_009790	24177.5	1	5	6	31	0	0.3
NCLIV_051830	24328.2	1	2	2	2	0	0.093
NCLIV_052000	117510	1	7	7	26	0	0.093
NCLIV_005180	198272	1	2	2	2	0	0.0191
NCLIV_025670	60026.2	1	21	47	961	0.0012	0.738
NCLIV_005150	50065.3	1	1	2	1751	0.0021	0.822
NCLIV_063860	27281.5	1	10	19	404	0.0005	0.376
NCLIV_025600	15192.9	1	3	4	17	0	0.373
NCLIV_055770	14347.4	0.986	1	1	1	0	0.106
NCLIV_009700	63790.9	1	3	3	5	0	0.102
NCLIV_025580	29933	1	7	8	27	0	0.251
NCLIV_025570	108551	1	4	4	8	0	0.0856
NCLIV_025560	45158.3	1	3	3	3	0	0.104
NCLIV_005050	61854.2	1	8	8	22	0	0.241
NCLIV_059390	24449.6	0.996	1	1	2	0	0.104
NCLIV_005040	17812.5	1	3	7	35	0	0.275
NCLIV_025530	53243.7	1	4	4	11	0	0.198
NCLIV_005020	19861.7	1	4	4	8	0	0.268
NCLIV_005010	61938.4	1	27	38	214	0.0003	0.589
NCLIV_061650	25758.8	0.999	1	1	1	0	0.0806
NCLIV_063490	57352.8	1	3	3	5	0	0.0577
NCLIV_014350	12473.1	1	4	4	21	0	0.263
NCLIV_045980	18641.5	1	3	3	31	0	0.529
NCLIV_025400	138964	1	6	7	7	0	0.0636
NCLIV_058810	22591.7	1	8	18	104	0.0001	0.597
NCLIV_012010	82817.1	1	3	3	5	0	0.0854
NCLIV_029570	53921.8	1	2	2	3	0	0.0559
NCLIV_058310	46711	1	10	11	17	0	0.252
NCLIV_045870	22730	1	5	9	165	0.0002	0.28
NCLIV_025350	11288.8	1	2	3	5	0	0.32
NCLIV_025340	29388.2	1	2	2	2	0	0.0875
NCLIV_045800	45009.7	1	8	14	103	0.0001	0.261
NCLIV_011990	182952	0.997	1	1	1	0	0.0071
NCLIV_045740	74106.1	1	5	5	7	0	0.078
NCLIV_025240	25113.8	1	14	22	327	0.0004	0.585
NCLIV_025220	23789.6	1	4	6	17	0	0.245
NCLIV_045710	56533.7	1	5	6	15	0	0.129
NCLIV_025190	21386.9	1	12	17	266	0.0003	0.541
NCLIV_045670	15364.7	1	3	4	32	0	0.254
NCLIV_045660	393951	1	1	1	4	0	0.0027
NCLIV_025160	16814.6	1	8	14	55	0.0001	0.493
NCLIV_042680	36845.3	1	11	13	57	0.0001	0.323
NCLIV_025140	53630.1	1	4	6	19	0	0.177
NCLIV_025130	18150.6	1	8	9	45	0.0001	0.41
NCLIV_045600	54035.7	1	5	5	25	0	0.13
NCLIV_041595.1	27558.1	0.99	1	1	1	0	0.0453
NCLIV_048000	63555.3	1	4	4	6	0	0.132
NCLIV_018150	57264	1	1	1	10	0	0.216
NCLIV_045590	136359	1	2	2	3	0	0.0356
NCLIV_045560	33347.1	1	4	5	10	0	0.199
NCLIV_045550	76927.2	1	2	2	5	0	0.0377
NCLIV_045530	9930.8	1	2	2	5	0	0.28
NCLIV_025010	37270	1	13	15	29	0	0.451
NCLIV_025000	112590	1	21	24	46	0.0001	0.283
NCLIV_038700	73713	1	4	4	12	0	0.0996
NCLIV_018290	12766.1	1	3	5	65	0.0001	0.319
NCLIV_000350	26855.2	0.99	1	1	8	0	0.0797
NCLIV_038980	103880	0.998	1	1	3	0	0.021
NCLIV_000390	44526	1	16	17	142	0.0002	0.379
NCLIV_045480	9711.6	1	2	2	12	0	0.333
NCLIV_045460	142738	1	25	26	135	0.0002	0.384
NCLIV_045450	48178.5	1	4	4	4	0	0.143
NCLIV_045440	57304.3	1	17	21	53	0.0001	0.557
NCLIV_045430	25068.5	1	6	9	68	0.0001	0.374
NCLIV_067580	41537.5	1	3	3	6	0	0.1
NCLIV_046790	19273.9	1	4	4	12	0	0.231
NCLIV_011410	52914.6	1	37	64	1564	0.0019	0.713
NCLIV_055190	14238.3	1	2	3	12	0	0.204
NCLIV_065830	30967.7	1	6	7	19	0	0.378
NCLIV_065820	40232.9	0.99	1	2	7	0	0.0585
NCLIV_065280	34918.9	1	1	1	6	0	0.193
NCLIV_065800	25440.6	1	3	3	13	0	0.355
NCLIV_006230	22655.1	0.99	1	1	1	0	0.0443
NCLIV_018930	62389.6	0.999	1	1	1	0	0.0248
NCLIV_065790	39767.4	1	6	8	31	0	0.197
NCLIV_046750	76906.3	1	1	1	1	0	0.02
NCLIV_065770	138126	1	3	3	8	0	0.0288
NCLIV_045260	210598	1	36	43	141	0.0002	0.22
NCLIV_065750	28279	1	5	5	16	0	0.298
NCLIV_045240	38092.1	1	5	6	37	0	0.286
NCLIV_012120	29471.8	1	19	36	165	0.0002	0.552
NCLIV_045230	54140.4	1	2	2	5	0	0.0515
NCLIV_045220	44496.6	1	8	9	33	0	0.457
NCLIV_059000	18411.1	1	7	9	59	0.0001	0.506
NCLIV_018890	17541.1	1	4	6	53	0.0001	0.234
NCLIV_023160	63948.2	1	1	1	1	0	0.0179
NCLIV_018830	77666.7	1	5	10	80	0.0001	0.103
NCLIV_018800	125208	1	25	37	100	0.0001	0.334
NCLIV_033690	80403.2	1	18	31	419	0.0005	0.266
NCLIV_065690	128310	1	4	4	5	0	0.0331
NCLIV_045190	139810	1	10	12	54	0.0001	0.167
NCLIV_045160	26147.8	0.998	1	1	1	0	0.045
NCLIV_065640	58916.2	1	8	9	46	0.0001	0.186
NCLIV_018750	38952.4	1	2	3	4	0	0.108
NCLIV_018710	63893.9	1	11	16	82	0.0001	0.303
NCLIV_018700	131784	1	1	3	38	0	0.0791
NCLIV_065590	126507	1	32	45	141	0.0002	0.358
NCLIV_065550	44980.8	1	1	1	1	0	0.0378
NCLIV_065510	37229.5	0.999	1	1	2	0	0.0605
NCLIV_045010	24326.1	1	4	7	57	0.0001	0.229
NCLIV_065500	34351.8	1	1	1	3	0	0.074
NCLIV_045000	44673.4	1	6	6	15	0	0.275
NCLIV_018620	16200.1	1	7	8	26	0	0.613
NCLIV_016230	63195.9	1	5	5	6	0	0.136
NCLIV_065470	47781.8	1	20	29	144	0.0002	0.465
NCLIV_065450	12874.4	1	12	15	60	0.0001	0.652
NCLIV_065440	16805.2	1	2	3	13	0	0.221
NCLIV_007520	38811.8	1	1	1	1	0	0.0479
NCLIV_018860	121384	1	2	2	3	0	0.0264
NCLIV_018880	40833.9	1	3	3	6	0	0.106
NCLIV_018550	30252.2	1	11	17	39	0	0.461
NCLIV_018530	100597	1	24	36	226	0.0003	0.315
NCLIV_018500	84250.5	1	10	11	51	0.0001	0.246
NCLIV_052880	20588.8	1	7	13	167	0.0002	0.492
NCLIV_065390	76960.9	1	15	17	55	0.0001	0.501
NCLIV_065380	86339.2	1	1	1	3	0	0.0147
NCLIV_065340	24597.2	1	3	4	16	0	0.239
NCLIV_065310	13812.2	1	3	3	6	0	0.248
NCLIV_065320	30722.9	1	2	2	3	0	0.161
NCLIV_018420	36976.9	1	22	45	535	0.0007	0.648
NCLIV_018400	61766.2	1	21	29	110	0.0001	0.562
NCLIV_033230	33079.1	1	16	28	1448	0.0018	0.571
NCLIV_065290	252668	1	4	5	20	0	0.0343
NCLIV_065270	60332.1	1	13	17	111	0.0001	0.502
NCLIV_065240	38490.7	1	16	30	135	0.0002	0.447
NCLIV_065210	60928.9	1	33	52	378	0.0005	0.767
NCLIV_065200	14255.3	1	2	3	7	0	0.185
NCLIV_018390	45367.5	1	4	5	11	0	0.0736
NCLIV_018380	34076.4	1	2	2	3	0	0.146
NCLIV_038850	65998.1	1	26	29	87	0.0001	0.568
NCLIV_018340	39792.6	1	3	3	7	0	0.174
NCLIV_018300	30529	1	7	9	45	0.0001	0.294
NCLIV_065180	91013.9	1	5	6	26	0	0.123
NCLIV_058180	51732.6	1	10	14	138	0.0002	0.246
NCLIV_028130	78847.4	1	2	2	3	0	0.0342
NCLIV_038760	17711.7	1	6	10	21	0	0.313
NCLIV_038750	48308	0.999	1	1	1	0	0.0476
NCLIV_011510	158496	0.999	1	1	1	0	0.0108
NCLIV_018220	58579	1	3	4	9	0	0.135
NCLIV_038710	13950.8	1	9	12	40	0	0.714
NCLIV_045860	50320.4	1	4	4	9	0	0.173
NCLIV_051210	88408.5	1	2	2	4	0	0.0352
NCLIV_065030	101038	0.993	1	1	1	0	0.0158
NCLIV_065020	70025.3	1	2	2	3	0	0.0422
NCLIV_065010	23400.8	1	4	7	93	0.0001	0.41
NCLIV_031970	293532	1	4	4	16	0	0.0517
NCLIV_031950	43425.9	1	6	6	8	0	0.202
NCLIV_038680	25552.2	1	5	5	72	0.0001	0.239
NCLIV_018170	116263	1	1	1	2	0	0.026
NCLIV_031920	34691.2	1	4	4	15	0	0.263
NCLIV_031900	50175.6	1	1	1	5	0	0.0884
NCLIV_038630	44410.2	0.999	1	1	4	0	0.0379
NCLIV_018120	78506.1	1	22	35	181	0.0002	0.477
NCLIV_045650	22417.9	1	18	31	627	0.0008	0.692
NCLIV_031890	38476.4	1	5	5	13	0	0.197
NCLIV_031860	36734.6	1	17	41	200	0.0002	0.568
NCLIV_038550	88257.5	1	3	3	4	0	0.056
NCLIV_018050	68765.2	1	4	5	6	0	0.0881
NCLIV_038540	26261.2	1	4	6	12	0	0.382
NCLIV_031780	68956.1	1	28	49	1093	0.0013	0.561
NCLIV_031770	50767.9	1	11	19	642	0.0008	0.336
NCLIV_058990	93216.6	1	1	1	2	0	0.0409
NCLIV_058980	109454	1	1	1	1	0	0.0113
NCLIV_031750	127217	1	18	21	40	0	0.225
NCLIV_031740	29704.3	1	4	4	6	0	0.289
NCLIV_046800	39470.6	1	4	5	29	0	0.213
NCLIV_031730	361166	1	13	14	32	0	0.0662
NCLIV_038460	49800.8	0.989	1	1	1	0	0.0325
NCLIV_031710	75576.3	1	2	2	2	0	0.0509
NCLIV_031700	144329	1	1	1	4	0	0.0107
NCLIV_038410	34455.8	1	5	6	30	0	0.213
NCLIV_000900	55426.8	0.998	1	1	2	0	0.0254
NCLIV_038400	43776.2	1	15	20	111	0.0001	0.421
NCLIV_003340	50735.5	1	7	8	15	0	0.204
NCLIV_043670	10682.4	1	3	6	33	0	0.362
NCLIV_031670	64781.2	1	16	22	77	0.0001	0.51
NCLIV_058890	50114	1	14	31	1213	0.0015	0.611
NCLIV_038390	12253.8	1	4	6	31	0	0.438
NCLIV_031640	14909.6	1	3	3	6	0	0.238
NCLIV_058850	44262	1	4	4	5	0	0.146
NCLIV_058840	26656.2	1	8	14	115	0.0001	0.537
NCLIV_031610	97082.7	1	9	10	19	0	0.16
NCLIV_058830	31725.6	1	10	17	62	0.0001	0.462
NCLIV_025450	59134.2	1	12	18	37	0	0.255
NCLIV_025480	87748.2	1	2	2	2	0	0.0261
NCLIV_025740	13366.4	1	2	3	4	0	0.125
NCLIV_008310	58674.2	1	2	2	2	0	0.0423
NCLIV_031580	65165.2	1	7	7	16	0	0.163
NCLIV_031560	44177.4	1	6	7	15	0	0.239
NCLIV_011040	83415.6	1	10	11	19	0	0.209
NCLIV_031530	19258.3	1	2	3	38	0	0.262
NCLIV_031510	12206	1	10	17	109	0.0001	0.731
NCLIV_031500	80588.1	1	5	7	28	0	0.138
NCLIV_016360	44562.1	1	3	3	10	0	0.136
NCLIV_052480	106788	1	4	5	7	0	0.0659
NCLIV_034930	61544.6	1	2	3	3	0	0.046
NCLIV_051970	24995.8	1	7	9	154	0.0002	0.374
NCLIV_051960	14984.6	1	8	11	72	0.0001	0.701
NCLIV_031460	52208.3	1	8	10	25	0	0.265
NCLIV_061320	33488.7	1	6	7	14	0	0.279
NCLIV_038160	9949.8	1	1	2	4	0	0.174
NCLIV_058610	28744.5	0.996	1	1	1	0	0.0492
NCLIV_062890	17321.4	1	3	6	17	0	0.182
NCLIV_057960	120720	0.99	1	1	1	0	0.017
NCLIV_051870	49987.4	1	2	2	14	0	0.0907
NCLIV_051840	31984.5	1	5	6	52	0.0001	0.426
NCLIV_031340	135907	1	6	6	15	0	0.125
NCLIV_051820	22861.4	1	5	10	48	0.0001	0.535
NCLIV_058550	17983.2	1	6	8	25	0	0.369
NCLIV_031320	158980	1	13	15	112	0.0001	0.187
NCLIV_051810	39615.6	1	4	4	9	0	0.257
NCLIV_038000	69241.6	1	9	12	72	0.0001	0.252
NCLIV_004930	88405.3	1	2	2	11	0	0.0306
NCLIV_004920	27362.6	1	1	1	62	0.0001	0.266
NCLIV_013100	75867.6	0.998	1	1	2	0	0.0196
NCLIV_051770	61744.6	0.999	1	1	1	0	0.0287
NCLIV_051760	354716	1	1	1	3	0	0.0047
NCLIV_031260	136533	0.999	1	1	1	0	0.0179
NCLIV_051560	61718.5	1	3	3	7	0	0.0561
NCLIV_031250	47648.2	1	9	11	38	0	0.273
NCLIV_058470	84152.3	1	1	1	2	0	0.0221
NCLIV_007160	25827.7	1	2	2	2	0	0.118
NCLIV_051730	121838	0.999	1	1	1	0	0.0082
NCLIV_058450	23587.8	1	8	10	35	0	0.462
NCLIV_058440	61719.2	1	26	37	198	0.0002	0.685
NCLIV_065225	28053.9	1	2	2	3	0	0.112
NCLIV_004860	286752	1	23	24	68	0.0001	0.119
NCLIV_023600	40786.4	1	2	2	5	0	0.0531
NCLIV_004810	62582.3	1	7	7	20	0	0.168
NCLIV_051690	76092.7	1	2	2	4	0	0.1
NCLIV_031190	170826	1	2	2	2	0	0.0199
NCLIV_051650	148216	1	1	1	3	0	0.0288
NCLIV_058360	34452	1	7	9	10	0	0.274
NCLIV_051620	49564	1	7	9	45	0.0001	0.26
NCLIV_031120	25843.4	1	2	2	4	0	0.155
NCLIV_058340	84505.2	1	2	2	3	0	0.0307
NCLIV_025940	13934.4	0.99	1	1	1	0	0.101
NCLIV_004790	19379.6	1	10	18	196	0.0002	0.685
NCLIV_010980	50331.7	1	2	2	7	0	0.128
NCLIV_004710	74089.3	1	2	2	4	0	0.0321
NCLIV_051590	44628.1	1	7	9	25	0	0.356
NCLIV_051580	35592.9	0.998	1	1	2	0	0.0494
NCLIV_051530	27859.5	1	9	13	130	0.0002	0.391
NCLIV_058220	126318	1	4	4	5	0	0.0545
NCLIV_005550	67668.9	1	16	22	89	0.0001	0.41
NCLIV_004640	65253	1	3	3	8	0	0.105
NCLIV_016220	64204	1	2	2	3	0	0.0418
NCLIV_051490	9473.1	1	5	7	26	0	0.575
NCLIV_051460	12167	1	4	5	27	0	0.643
NCLIV_051450	56484.8	1	3	3	8	0	0.103
NCLIV_051410	111807	0.998	1	1	3	0	0.0157
NCLIV_004520	213682	0.993	1	1	1	0	0.0061
NCLIV_051300	20859.5	1	11	13	34	0	0.526
NCLIV_058010	83618.5	1	9	10	33	0	0.168
NCLIV_024990	12467.7	0.99	1	1	2	0	0.125
NCLIV_050790	20908.4	1	3	3	26	0	0.148
NCLIV_024940	31595.3	1	2	3	5	0	0.078
NCLIV_004400	50682.9	1	16	28	214	0.0003	0.552
NCLIV_016150	41761.4	1	13	16	36	0	0.415
NCLIV_059300	62280.6	0.999	1	1	4	0	0.0255
NCLIV_032940	58637.8	0.99	1	1	1	0	0.0296
NCLIV_059340	68929.6	1	23	32	97	0.0001	0.463
NCLIV_051240	101048	1	4	5	9	0	0.0738
NCLIV_011900	66834.3	1	8	8	13	0	0.215
NCLIV_004390	25418.5	1	2	2	2	0	0.19
NCLIV_024880	16665.1	1	12	16	134	0.0002	0.615
NCLIV_024870	23993.6	1	8	12	112	0.0001	0.373
NCLIV_024860	127681	1	5	6	13	0	0.0586
NCLIV_024840	51614.6	1	6	7	97	0.0001	0.488
NCLIV_048600	44892.8	0.99	1	1	2	0	0.0229
NCLIV_024820	30699	1	19	30	203	0.0002	0.744
NCLIV_004300	96613	1	21	26	151	0.0002	0.353
NCLIV_032220	11662	1	7	12	85	0.0001	0.565
NCLIV_051130	25920.3	0.998	1	1	3	0	0.0474
NCLIV_051110	28422.8	1	4	7	30	0	0.265
NCLIV_011870	69664.6	1	3	3	9	0	0.0641
NCLIV_024780	72595.9	1	5	6	12	0	0.114
NCLIV_004280	112672	1	1	1	9	0	0.0379
NCLIV_004270	150599	1	18	21	46	0.0001	0.237
NCLIV_004250	40836.9	1	3	3	88	0.0001	0.346
NCLIV_004240	103456	1	1	1	2	0	0.0125
NCLIV_024730	57358.7	0.999	1	1	4	0	0.0364
NCLIV_047860	82173.4	1	16	19	102	0.0001	0.28
NCLIV_051090	97233.3	0.999	1	1	1	0	0.0115
NCLIV_059510	69112.5	1	6	7	12	0	0.155
NCLIV_032370	49222.6	1	5	5	6	0	0.135
NCLIV_051000	32627.5	1	4	7	12	0	0.208
NCLIV_032390	25758.4	1	16	25	266	0.0003	0.813
NCLIV_042510	33686.1	1	7	8	53	0.0001	0.286
NCLIV_004140	21999.6	1	9	13	106	0.0001	0.56
NCLIV_004130	54770.8	1	1	1	1	0	0.02
NCLIV_004110	43291.1	1	2	2	3	0	0.119
NCLIV_004100	28495.2	1	2	2	3	0	0.0853
NCLIV_059600	101107	1	48	69	357	0.0004	0.512
NCLIV_014020	28406.3	1	7	11	56	0.0001	0.326
NCLIV_011750	17290.6	1	4	5	11	0	0.259
NCLIV_004090	180855	1	2	2	6	0	0.0149
NCLIV_003970	19283.6	1	2	2	4	0	0.124
NCLIV_024500	34190.8	1	6	7	10	0	0.299
NCLIV_032560	71198.8	1	2	3	9	0	0.0954
NCLIV_007105.1	18660.4	1	5	7	53	0.0001	0.409
NCLIV_013940	30675.6	1	9	10	14	0	0.458
NCLIV_054580	22619.1	0.99	1	1	3	0	0.131
NCLIV_024490	65658.4	1	2	2	3	0	0.0557
NCLIV_024470	29380.2	1	3	4	10	0	0.182
NCLIV_030340	18475.1	1	6	7	20	0	0.5
NCLIV_056910	22422.8	1	4	8	35	0	0.343
NCLIV_024420	39126.4	1	17	26	255	0.0003	0.598
NCLIV_024410	11350.2	1	3	5	28	0	0.238
NCLIV_004340	25002.7	1	4	4	11	0	0.263
NCLIV_005640	109384	0.999	1	1	1	0	0.0087
NCLIV_024380	61109.3	1	2	2	2	0	0.0534
NCLIV_024360	81659.9	1	2	2	8	0	0.101
NCLIV_044840	57647.1	1	5	5	21	0	0.136
NCLIV_046580	41381.4	1	11	11	90	0.0001	0.377
NCLIV_044820	29610.3	1	3	3	28	0	0.218
NCLIV_024320	8532.2	1	2	2	7	0	0.24
NCLIV_024300	117540	0.999	1	1	3	0	0.0433
NCLIV_003180	34997.7	1	4	6	19	0	0.197
NCLIV_004680	77810.1	1	6	7	30	0	0.129
NCLIV_006650	28874.8	1	1	1	2	0	0.0895
NCLIV_058760	44354.8	1	6	6	8	0	0.183
NCLIV_044780	25988.4	1	2	2	4	0	0.101
NCLIV_044750	75307.2	1	1	1	2	0	0.0382
NCLIV_024250	16445.9	1	3	4	140	0.0002	0.532
NCLIV_032830	121784	1	2	2	6	0	0.0549
NCLIV_032840	76388.2	1	2	2	3	0	0.0574
NCLIV_038480	14887.1	1	1	1	1	0	0.0763
NCLIV_044690	156744	0.999	1	1	3	0	0.0071
NCLIV_024140	21034.8	1	3	4	7	0	0.191
NCLIV_024110	24400.1	1	6	10	51	0.0001	0.365
NCLIV_057720	12431.7	1	4	7	17	0	0.355
NCLIV_049150	123295	1	9	9	29	0	0.0899
NCLIV_044590	23762.3	1	2	2	2	0	0.137
NCLIV_024090	86079.4	1	5	7	27	0	0.145
NCLIV_033190	19705.1	0.99	1	1	2	0	0.0882
NCLIV_067745.1	7510.9	1	4	6	11	0	0.625
NCLIV_010300	35707.6	0.998	1	1	2	0	0.0344
NCLIV_064990	47297.5	1	5	5	13	0	0.18
NCLIV_043760	17304.8	1	12	20	510	0.0006	0.703
NCLIV_064950	54948.8	1	22	32	146	0.0002	0.651
NCLIV_044410	65304.5	1	14	18	61	0.0001	0.292
NCLIV_004190	48308.7	1	14	20	99	0.0001	0.47
NCLIV_046170	104485	1	46	70	305	0.0004	0.464
NCLIV_044390	137930	1	4	4	6	0	0.059
NCLIV_044380	17637.3	1	4	4	20	0	0.439
NCLIV_064810	84610.4	1	2	2	3	0	0.0355
NCLIV_044310	147306	1	2	2	2	0	0.0236
NCLIV_044290	95175.2	1	18	29	99	0.0001	0.252
NCLIV_064780	42456.9	1	9	13	22	0	0.355
NCLIV_044270	79222.8	1	10	11	37	0	0.238
NCLIV_044210	76125.9	1	1	1	2	0	0.0258
NCLIV_064700	21069.5	1	7	10	181	0.0002	0.369
NCLIV_017840	13833	1	2	2	5	0	0.143
NCLIV_044197	23020.5	1	3	5	22	0	0.182
NCLIV_044195	55272.1	1	24	34	208	0.0003	0.63
NCLIV_064645	22619.7	0.996	1	1	1	0	0.0634
NCLIV_044120	20617.1	1	4	4	5	0	0.229
NCLIV_044100	25865.3	1	3	5	26	0	0.168
NCLIV_019660	122293	1	2	2	10	0	0.0293
NCLIV_037630	48946.5	0.998	1	1	1	0	0.0362
NCLIV_064570	42170.6	0.989	1	1	1	0	0.0876
NCLIV_044060	207191	1	1	1	2	0	0.009
NCLIV_064550	29545.6	0.998	1	1	1	0	0.0896
NCLIV_064530	15920.3	1	3	4	465	0.0006	0.445
NCLIV_044000	29219.8	1	11	16	69	0.0001	0.429
NCLIV_017680	94815.7	1	4	5	18	0	0.142
NCLIV_064480	31950.1	1	2	2	4	0	0.0799
NCLIV_064470	1.26236e+06	1	1	1	1	0	0.0009
NCLIV_064460	37279.5	1	2	2	3	0	0.139
NCLIV_064450	13930.1	1	2	2	4	0	0.179
NCLIV_064440	21699.2	1	11	16	108	0.0001	0.431
NCLIV_064420	24129.3	1	4	4	9	0	0.233
NCLIV_001950	63037.9	1	3	3	6	0	0.126
NCLIV_064370	38569.2	1	2	2	3	0	0.134
NCLIV_064360	16337.2	1	11	17	65	0.0001	0.454
NCLIV_064340	14414.7	1	4	5	8	0	0.252
NCLIV_017470	28133.3	1	6	8	33	0	0.423
NCLIV_017460	32906.3	1	7	8	51	0.0001	0.296
NCLIV_037950	59643.1	1	2	2	3	0	0.093
NCLIV_010720	41956.4	1	11	15	783	0.001	0.549
NCLIV_037910	101138	0.999	1	1	1	0	0.0174
NCLIV_064230	12580.8	1	4	4	7	0	0.411
NCLIV_046390	25704	1	3	5	17	0	0.317
NCLIV_017370	42949.5	1	18	31	311	0.0004	0.634
NCLIV_017360	457550	0.997	1	1	2	0	0.004
NCLIV_017340	145854	1	5	5	9	0	0.0522
NCLIV_017310	19635.9	0.999	1	1	1	0	0.0795
NCLIV_013890	17300.1	0.99	1	1	1	0	0.0769
NCLIV_064110	101310	1	6	6	22	0	0.0799
NCLIV_010590	60752.6	1	1	1	2	0	0.0546
NCLIV_037770	53323.3	1	6	6	11	0	0.205
NCLIV_010140	32221.6	1	1	1	2	0	0.0523
NCLIV_017250	64751.4	1	5	5	10	0	0.133
NCLIV_037710	63108.9	1	2	2	4	0	0.0592
NCLIV_037700	98469.5	0.991	1	1	1	0	0.0146
NCLIV_026050	125287	0.999	1	1	2	0	0.0137
NCLIV_030970	60614.2	1	4	5	14	0	0.188
NCLIV_030950	25094.4	1	4	7	22	0	0.217
NCLIV_030930	31566.9	1	11	16	118	0.0001	0.394
NCLIV_030900	139760	1	3	3	7	0	0.0369
NCLIV_011380	19232.5	1	4	7	36	0	0.208
NCLIV_030890	101598	1	4	4	5	0	0.0482
NCLIV_030860	61716.5	1	19	27	400	0.0005	0.52
NCLIV_037590	29778.2	1	8	11	31	0	0.259
NCLIV_037580	99460	1	2	2	2	0	0.0365
NCLIV_030840	31380.9	0.998	1	1	1	0	0.0856
NCLIV_030820	16168.8	1	11	19	330	0.0004	0.838
NCLIV_037540	34816.9	1	2	2	29	0	0.0812
NCLIV_017040	154685	1	11	12	26	0	0.136
NCLIV_037520	61127.8	1	15	22	90	0.0001	0.556
NCLIV_017020	101813	1	13	15	31	0	0.254
NCLIV_010020	42948.6	1	13	20	117	0.0001	0.442
NCLIV_057990	45367.9	1	6	7	11	0	0.257
NCLIV_030760	32222	1	3	4	6	0	0.153
NCLIV_037460	61845	1	15	19	45	0.0001	0.351
NCLIV_057950	110791	1	3	3	5	0	0.0464
NCLIV_010210	23130.6	1	2	2	3	0	0.165
NCLIV_015020	57143.1	0.998	1	1	2	0	0.0244
NCLIV_037400	61482.5	1	16	19	120	0.0001	0.37
NCLIV_046840	53855.3	1	8	11	17	0	0.156
NCLIV_008990	30337	1	4	5	135	0.0002	0.15
NCLIV_003680	7588	1	4	6	37	0	0.471
NCLIV_057890	57954.7	1	3	3	6	0	0.0909
NCLIV_030660	59180.7	1	20	29	106	0.0001	0.589
NCLIV_030650	47018.8	1	6	7	60	0.0001	0.264
NCLIV_037370	19989.9	1	3	4	19	0	0.259
NCLIV_057860	19534.2	1	3	4	14	0	0.346
NCLIV_030630	18084.8	1	10	17	135	0.0002	0.509
NCLIV_030620	35005.5	1	10	13	27	0	0.334
NCLIV_037340	91197.6	1	2	2	2	0	0.0271
NCLIV_057820	97762.4	1	1	1	2	0	0.0204
NCLIV_057790	21757.7	1	2	2	2	0	0.101
NCLIV_057780	46201	1	4	4	10	0	0.182
NCLIV_030540	65299.5	1	2	2	3	0	0.0348
NCLIV_057750	72246.5	1	3	3	10	0	0.16
NCLIV_037250	23035.9	1	2	2	2	0	0.0792
NCLIV_057710	8586.9	1	5	6	33	0	0.622
NCLIV_057700	28699.2	1	11	15	94	0.0001	0.455
NCLIV_037200	269170	1	7	7	28	0	0.043
NCLIV_046410	15063.4	0.99	1	2	9	0	0.137
NCLIV_050990	42932.3	1	3	4	9	0	0.111
NCLIV_030490	15801.9	1	5	7	130	0.0002	0.462
NCLIV_030480	46781.5	1	4	4	8	0	0.114
NCLIV_030470	134388	1	9	9	40	0	0.0969
NCLIV_057690	8473.8	1	4	5	14	0	0.481
NCLIV_037190	108245	1	19	28	150	0.0002	0.297
NCLIV_017500	21661.3	1	10	19	268	0.0003	0.557
NCLIV_057680	18608.3	1	5	6	17	0	0.414
NCLIV_057670	224396	1	4	4	5	0	0.0255
NCLIV_057650	50199.4	1	8	9	46	0.0001	0.261
NCLIV_030420	39290.6	1	14	20	61	0.0001	0.411
NCLIV_037150	38523.3	1	5	6	30	0	0.424
NCLIV_050910	72189.6	1	18	22	43	0.0001	0.325
NCLIV_057640	81609.6	1	9	10	21	0	0.202
NCLIV_030410	50595.6	1	2	2	4	0	0.0584
NCLIV_050900	37660.1	0.998	1	1	2	0	0.0537
NCLIV_008900	6153.9	1	2	2	5	0	0.235
NCLIV_006170	28375.5	1	16	25	80	0.0001	0.595
NCLIV_050870	280053	1	2	2	4	0	0.0124
NCLIV_015090	8924	1	1	2	7	0	0.145
NCLIV_037070	28463.1	1	5	5	9	0	0.268
NCLIV_001070	12602.4	1	9	16	451	0.0005	0.578
NCLIV_037060	64324.3	1	7	7	17	0	0.239
NCLIV_057550	150746	1	4	4	9	0	0.0883
NCLIV_050810	29451.1	1	6	9	20	0	0.201
NCLIV_003990	23500.7	0.996	1	1	13	0	0.0826
NCLIV_030290	41211.1	1	11	16	68	0.0001	0.496
NCLIV_057470	251178	1	1	1	1	0	0.0066
NCLIV_057460	44400.9	1	8	14	46	0.0001	0.301
NCLIV_050720	63047.6	0.999	1	1	3	0	0.0223
NCLIV_009030	46172.3	1	9	12	35	0	0.269
NCLIV_003890	43396.9	1	14	23	106	0.0001	0.487
NCLIV_057540	93071.5	1	2	2	3	0	0.0275
NCLIV_050680	59745	1	17	28	135	0.0002	0.453
NCLIV_060890	25809	1	4	6	7	0	0.258
NCLIV_013460	46365.5	1	9	10	31	0	0.257
NCLIV_030170	14538.7	1	1	1	72	0.0001	0.473
NCLIV_057385	10611.5	0.998	1	2	4	0	0.185
NCLIV_030140	28983.1	1	7	8	19	0	0.459
NCLIV_050630	14167.9	1	3	4	16	0	0.282
NCLIV_050620	43537.8	1	6	8	69	0.0001	0.18
NCLIV_030120	136016	1	8	8	20	0	0.108
NCLIV_057340	92397.2	0.993	1	1	1	0	0.0149
NCLIV_000725	11104.2	0.998	1	1	5	0	0.141
NCLIV_026920	52965.9	1	1	1	8	0	0.0789
NCLIV_063360	26275.3	0.996	1	1	2	0	0.0614
NCLIV_003750	95726.1	0.998	1	1	1	0	0.0328
NCLIV_008880	8761.5	0.999	1	1	3	0	0.156
NCLIV_003700	28187.6	1	2	2	4	0	0.107
NCLIV_046530	21878.8	1	1	1	2	0	0.0914
NCLIV_050590	52646.5	1	11	15	83	0.0001	0.322
NCLIV_030070	25039.6	1	4	4	15	0	0.236
NCLIV_057280	64676.9	1	6	6	22	0	0.148
NCLIV_030050	104425	1	30	49	514	0.0006	0.405
NCLIV_057270	22490	1	3	6	39	0	0.224
NCLIV_057260	19929.7	1	4	6	18	0	0.31
NCLIV_057250	23820.4	1	7	7	31	0	0.423
NCLIV_050510	85797.5	0.999	1	1	2	0	0.0155
NCLIV_057200	26371.2	1	1	1	4	0	0.156
NCLIV_003650	37497.4	1	3	4	20	0	0.247
NCLIV_027790	8571.4	1	2	3	4	0	0.164
NCLIV_011980	57137.1	1	30	54	343	0.0004	0.684
NCLIV_003620	158964	1	4	4	6	0	0.0294
NCLIV_050470	57523.6	1	14	26	126	0.0002	0.624
NCLIV_057190	150293	0.998	1	1	1	0	0.008
NCLIV_050455	36370.7	0.999	1	1	1	0	0.0562
NCLIV_050440	109724	1	3	3	4	0	0.0389
NCLIV_057170	94458.5	1	2	2	7	0	0.102
NCLIV_050430	12556.5	1	3	3	3	0	0.261
NCLIV_050410	44531	1	2	2	3	0	0.0663
NCLIV_050400	100625	1	2	2	4	0	0.0501
NCLIV_010600	38112.3	1	21	29	439	0.0005	0.541
NCLIV_007580	180067	1	6	7	24	0	0.0512
NCLIV_003570	52350.5	1	4	4	7	0	0.097
NCLIV_003560	67657.3	1	4	4	7	0	0.111
NCLIV_003550	28446.1	1	2	2	3	0	0.105
NCLIV_064650	25241.3	1	1	1	3	0	0.174
NCLIV_003520	59861.4	1	1	1	3	0	0.0503
NCLIV_027930	68510.1	1	9	10	21	0	0.185
NCLIV_015860	16744.4	0.99	1	1	1	0	0.0699
NCLIV_055640	59180.4	0.99	1	1	1	0	0.041
NCLIV_050390	29813.7	1	6	6	18	0	0.371
NCLIV_037500	52006.8	1	23	44	909	0.0011	0.697
NCLIV_050300	50467.2	1	7	9	38	0	0.394
NCLIV_057000	31028.2	0.99	1	1	1	0	0.0709
NCLIV_054410	65776.8	1	4	4	8	0	0.0735
NCLIV_023990	19311.4	1	4	5	25	0	0.208
NCLIV_002507	16446.9	1	2	3	8	0	0.2
NCLIV_003470	94685.1	1	4	4	22	0	0.0785
NCLIV_003440	41908.5	1	22	46	783	0.001	0.729
NCLIV_003420	59795.8	1	3	3	4	0	0.0426
NCLIV_010220	86220.8	1	7	9	20	0	0.162
NCLIV_050210	75990.4	1	18	21	162	0.0002	0.375
NCLIV_010110	10465.1	1	3	4	17	0	0.494
NCLIV_029240	26545.2	0.998	1	1	1	0	0.0792
NCLIV_003310	33886.9	1	10	12	59	0.0001	0.369
NCLIV_003300	23798.3	0.998	1	1	2	0	0.0457
NCLIV_057520	38393.6	1	2	2	4	0	0.0815
NCLIV_050125	24619.8	0.998	1	1	2	0	0.0466
NCLIV_023790	38038.3	1	6	7	21	0	0.286
NCLIV_023780	63709.7	1	6	10	79	0.0001	0.263
NCLIV_003250	89538.2	0.999	1	1	1	0	0.0178
NCLIV_050080	35590.4	1	11	13	22	0	0.401
NCLIV_050030	52726.2	1	7	10	15	0	0.192
NCLIV_050000	46752.3	1	4	4	10	0	0.135
NCLIV_036410	49505.1	1	21	31	265	0.0003	0.471
NCLIV_003190	63925.4	1	16	20	47	0.0001	0.311
NCLIV_044340	217379	1	6	7	38	0	0.069
NCLIV_003160	65580.7	1	10	11	19	0	0.235
NCLIV_003130	78000.6	1	3	3	3	0	0.041
NCLIV_023620	33595.4	1	4	5	14	0	0.169
NCLIV_003120	30904.6	1	4	4	16	0	0.226
NCLIV_023610	27472.5	1	6	8	31	0	0.317
NCLIV_053910	29539.7	0.997	1	1	1	0	0.0651
NCLIV_033490	82437.9	0.998	1	1	2	0	0.0273
NCLIV_054550	21343.7	1	3	3	4	0	0.352
NCLIV_003060	47306.4	1	2	2	2	0	0.0469
NCLIV_023550	30563.9	1	6	9	24	0	0.259
NCLIV_023540	64233.1	1	4	4	9	0	0.156
NCLIV_023535	31954.9	0.998	1	1	1	0	0.0627
NCLIV_003030	35472.7	0.996	1	1	2	0	0.0818
NCLIV_023510	54186.4	0.992	1	1	1	0	0.0628
NCLIV_003010	79200.4	1	4	4	4	0	0.101
NCLIV_062770	73852.5	1	9	9	42	0.0001	0.204
NCLIV_019220	52116.8	0.996	1	1	2	0	0.0343
NCLIV_043950	52765.7	1	3	3	4	0	0.06
NCLIV_043940	53282.6	1	2	2	3	0	0.0758
NCLIV_023440	29908	1	2	2	3	0	0.0753
NCLIV_043930	206836	1	7	8	45	0.0001	0.103
NCLIV_023400	52501.3	0.994	1	1	1	0	0.0187
NCLIV_009560	18221	0.994	1	1	2	0	0.112
NCLIV_065560	69633.5	0.997	1	1	1	0	0.0195
NCLIV_060730	61294.6	1	29	49	544	0.0007	0.634
NCLIV_011960	29412.4	1	7	9	28	0	0.365
NCLIV_065910	33631.8	1	13	18	204	0.0002	0.586
NCLIV_023390	400229	1	1	1	3	0	0.0168
NCLIV_043880	26763.4	1	9	10	24	0	0.356
NCLIV_023380	40894.3	1	2	2	3	0	0.0946
NCLIV_043870	89328.8	0.998	1	1	3	0	0.0099
NCLIV_016980	67720.6	0.994	1	1	1	0	0.0176
NCLIV_065950	71393.5	0.99	1	1	1	0	0.0185
NCLIV_017320	29413.8	0.999	1	1	1	0	0.0336
NCLIV_048850.1	27664.5	0.998	1	1	2	0	0.0437
NCLIV_023250	111977	1	4	4	10	0	0.0942
NCLIV_060120	93255.4	1	2	3	4	0	0.0391
NCLIV_024070	15447.6	1	6	8	16	0	0.381
NCLIV_013360	260350	1	7	8	13	0	0.0416
NCLIV_021410	47353.9	1	6	8	39	0	0.196
NCLIV_042020	48938.1	1	3	3	3	0	0.105
NCLIV_056800	7938.8	0.998	1	1	1	0	0.111
NCLIV_048795	17388.6	0.99	1	1	2	0	0.0892
NCLIV_023130	101338	1	6	6	13	0	0.11
NCLIV_043620	74925.7	1	7	7	7	0	0.131
NCLIV_009780	124977	1	6	6	13	0	0.0883
NCLIV_023100	94104.1	1	5	6	10	0	0.0716
NCLIV_023090	45122.7	1	15	29	160	0.0002	0.426
NCLIV_067010	36467.3	1	7	8	56	0.0001	0.302
NCLIV_063970	86498.1	1	6	6	11	0	0.178
NCLIV_043400	61540.8	1	10	11	21	0	0.321
NCLIV_022110	51858	0.99	1	1	1	0	0.0295
NCLIV_043330	31691.2	1	13	17	145	0.0002	0.372
NCLIV_043320	57360.3	1	4	4	27	0	0.137
NCLIV_063810	96533.2	1	1	1	7	0	0.0757
NCLIV_043300	73764.3	1	4	4	84	0.0001	0.175
NCLIV_016990	57511.1	0.996	1	1	1	0	0.0324
NCLIV_016900	103276	1	6	6	9	0	0.0771
NCLIV_063780	152305	0.998	1	1	1	0	0.0078
NCLIV_063770	66946.4	1	2	3	6	0	0.049
NCLIV_043270	49157.7	1	23	33	935	0.0011	0.591
NCLIV_063760	45240.5	1	6	7	25	0	0.36
NCLIV_060390	25220.6	0.996	1	1	1	0	0.111
NCLIV_063740	60939.9	1	24	33	275	0.0003	0.543
NCLIV_016890	67874.6	0.998	1	1	1	0	0.0266
NCLIV_016880	44106.4	1	6	6	30	0	0.314
NCLIV_021570	82029.6	1	2	2	6	0	0.0345
NCLIV_016850	142061	1	3	3	5	0	0.0278
NCLIV_016840	37919.3	1	6	7	11	0	0.182
NCLIV_016800	71376.8	1	25	33	291	0.0004	0.628
NCLIV_063690	28279.3	1	2	2	5	0	0.116
NCLIV_024610	41945.9	1	12	16	30	0	0.336
NCLIV_043140	47310.5	1	5	5	7	0	0.163
NCLIV_016790	24017.8	1	9	10	40	0	0.351
NCLIV_016750	8170.8	1	2	2	8	0	0.26
NCLIV_016700	32487.8	1	1	1	2	0	0.0441
NCLIV_043070	27153.5	1	3	4	12	0	0.0943
NCLIV_063530	86558.6	0.993	1	1	1	0	0.0105
NCLIV_063510	65305.2	1	1	2	11	0	0.137
NCLIV_063500	39723.9	1	3	3	4	0	0.0974
NCLIV_016630	118517	1	2	2	2	0	0.0176
NCLIV_029860	20620.4	1	8	13	148	0.0002	0.572
NCLIV_068050	106227	0.999	1	1	1	0	0.0122
NCLIV_063410	17467.8	1	1	1	3	0	0.174
NCLIV_012400	50667.8	1	13	21	180	0.0002	0.403
NCLIV_044500	15936.8	0.997	1	2	2	0	0.136
NCLIV_024960	44747.1	0.99	1	1	2	0	0.0327
NCLIV_016540	49025.4	1	8	13	67	0.0001	0.369
NCLIV_016520	85103.2	1	3	3	6	0	0.0553
NCLIV_063350	14867.3	1	3	4	22	0	0.489
NCLIV_062950	17950.4	1	6	8	68	0.0001	0.414
NCLIV_063340	70343.2	1	10	13	33	0	0.249
NCLIV_063330	39573	1	4	7	68	0.0001	0.261
NCLIV_009650	66667.7	0.999	1	1	1	0	0.0197
NCLIV_063300	64494.6	1	2	2	8	0	0.0801
NCLIV_036970	14867.7	1	4	5	16	0	0.373
NCLIV_036960	36597.4	1	1	1	18	0	0.292
NCLIV_016450	65449.5	1	21	32	144	0.0002	0.493
NCLIV_048030	14340.9	1	6	8	48	0.0001	0.375
NCLIV_063290	72242.4	1	4	4	12	0	0.0802
NCLIV_063270	94460.3	0.999	1	1	1	0	0.0144
NCLIV_063240	84347.1	1	3	3	9	0	0.0765
NCLIV_063230	48706.8	1	8	10	25	0	0.222
NCLIV_016375	102986	1	24	34	66	0.0001	0.338
NCLIV_016330	29157.9	1	1	1	3	0	0.092
NCLIV_063150	45857.2	1	2	3	344	0.0004	0.637
NCLIV_063120	36647.1	1	2	2	2	0	0.0769
NCLIV_067980	27283.1	1	6	9	25	0	0.332
NCLIV_063100	71735.1	1	2	2	2	0	0.0432
NCLIV_042200	78552.5	0.988	1	1	1	0	0.0161
NCLIV_027010	125786	1	2	2	4	0	0.0186
NCLIV_036750	24836.1	0.99	1	1	2	0	0.067
NCLIV_016250	46101.4	1	2	2	3	0	0.124
NCLIV_036720	35222.6	1	7	12	21	0	0.411
NCLIV_016210	76999.7	1	3	3	3	0	0.0593
NCLIV_036700	163200	1	61	95	380	0.0005	0.474
NCLIV_023110	13045.5	1	4	5	21	0	0.345
NCLIV_011250	115693	1	3	4	15	0	0.155
NCLIV_063020	33792.4	1	4	4	8	0	0.102
NCLIV_036640	103955	1	18	20	151	0.0002	0.327
NCLIV_036630	56407.3	1	2	2	2	0	0.0542
NCLIV_016120	27979.4	1	9	13	35	0	0.56
NCLIV_036610	52166.9	1	3	3	20	0	0.0655
NCLIV_016110	51971.9	1	8	11	28	0	0.257
NCLIV_051890	194908	1	4	4	6	0	0.0265
NCLIV_032260	96634.5	1	1	1	2	0	0.0167
NCLIV_051010	45055	1	2	2	2	0	0.0541
NCLIV_014460	92148	1	2	2	2	0	0.0309
NCLIV_027160	28866.5	1	8	12	71	0.0001	0.412
NCLIV_011790	66260.2	1	1	1	7	0	0.0539
NCLIV_036570	109425	1	13	14	45	0.0001	0.193
NCLIV_036540	25763.9	1	8	9	47	0.0001	0.591
NCLIV_060660	38666.9	1	14	22	249	0.0003	0.403
NCLIV_036510	19708.8	1	5	6	25	0	0.236
NCLIV_034731	39370.6	0.999	1	1	5	0	0.119
NCLIV_056830	19535.3	1	1	2	22	0	0.0847
NCLIV_018130	35476.6	1	2	3	8	0	0.0693
NCLIV_056970	113864	1	2	2	2	0	0.0329
NCLIV_060700	38128.1	1	8	10	56	0.0001	0.271
NCLIV_056950	106598	1	11	13	31	0	0.163
NCLIV_056940	51466.5	0.996	1	1	1	0	0.0352
NCLIV_036400	19861.1	1	12	23	707	0.0009	0.642
NCLIV_025280	30080	1	6	7	19	0	0.282
NCLIV_033100	66031.9	0.99	1	1	4	0	0.0235
NCLIV_036350	24450	1	1	2	4	0	0.0982
NCLIV_036340	58930.4	1	9	13	59	0.0001	0.365
NCLIV_036300	15595.3	1	3	7	18	0	0.362
NCLIV_019100	66043.6	1	5	5	8	0	0.153
NCLIV_036280	17205.2	1	8	12	104	0.0001	0.464
NCLIV_036250	60466.3	1	31	46	235	0.0003	0.607
NCLIV_036230	36823.7	1	5	7	17	0	0.221
NCLIV_036220	14273.3	1	3	3	5	0	0.222
NCLIV_056700	116477	1	21	23	64	0.0001	0.218
NCLIV_036200	21193.7	1	2	2	9	0	0.212
NCLIV_056690	32227.4	1	7	7	12	0	0.276
NCLIV_056670	31660	1	15	30	221	0.0003	0.631
NCLIV_056660	184348	1	2	2	4	0	0.019
NCLIV_036120	27919.2	1	2	2	2	0	0.084
NCLIV_056610	64402.9	1	5	5	7	0	0.114
NCLIV_056590	45117.9	1	12	15	59	0.0001	0.408
NCLIV_036080	131070	1	11	13	20	0	0.121
NCLIV_056570	278872	1	1	1	9	0	0.0288
NCLIV_036060	59645.2	1	3	3	4	0	0.0818
NCLIV_056550	39494.6	1	7	7	29	0	0.253
NCLIV_036030	114166	1	4	4	5	0	0.0517
NCLIV_056480	59022.3	1	18	26	217	0.0003	0.404
NCLIV_056470	141194	1	3	3	3	0	0.0253
NCLIV_056440	62939.9	1	5	6	28	0	0.177
NCLIV_056400	40287.3	1	2	2	2	0	0.12
NCLIV_002850	24322.4	1	7	7	29	0	0.552
NCLIV_041170	64342.8	1	1	1	3	0	0.0909
NCLIV_009510	10743.6	1	1	1	5	0	0.125
NCLIV_024760	44437.2	0.996	1	1	3	0	0.0541
NCLIV_056360	54460.3	1	1	1	13	0	0.148
NCLIV_005490	14295.7	0.999	1	1	1	0	0.12
NCLIV_056340	63840.1	1	7	7	17	0	0.236
NCLIV_010330	56922	0.988	1	1	1	0	0.0282
NCLIV_002780	15187.7	1	6	12	87	0.0001	0.629
NCLIV_002770	41972.3	1	14	19	87	0.0001	0.465
NCLIV_029990	68020.3	1	25	32	209	0.0003	0.654
NCLIV_029970	86063.3	1	39	56	201	0.0002	0.547
NCLIV_009450	22353.2	1	7	13	55	0.0001	0.374
NCLIV_009440	90256.7	1	2	2	2	0	0.0331
NCLIV_009420	106750	1	6	6	11	0	0.0893
NCLIV_056290	6109.1	0.99	1	1	8	0	0.224
NCLIV_048880	25248.5	1	9	11	46	0.0001	0.343
NCLIV_036070	29616.4	0.99	1	1	1	0	0.063
NCLIV_054380	82438.9	1	1	1	2	0	0.0222
NCLIV_050360	19646.5	0.999	1	2	2	0	0.0618
NCLIV_000830	25251	1	2	2	6	0	0.267
NCLIV_002690	169591	1	1	1	2	0	0.0062
NCLIV_002680	55887.3	1	14	21	54	0.0001	0.491
NCLIV_002670	182708	0.989	1	1	2	0	0.0048
NCLIV_053810	29057.2	1	3	3	31	0	0.147
NCLIV_009390	71937	1	3	3	6	0	0.0687
NCLIV_029880	49401.9	0.998	1	1	1	0	0.0228
NCLIV_002640	13710.7	1	2	2	6	0	0.18
NCLIV_002610	126089	1	9	10	28	0	0.11
NCLIV_029810	54467.9	1	2	2	4	0	0.0795
NCLIV_009310	21203.9	1	3	3	5	0	0.144
NCLIV_009300	67179.1	1	12	17	47	0.0001	0.275
NCLIV_056190	10733.2	1	1	1	2	0	0.196
NCLIV_056150	31387	1	3	3	9	0	0.113
NCLIV_056140	285277	1	38	44	228	0.0003	0.189
NCLIV_056130	80871.9	1	1	1	2	0	0.0237
NCLIV_056110	21309.2	1	6	9	30	0	0.32
NCLIV_063570	90421.4	0.99	1	1	1	0	0.0156
NCLIV_002590	73511	1	12	14	55	0.0001	0.391
NCLIV_002540	25005.4	1	1	1	10	0	0.157
NCLIV_002530	56311.4	1	1	1	1	0	0.0193
NCLIV_002520	30017.7	1	7	11	116	0.0001	0.494
NCLIV_029730	23647.3	1	6	6	31	0	0.449
NCLIV_029720	91582.4	1	4	4	8	0	0.0523
NCLIV_056090	100190	1	1	1	1	0	0.0149
NCLIV_056060	70229.5	1	2	2	7	0	0.0483
NCLIV_056020	27854.6	1	7	10	24	0	0.383
NCLIV_056010	16234.4	1	3	4	9	0	0.289
NCLIV_022970	82902.6	1	9	16	94	0.0001	0.174
NCLIV_022960	46349.4	0.998	1	1	1	0	0.0338
NCLIV_029690	19368	1	3	6	46	0.0001	0.249
NCLIV_019580	18394.3	1	1	1	4	0	0.0694
NCLIV_022950	29461.3	1	9	13	49	0.0001	0.31
NCLIV_061830	33865.1	1	5	10	160	0.0002	0.543
NCLIV_009170	21962.6	1	9	9	33	0	0.492
NCLIV_029660	243862	1	1	1	1	0	0.0048
NCLIV_029650	60735	0.997	1	1	1	0	0.0461
NCLIV_009150	84659.7	1	2	2	18	0	0.0968
NCLIV_009140	40777.6	1	5	5	11	0	0.164
NCLIV_002400	38493.6	1	3	3	5	0	0.103
NCLIV_029610	23210.2	1	2	2	17	0	0.189
NCLIV_040070	50221.7	1	2	2	3	0	0.0853
NCLIV_029600	137796	0.999	1	1	1	0	0.0101
NCLIV_068090	83085.7	1	3	4	6	0	0.0544
NCLIV_024600	16448.7	1	1	2	3	0	0.0903
NCLIV_028060	64026.4	1	10	12	31	0	0.242
NCLIV_007860	63457.5	1	16	24	108	0.0001	0.512
NCLIV_002390	17652	1	10	22	138	0.0002	0.632
NCLIV_002380	30991.5	1	10	12	59	0.0001	0.343
NCLIV_002375	28677	0.995	1	1	2	0	0.0728
NCLIV_029580	28886.8	0.998	1	1	2	0	0.0489
NCLIV_056420	29445.7	0.998	1	1	3	0	0.0327
NCLIV_002340	103701	1	5	5	7	0	0.0994
NCLIV_009060	13073.2	1	2	2	4	0	0.2
NCLIV_054750	35008.8	1	2	3	17	0	0.19
NCLIV_035910	83832.1	1	23	29	226	0.0003	0.402
NCLIV_022380	231285	1	1	1	1	0	0.0077
NCLIV_010630	60505.7	1	6	7	33	0	0.127
NCLIV_049940	26308.9	1	5	8	18	0	0.276
NCLIV_049920	100854	1	4	5	8	0	0.0985
NCLIV_029420	24672.3	1	10	17	186	0.0002	0.523
NCLIV_049900	93104.3	1	33	52	902	0.0011	0.579
NCLIV_054810	38934.7	0.999	1	1	2	0	0.0311
NCLIV_054840	25614.5	1	2	3	14	0	0.106
NCLIV_044805.1	42326.2	0.99	1	1	1	0	0.026
NCLIV_049890	24079.6	1	2	2	12	0	0.303
NCLIV_029380	66463.5	1	2	2	3	0	0.07
NCLIV_020050	53428	0.99	1	1	3	0	0.03
NCLIV_049870	428426	0.995	1	1	2	0	0.0024
NCLIV_002120	859870	1	2	2	2	0	0.0035
NCLIV_049390	24238.3	0.999	1	1	1	0	0.0783
NCLIV_022610	24742.6	0.998	1	1	2	0	0.0489
NCLIV_010290	23022.7	0.999	1	1	5	0	0.0647
NCLIV_056730	36068.3	1	5	7	13	0	0.248
NCLIV_049790	76727.9	1	18	22	82	0.0001	0.417
NCLIV_022560	58501	1	5	7	41	0	0.332
NCLIV_022550	51130.2	1	5	6	26	0	0.268
NCLIV_022540	61592	1	8	8	27	0	0.21
NCLIV_002030	107489	0.996	1	1	1	0	0.0197
NCLIV_002020	97602.3	1	12	15	56	0.0001	0.299
NCLIV_049740	165698	1	5	5	14	0	0.0471
NCLIV_053110	12004.3	1	2	2	9	0	0.213
NCLIV_034530	58492.4	1	15	20	36	0	0.421
NCLIV_014050	35213.5	1	2	2	24	0	0.252
NCLIV_053400	66254.6	1	7	7	14	0	0.201
NCLIV_010200	35335.1	1	15	25	123	0.0002	0.585
NCLIV_042980	273852	1	3	3	8	0	0.0229
NCLIV_029140	15138.3	1	3	5	16	0	0.283
NCLIV_022400	85070.6	1	21	28	114	0.0001	0.411
NCLIV_049600	14561.8	1	9	17	84	0.0001	0.598
NCLIV_038330	52456	1	12	12	26	0	0.325
NCLIV_049570	66561.2	1	13	16	38	0	0.296
NCLIV_061030	53445.4	1	7	9	19	0	0.315
NCLIV_042830	135931	1	2	2	8	0	0.0442
NCLIV_029060	29360.7	1	8	9	21	0	0.406
NCLIV_042820	194656	1	33	39	271	0.0003	0.32
NCLIV_022310	132505	1	4	5	15	0	0.044
NCLIV_029040	95576.7	1	7	7	18	0	0.1
NCLIV_049500	100433	1	3	3	8	0	0.0457
NCLIV_022490	29373.4	0.99	1	1	1	0	0.0425
NCLIV_042780	102994	0.999	1	1	1	0	0.0096
NCLIV_042770	22933	1	2	2	4	0	0.175
NCLIV_042760	33784.1	1	7	9	15	0	0.292
NCLIV_049460	135871	1	1	1	5	0	0.0533
NCLIV_051200	73468	0.99	1	1	1	0	0.0246
NCLIV_022220	63200.5	1	19	30	107	0.0001	0.486
NCLIV_042710	102963	1	3	4	4	0	0.0767
NCLIV_022210	29097.2	1	2	2	3	0	0.0895
NCLIV_042700	25871.2	1	4	4	6	0	0.33
NCLIV_049420	119647	1	2	3	3	0	0.0207
NCLIV_049400	65386.1	1	20	27	195	0.0002	0.545
NCLIV_034800	44274.7	1	9	14	43	0.0001	0.424
NCLIV_014330	83027.6	1	29	38	138	0.0002	0.528

## Sheet: TgVEG identified peptides
Protein accession numbers	Protein molecular weight (Da)	Protein identification probability	Exclusive unique peptide count	Exclusive unique spectrum count	Total spectrum count	Percentage of total spectra	Percentage sequence coverage	Peptide sequence	Previous amino acid	Next amino acid	Best Peptide identification probability	Best Mascot Ion score	Best Mascot Identity score	Best Mascot Delta Ion score	Number of identified +1H spectra	Number of identified +2H spectra	Number of identified +3H spectra	Number of identified +4H spectra	Number of enzymatic termini	Calculated +1H Peptide Mass (AMU)	Median Retention Time	Total Precursor Intensity	Total TIC	Peptide start index	Peptide stop index	Star Category	Assigned	Other Proteins
TGVEG_000210	96848.9	1	19	24	60	7.21e-05	0.402	AVALTLEKHPIMNAAYNPK	K	D	0.961	20.5	31.4	20.5	0	0	2	0	2	2097.12	1962		177336	755	773	Empty	TRUE
TGVEG_000210	96848.9	1	19	24	60	7.21e-05	0.402	AVSTYGAATAGAPDTR	R	A	0.997	73.2	34.5	63.1	0	5	0	0	2	1508.73	1732		178824	578	593	Empty	TRUE
TGVEG_000210	96848.9	1	19	24	60	7.21e-05	0.402	DFASLLETRPSALLI	K	-	0.992	29.1	31.5	29.1	0	2	0	0	2	1645.92	3086.5		18058.2	915	929	Empty	TRUE
TGVEG_000210	96848.9	1	19	24	60	7.21e-05	0.402	DPSGQPLATFNAIELAK	R	K	0.997	52.2	33.7	52.2	0	3	0	0	2	1771.92	2612		192012	607	623	Empty	TRUE
TGVEG_000210	96848.9	1	19	24	60	7.21e-05	0.402	EGDAAPVGTTVALLAEKEEDISLIQAK	R	G	0.997	50.4	29	50.4	0	2	3	0	2	2768.46	2734		102621	195	221	Empty	TRUE
TGVEG_000210	96848.9	1	19	24	60	7.21e-05	0.402	EGVTVDVGSTVGYLAPSAEVASAFK	R	N	0.997	67.3	31.4	66.7	0	1	0	0	2	2454.24	2719		18665.4	301	325	Empty	TRUE
TGVEG_000210	96848.9	1	19	24	60	7.21e-05	0.402	GAVQEISMPALSSTMK	R	E	0.994	34	34.5	29.6	0	1	0	0	2	1649.82	2425		25446.8	132	147	Empty	TRUE
TGVEG_000210	96848.9	1	19	24	60	7.21e-05	0.402	GLSLISASSSPAADSTPAVTDLLMPSLSPSLK	K	T	0.972	25.1	28.4	25.1	0	0	1	0	2	3129.62	2824		15839.4	222	253	Empty	TRUE
TGVEG_000210	96848.9	1	19	24	60	7.21e-05	0.402	GVGTIMAVGGTESVPFFPK	K	T	0.997	48.4	33.4	48.4	0	7	0	0	2	1893.98	2707		285813	858	876	Empty	TRUE
TGVEG_000210	96848.9	1	19	24	60	7.21e-05	0.402	HPIMNAAYNPK	K	D	0.997	40.8	34.4	35.2	0	2	0	0	2	1271.62	1459		68519	763	773	Empty	TRUE
TGVEG_000210	96848.9	1	19	24	60	7.21e-05	0.402	IEATMPTTFAALQANPQMQK	R	A	0.997	86.6	32.3	86.6	0	5	0	0	2	2223.08	2264		79362.4	530	549	Empty	TRUE
TGVEG_000210	96848.9	1	19	24	60	7.21e-05	0.402	IESLGVPPPGSVPLDAMQK	K	A	0.964	27.5	32.7	20.5	0	2	0	0	2	1951.02	2348.5		96420.8	670	688	Empty	TRUE
TGVEG_000210	96848.9	1	19	24	60	7.21e-05	0.402	LSSSDSVSVSSSQSGRPTTGGDSR	R	T	0.997	62.3	30.6	61.5	0	0	3	0	2	2341.09	1583		152670	463	486	Empty	TRUE
TGVEG_000210	96848.9	1	19	24	60	7.21e-05	0.402	NMEATMDVPVFR	R	V	0.997	64.3	33.8	49.5	0	3	0	0	2	1409.66	2341		155287	693	704	Empty	TRUE
TGVEG_000210	96848.9	1	19	24	60	7.21e-05	0.402	QHLHLPSDEATVVTSK	R	R	0.997	55.1	33.8	53.8	0	0	1	0	2	1761.91	1932		167301	648	663	Empty	TRUE
TGVEG_000210	96848.9	1	19	24	60	7.21e-05	0.402	RAVSTYGAATAGAPDTR	K	A	0.963	24	34.4	21.5	0	1	0	0	2	1664.84	1639		14313.3	577	593	Empty	TRUE
TGVEG_000210	96848.9	1	19	24	60	7.21e-05	0.402	TGTLDAPAGNPSVR	K	R	0.996	37.9	35.1	33.3	0	3	0	0	2	1355.69	1701		190183	877	890	Empty	TRUE
TGVEG_000210	96848.9	1	19	24	60	7.21e-05	0.402	VPPPHTLR	R	V	0.965	31	35.9	18.2	0	1	0	0	2	916.536	1439		20790	559	566	Empty	TRUE
TGVEG_000210	96848.9	1	19	24	60	7.21e-05	0.402	VQDALTAASTASSSSPAHAPLSSASSPSTPSSR	K	L	0.997	69.4	29.4	66.7	0	0	8	0	2	3113.5	1972		225534	430	462	Empty	TRUE
TGVEG_000210	96848.9	1	19	24	60	7.21e-05	0.402	VSPAPPPYLKR	R	A	0.96	26.3	31.3	18.1	0	1	0	0	2	1224.71	1838		49945.4	567	577	Empty	TRUE
TGVEG_000210	96848.9	1	19	24	60	7.21e-05	0.402	WTSPSVDQDVKDQLPEGLTGNDLQQEWLQR	R	I	0.997	71.8	28.1	71.8	0	0	3	0	2	3482.68	2657		61965.7	500	529	Empty	TRUE
TGVEG_000240	80554	1	17	20	47	5.65e-05	0.318	AALTVIAQHMSEKEIDHLR	K	Q	0.968	24.1	32.1	24.1	0	0	1	0	2	2178.13	2033		71856.6	511	529	Empty	TRUE
TGVEG_000240	80554	1	17	20	47	5.65e-05	0.318	AVVQRPTLGSGPPHACDSPSPR	R	V	0.997	47.3	32.5	47	0	0	2	0	2	2286.14	1733.5		85249.7	693	714	Empty	TRUE
TGVEG_000240	80554	1	17	20	47	5.65e-05	0.318	DLKPENFLFLDSAR	R	D	0.997	46.3	34.1	39.7	0	2	0	0	2	1664.86	2678		64520.6	345	358	Empty	TRUE
TGVEG_000240	80554	1	17	20	47	5.65e-05	0.318	GAGLFSSTSTQK	R	S	0.968	32.5	35.1	19.6	0	2	0	0	2	1183.6	1903		220540	103	114	Empty	TRUE
TGVEG_000240	80554	1	17	20	47	5.65e-05	0.318	GTPTETHKLESAGAAPS	R	-	0.988	34.7	33.9	29.6	0	2	0	0	2	1653.81	1538		29977.5	719	735	Empty	TRUE
TGVEG_000240	80554	1	17	20	47	5.65e-05	0.318	HLININPQER	R	Y	0.995	39.3	35.3	29.1	0	5	0	0	2	1233.67	1862		807466	458	467	Empty	TRUE
TGVEG_000240	80554	1	17	20	47	5.65e-05	0.318	IIDFGLSCR	K	F	0.98	36.2	35.6	21.3	0	1	0	0	2	1080.55	2328		103364	364	372	Empty	TRUE
TGVEG_000240	80554	1	17	20	47	5.65e-05	0.318	ISQDELKK	K	V	0.988	40.4	36.8	23.2	0	2	0	0	2	960.536	1376		50803.7	615	622	Empty	TRUE
TGVEG_000240	80554	1	17	20	47	5.65e-05	0.318	KTVNAAAVASPETR	R	R	0.997	88.3	34.4	83.1	0	1	0	0	2	1414.76	1522		31716.9	678	691	Empty	TRUE
TGVEG_000240	80554	1	17	20	47	5.65e-05	0.318	LFETFEDHR	K	N	0.997	42.7	34.9	35.7	0	2	0	0	2	1193.56	2067.5		188430	285	293	Empty	TRUE
TGVEG_000240	80554	1	17	20	47	5.65e-05	0.318	NSQNVALPTTLMSNLK	R	A	0.997	39.4	33.9	37.2	0	5	0	0	2	1746.91	2519		300415	485	500	Empty	TRUE
TGVEG_000240	80554	1	17	20	47	5.65e-05	0.318	QIFMTLDVDNSGTLSVQEVR	R	E	0.997	48.8	32.3	48.8	0	2	0	0	2	2268.12	2473		33346.5	530	549	Empty	TRUE
TGVEG_000240	80554	1	17	20	47	5.65e-05	0.318	RAVVQRPTLGSGPPHACDSPSPR	R	V	0.997	45	31.4	40	0	0	0	4	2	2442.24	1674.5		274913	692	714	Empty	TRUE
TGVEG_000240	80554	1	17	20	47	5.65e-05	0.318	STSATATLSPQPYTPTPESHR	K	G	0.997	60.2	32.1	60.2	0	1	1	0	2	2229.08	1845.5		115295	123	143	Empty	TRUE
TGVEG_000240	80554	1	17	20	47	5.65e-05	0.318	TGVFSFSGPEWK	K	R	0.997	71.6	34.5	57.3	0	1	0	0	2	1341.65	2585		79544	435	446	Empty	TRUE
TGVEG_000240	80554	1	17	20	47	5.65e-05	0.318	TVNAAAVASPETR	K	R	0.997	78.8	35.3	70.2	0	1	0	0	2	1286.67	1642		89825.4	679	691	Empty	TRUE
TGVEG_000240	80554	1	17	20	47	5.65e-05	0.318	VLGMPDVETAVGR	K	A	0.995	36.8	35.4	29.8	0	2	0	0	2	1359.69	2006.5		137700	623	635	Empty	TRUE
TGVEG_000240	80554	1	17	20	47	5.65e-05	0.318	YTAEQALQHPWVTTLAR	R	N	0.997	58.1	33.2	53.4	0	1	9	0	2	1985.02	2429.5		920810	468	484	Empty	TRUE
TGVEG_000390	36626.2	1	2	3	6	7.21e-06	0.085	LKDPPEAGEDAGATAK	K	K	0.997	47.8	34.6	45.7	0	1	2	0	2	1569.78	1475		48944.9	152	167	Empty	TRUE
TGVEG_000390	36626.2	1	2	3	6	7.21e-06	0.085	SGGPTFNAAAAAGR	R	T	0.997	68.9	36	54.6	0	3	0	0	2	1247.61	1845		329292	205	218	Empty	TRUE
TGVEG_000410	43658.8	1	9	14	52	6.25e-05	0.487	AADSAAGVGAAQSAFPIDLR	R	G	0.997	89.3	33.7	80.4	0	8	0	0	2	1887.96	2485		171980	91	110	Empty	TRUE
TGVEG_000410	43658.8	1	9	14	52	6.25e-05	0.487	AVSGVTLYVDNGLHAMGQAVDSR	R	S	0.997	41.5	31.9	41.5	0	0	5	0	2	2376.16	2260		68866.6	382	404	Empty	TRUE
TGVEG_000410	43658.8	1	9	14	52	6.25e-05	0.487	DLHSDDVGGAALFLLSPLAR	R	A	0.997	63.1	31.9	60.2	0	6	2	0	2	2067.09	2995.5		49619.3	362	381	Empty	TRUE
TGVEG_000410	43658.8	1	9	14	52	6.25e-05	0.487	GQTAFVAGVADSHGYGWAIAK	R	H	0.997	59.6	32.8	57.2	0	1	1	0	2	2106.04	2644		102499	111	131	Empty	TRUE
TGVEG_000410	43658.8	1	9	14	52	6.25e-05	0.487	SFIDYAIDYSYNNAPLR	K	R	0.997	69.6	32.5	66.4	0	1	0	0	2	2021.96	2769		9410.9	344	360	Empty	TRUE
TGVEG_000410	43658.8	1	9	14	52	6.25e-05	0.487	SQSSVRPHSAFVTNR	R	L	0.947	23	34.4	17.7	0	0	1	0	2	1672.85	1567		38982.9	64	78	Empty	TRUE
TGVEG_000410	43658.8	1	9	14	52	6.25e-05	0.487	TLAWEAGQK	R	Y	0.969	33.7	37.5	21.5	0	3	0	0	2	1003.52	1931		177517	308	316	Empty	TRUE
TGVEG_000410	43658.8	1	9	14	52	6.25e-05	0.487	VALGTWPPVLGLFQK	R	S	0.997	55.9	28.7	52.8	0	13	0	0	2	1625.94	3087		150819	140	154	Empty	TRUE
TGVEG_000410	43658.8	1	9	14	52	6.25e-05	0.487	VKQDLGNIDILVHSLANGPEVTKPLLETSR	K	K	0.997	64.8	25	64.8	0	0	2	2	2	3256.79	2725		92485.4	216	245	Empty	TRUE
TGVEG_000410	43658.8	1	9	14	52	6.25e-05	0.487	VNAISAGPLK	R	S	0.965	29.7	32.6	18.1	0	3	0	0	2	969.573	1889		491868	321	330	Empty	TRUE
TGVEG_000410	43658.8	1	9	14	52	6.25e-05	0.487	VVPGYGGGMSSAK	R	A	0.997	43.2	34.6	35.7	0	1	0	0	2	1209.59	1760		44754.9	287	299	Empty	TRUE
TGVEG_000410	43658.8	1	9	14	52	6.25e-05	0.487	YAGVDGYTIK	R	E	0.995	39.5	35.4	29.2	0	2	0	0	2	1086.55	2036		290772	201	210	Empty	TRUE
TGVEG_000460	47996.4	1	10	15	31	3.72e-05	0.29	AAGMDMQNVR	K	F	0.997	76.6	32.5	38.8	0	5	0	0	2	1108.49	1454		357773	180	189	Empty	TRUE
TGVEG_000460	47996.4	1	10	15	31	3.72e-05	0.29	FLWASEEINR	R	N	0.997	60.6	35.8	43.7	0	3	0	0	2	1264.63	2414		231382	190	199	Empty	TRUE
TGVEG_000460	47996.4	1	10	15	31	3.72e-05	0.29	KLKPVILSHQMLPGLLEGQEK	R	M	0.953	23.5	25	23.5	0	0	1	0	2	2374.35	2558		46570.8	281	301	Empty	TRUE
TGVEG_000460	47996.4	1	10	15	31	3.72e-05	0.29	KPFPLCYDGFEPSGR	K	M	0.997	49.3	33.1	40.8	0	1	3	0	2	1769.83	2353.5		191890	108	122	Empty	TRUE
TGVEG_000460	47996.4	1	10	15	31	3.72e-05	0.29	LKPVILSHQMLPGLLEGQEK	K	M	0.991	30.2	26.7	30.2	0	0	2	0	2	2246.26	2306.5		64053.7	282	301	Empty	TRUE
TGVEG_000460	47996.4	1	10	15	31	3.72e-05	0.29	MHVAQGLLK	R	V	0.984	35.7	34.5	27.1	0	6	0	0	2	1012.56	1780		811489	123	131	Empty	TRUE
TGVEG_000460	47996.4	1	10	15	31	3.72e-05	0.29	NSDQYWVQVMQIAR	R	S	0.997	69.1	33.6	58.8	0	4	0	0	2	1737.84	3004.5		102607	200	213	Empty	TRUE
TGVEG_000460	47996.4	1	10	15	31	3.72e-05	0.29	SEANGGDVTYATVEEFR	R	N	0.997	81.4	30.6	80	0	2	0	0	2	1844.83	2455		87794.4	359	375	Empty	TRUE
TGVEG_000460	47996.4	1	10	15	31	3.72e-05	0.29	SNPDSAIFMEDTETEVNR	K	K	0.997	80.5	27.3	80.5	0	2	0	0	2	2070.89	2213.5		35830	305	322	Empty	TRUE
TGVEG_000460	47996.4	1	10	15	31	3.72e-05	0.29	VGEYFIEVWK	K	A	0.997	58	34.9	52.4	0	2	0	0	2	1269.65	2699.5		52412	170	179	Empty	TRUE
TGVEG_000470,tgveg_improved_union_1_ORF214396	12575.4	1	1	3	1286	0.00155	0.565	SMMIMTSFIADTFDKIATEAGK	K	L	0.997	72.2	31.4	72.2	0	2	16	0	2	2408.15	2708		6938470	49	70	Empty	TRUE
TGVEG_000500	117358	0.997	1	1	1	1.2e-06	0.0116	YVGPLPPNPFGK	R	K	0.962	24	34.9	21.3	0	1	0	0	2	1285.69	2434		13997.7	20	31	Empty	TRUE
TGVEG_000510,tgveg_improved_union_1_ORF214293	51123.5	1	4	5	7	8.41e-06	0.147	AAPSASKDESSGAGTSVR	R	N	0.997	79.2	33.8	79.2	0	2	2	0	2	1677.8	1283		23045.4	102	119	Empty	TRUE
TGVEG_000510,tgveg_improved_union_1_ORF214293	51123.5	1	4	5	7	8.41e-06	0.147	ALTSITGAGHTTK	R	Q	0.997	44	34.8	36	0	1	0	0	2	1257.68	1641		22598	198	210	Empty	TRUE
TGVEG_000510,tgveg_improved_union_1_ORF214293	51123.5	1	4	5	7	8.41e-06	0.147	AVEVASSADNPSANAAK	K	I	0.997	48.8	34	48.8	0	1	0	0	2	1601.78	1559		10749	38	54	Empty	TRUE
TGVEG_000510,tgveg_improved_union_1_ORF214293	51123.5	1	4	5	7	8.41e-06	0.147	IEGTQTENTSEGGEAQKENVGK	K	E	0.957	22.6	30.7	22.6	0	0	1	0	2	2306.07	1438		3800.64	55	76	Empty	TRUE
TGVEG_000540,tgveg_improved_union_6_ORF4593	17467.9	1	6	12	257	0.000309	0.348	AHIVGLDIFTGK	K	K	0.997	63.8	33.3	58.2	0	30	5	0	2	1270.72	2531		2856070	58	69	Empty	TRUE
TGVEG_000540,tgveg_improved_union_6_ORF4593	17467.9	1	6	12	257	0.000309	0.348	AHIVGLDIFTGKK	K	Y	0.997	69.1	30.3	69.1	0	3	2	0	2	1398.81	2329		158559	58	70	Empty	TRUE
TGVEG_000540,tgveg_improved_union_6_ORF4593	17467.9	1	6	12	257	0.000309	0.348	DSEGNLDEVATQVK	K	N	0.997	89.7	33.8	82.6	0	110	0	0	2	1504.71	2052		6520790	120	133	Empty	TRUE
TGVEG_000540,tgveg_improved_union_6_ORF4593	17467.9	1	6	12	257	0.000309	0.348	KYEDVCPTSHNMEVPNVK	K	R	0.997	71.2	30.6	69.6	0	11	33	0	2	2146.99	1719.5		3534930	70	87	Empty	TRUE
TGVEG_000540,tgveg_improved_union_6_ORF4593	17467.9	1	6	12	257	0.000309	0.348	SVLVTVLQACGK	K	E	0.997	88.6	33.9	78.8	0	54	0	0	2	1274.71	2487		2460390	141	152	Empty	TRUE
TGVEG_000540,tgveg_improved_union_6_ORF4593	17467.9	1	6	12	257	0.000309	0.348	YEDVCPTSHNMEVPNVK	K	R	0.997	63.9	28.2	63.9	0	9	0	0	2	2034.89	1795		45507.6	71	87	Empty	TRUE
TGVEG_000570	78253	1	43	71	604	0.000726	0.62	AKLEELVGGLLQQSVEPCEK	R	C	0.997	82.4	31.6	82.1	0	5	6	0	2	2227.16	2700		405937	403	422	Empty	TRUE
TGVEG_000570	78253	1	43	71	604	0.000726	0.62	AQGIDLTK	K	D	0.99	43.5	38.2	28.2	0	4	0	0	2	845.473	1714.5		1373300	347	354	Empty	TRUE
TGVEG_000570	78253	1	43	71	604	0.000726	0.62	AQGIDLTKDK	K	L	0.995	40	35.9	29.3	0	2	0	0	2	1088.59	1609		229142	347	356	Empty	TRUE
TGVEG_000570	78253	1	43	71	604	0.000726	0.62	ARGDVVGIDLGTTNSCVAVMEGSQPK	K	V	0.997	80.9	30.9	80.9	0	2	9	0	2	2661.3	2317		355274	105	130	Empty	TRUE
TGVEG_000570	78253	1	43	71	604	0.000726	0.62	ASNGDAWVEAQGK	R	S	0.997	85.8	33	69.9	0	8	0	0	2	1332.62	1831		1206490	201	213	Empty	TRUE
TGVEG_000570	78253	1	43	71	604	0.000726	0.62	ATNGNTSLGGEDFDQK	K	I	0.997	86.3	30.7	80.5	0	3	0	0	2	1653.74	1821		201651	320	335	Empty	TRUE
TGVEG_000570	78253	1	43	71	604	0.000726	0.62	DAEMYKEQDEK	K	K	0.997	57	28.5	41.3	0	7	0	0	2	1385.59	1402		88650.8	618	628	Empty	TRUE
TGVEG_000570	78253	1	43	71	604	0.000726	0.62	EKEILPYK	K	I	0.963	27.4	34.9	21.8	0	1	0	0	2	1019.58	1819		188818	190	197	Empty	TRUE
TGVEG_000570	78253	1	43	71	604	0.000726	0.62	EPSKGVNPDEAVAMGAAIQAGVLK	K	G	0.997	40.5	31.7	40.5	0	0	1	0	2	2368.22	2260		25394.3	460	483	Empty	TRUE
TGVEG_000570	78253	1	43	71	604	0.000726	0.62	ETAEAYIGRPVK	K	Q	0.997	55.1	35.1	43	0	6	0	0	2	1333.71	1796.5		484304	230	241	Empty	TRUE
TGVEG_000570	78253	1	43	71	604	0.000726	0.62	GDVVGIDLGTTNSCVAVMEGSQPK	R	V	0.997	84.9	30.7	84.9	0	8	0	0	2	2450.15	2420		221727	107	130	Empty	TRUE
TGVEG_000570	78253	1	43	71	604	0.000726	0.62	GVNPDEAVAMGAAIQAGVLK	K	G	0.997	87.9	32.9	84.7	0	37	11	0	2	1911	2752.5		1738080	464	483	Empty	TRUE
TGVEG_000570	78253	1	43	71	604	0.000726	0.62	GVNPDEAVAMGAAIQAGVLKGEIK	K	D	0.977	25.4	30.8	25.4	0	0	1	0	2	2354.24	2469		32449.5	464	487	Empty	TRUE
TGVEG_000570	78253	1	43	71	604	0.000726	0.62	IAGLEVLR	K	I	0.99	56.9	31.9	16.8	0	14	0	0	2	870.541	2287		2382770	265	272	Empty	TRUE
TGVEG_000570	78253	1	43	71	604	0.000726	0.62	IINEPTAAALAFGMDKDDGK	R	T	0.997	87.5	33.3	85.5	0	12	1	0	2	2077.03	2453		588919	273	292	Empty	TRUE
TGVEG_000570	78253	1	43	71	604	0.000726	0.62	ILQHLIDEFK	K	K	0.997	52.9	33.5	40.8	0	3	0	0	2	1255.7	2386		221039	336	345	Empty	TRUE
TGVEG_000570	78253	1	43	71	604	0.000726	0.62	ILQHLIDEFKK	K	A	0.997	56.3	30.7	55	0	4	5	0	2	1383.8	2233		1207010	336	346	Empty	TRUE
TGVEG_000570	78253	1	43	71	604	0.000726	0.62	ISQQAYNQAGSTDSSAGSEGTGSESGDKK	K	S	0.997	79.1	25	79.1	0	6	26	0	2	2847.25	1486		544007	698	726	Empty	TRUE
TGVEG_000570	78253	1	43	71	604	0.000726	0.62	KSQVFSTAADNQTQVGIK	K	V	0.997	73.3	33.1	70.3	0	4	1	0	2	1922	1856		229162	522	539	Empty	TRUE
TGVEG_000570	78253	1	43	71	604	0.000726	0.62	LVGIVAKR	R	Q	0.99	43.9	25	31.6	0	1	0	0	2	855.577	1640		84292.2	154	161	Empty	TRUE
TGVEG_000570	78253	1	43	71	604	0.000726	0.62	MKETAEAYIGRPVK	K	Q	0.997	82	33.9	64.1	0	16	8	0	2	1608.84	1762.5		2557390	228	241	Empty	TRUE
TGVEG_000570	78253	1	43	71	604	0.000726	0.62	MLGQFDLVGIPPAPR	K	G	0.997	67.8	33.3	57.8	0	47	1	0	2	1626.87	2780.5		2726480	553	567	Empty	TRUE
TGVEG_000570	78253	1	43	71	604	0.000726	0.62	MTDADRTDLQEK	K	I	0.997	46.3	33.2	36.7	0	5	0	0	2	1422.65	1457		134132	657	668	Empty	TRUE
TGVEG_000570	78253	1	43	71	604	0.000726	0.62	NEAETLIYSVEK	K	Q	0.997	63.3	35.2	51.2	0	13	0	0	2	1395.7	2517		1556860	637	648	Empty	TRUE
TGVEG_000570	78253	1	43	71	604	0.000726	0.62	QAVITVPAYFNDSQR	K	Q	0.997	52.6	34.1	44.9	0	19	0	0	2	1708.87	2808		1514930	242	256	Empty	TRUE
TGVEG_000570	78253	1	43	71	604	0.000726	0.62	QAVTNPENTVFATK	R	R	0.997	86.2	34.8	79.4	0	30	0	0	2	1519.78	2022		2459020	162	175	Empty	TRUE
TGVEG_000570	78253	1	43	71	604	0.000726	0.62	QAVTNPENTVFATKR	R	L	0.997	55.6	34.2	30.8	0	3	2	0	2	1675.88	1930		615060	162	176	Empty	TRUE
TGVEG_000570	78253	1	43	71	604	0.000726	0.62	QEITIQSSGGLSDSQIEQMVK	R	D	0.997	87.3	32.2	87.3	0	5	0	0	2	2294.12	2403		99480.9	597	617	Empty	TRUE
TGVEG_000570	78253	1	43	71	604	0.000726	0.62	QIFGKEPSK	K	G	0.946	29.8	36	13.7	0	1	0	0	2	1033.57	1554		393083	455	463	Empty	TRUE
TGVEG_000570	78253	1	43	71	604	0.000726	0.62	RQAVTNPENTVFATK	K	R	0.997	80.3	34.2	74.3	0	3	1	0	2	1675.88	1965.5		269784	161	175	Empty	TRUE
TGVEG_000570	78253	1	43	71	604	0.000726	0.62	RQEITIQSSGGLSDSQIEQMVK	K	D	0.997	73.2	31.8	73.2	0	2	9	0	2	2450.22	2120		411254	596	617	Empty	TRUE
TGVEG_000570	78253	1	43	71	604	0.000726	0.62	RYDEDAIK	R	K	0.958	29.3	35.3	15.2	0	2	0	0	2	1009.5	1465.5		174864	181	188	Empty	TRUE
TGVEG_000570	78253	1	43	71	604	0.000726	0.62	SDLSDVILVGGMTR	K	M	0.997	72.5	35	64.7	0	25	0	0	2	1462.76	2830		2480710	432	445	Empty	TRUE
TGVEG_000570	78253	1	43	71	604	0.000726	0.62	SQVFSTAADNQTQVGIK	K	V	0.997	82.6	33.8	75.8	0	40	0	0	2	1793.9	2066.5		1968490	523	539	Empty	TRUE
TGVEG_000570	78253	1	43	71	604	0.000726	0.62	STLGQEDPEPIR	R	E	0.997	44.4	35	34.7	0	6	0	0	2	1341.66	1814.5		573321	674	685	Empty	TRUE
TGVEG_000570	78253	1	43	71	604	0.000726	0.62	STLGQEDPEPIREALK	R	T	0.997	53.5	33.8	46.7	0	7	0	0	2	1782.92	2109		308887	674	689	Empty	TRUE
TGVEG_000570	78253	1	43	71	604	0.000726	0.62	SYSPSQISAFILTK	K	M	0.997	83.8	33.7	72.5	0	48	0	0	2	1541.82	3097.5		3057110	214	227	Empty	TRUE
TGVEG_000570	78253	1	43	71	604	0.000726	0.62	TLQEASWK	K	I	0.968	34.6	38.1	20.9	0	3	0	0	2	962.494	1836		797446	690	697	Empty	TRUE
TGVEG_000570	78253	1	43	71	604	0.000726	0.62	TTPSIVAFTSDGQR	R	L	0.997	76.5	35	65.9	0	41	0	0	2	1479.74	2285		5747910	140	153	Empty	TRUE
TGVEG_000570	78253	1	43	71	604	0.000726	0.62	VIENSEGMR	K	T	0.997	61.2	36.1	52	0	9	0	0	2	1034.49	1276		217540	131	139	Empty	TRUE
TGVEG_000570	78253	1	43	71	604	0.000726	0.62	VQTEVNLPFITADQTGPK	K	H	0.997	75	32.9	65.1	0	62	2	0	2	1958.02	3046		2862170	377	394	Empty	TRUE
TGVEG_000570	78253	1	43	71	604	0.000726	0.62	VYQGEREIAAANK	K	M	0.955	30.2	35.2	15.2	0	1	0	0	2	1448.75	1575		34152.1	540	552	Empty	TRUE
TGVEG_000570	78253	1	43	71	604	0.000726	0.62	YDEDAIKK	R	E	0.99	50.3	35.2	39.5	0	5	0	0	2	981.489	1382		216863	182	189	Empty	TRUE
TGVEG_000590	30712.1	1	7	7	16	1.92e-05	0.387	DAAELVETLGQVK	R	L	0.997	74	34.8	56.5	0	5	0	0	2	1372.73	2581		119201	138	150	Empty	TRUE
TGVEG_000590	30712.1	1	7	7	16	1.92e-05	0.387	HAESGDCDTSVTTSGSLPPGKR	K	I	0.993	32.4	30.2	29.7	0	0	1	0	2	2259.03	1552		2466.42	87	108	Empty	TRUE
TGVEG_000590	30712.1	1	7	7	16	1.92e-05	0.387	HGQICEQLEQLKR	R	D	0.997	64.4	34.4	55.3	0	0	2	0	2	1638.84	1908		55138.4	125	137	Empty	TRUE
TGVEG_000590	30712.1	1	7	7	16	1.92e-05	0.387	IEDGNNFGVGIQEEAIQELAR	R	V	0.997	85.5	32.2	81.4	0	4	0	0	2	2302.13	2705.5		24435.3	160	180	Empty	TRUE
TGVEG_000590	30712.1	1	7	7	16	1.92e-05	0.387	LWIQLNVPR	K	I	0.997	56	30.6	28.7	0	1	0	0	2	1138.67	2614		27319.1	151	159	Empty	TRUE
TGVEG_000590	30712.1	1	7	7	16	1.92e-05	0.387	NNYSMLYDLLCK	R	N	0.997	61.3	32.6	30.6	0	2	0	0	2	1533.71	2839		30431.5	239	250	Empty	TRUE
TGVEG_000590	30712.1	1	7	7	16	1.92e-05	0.387	VEDWAFNLYDAIFK	R	Y	0.997	54.9	33.6	47.3	0	1	0	0	2	1730.84	3183		4446.02	181	194	Empty	TRUE
TGVEG_000670	54117.4	1	20	29	98	0.000118	0.544	AAELKDFEETLYR	R	I	0.997	60.4	34.2	37.4	0	5	6	0	2	1584.79	2400		907594	219	231	Empty	TRUE
TGVEG_000670	54117.4	1	20	29	98	0.000118	0.544	AHVHMLNGTLVATQR	K	C	0.997	75.2	33.7	71.9	0	2	4	0	2	1647.87	1780.5		1165700	422	436	Empty	TRUE
TGVEG_000670	54117.4	1	20	29	98	0.000118	0.544	CLCCILENYQTPLGVK	R	V	0.997	71	32.9	63.1	0	1	0	0	2	1967.94	2565		56565.3	437	452	Empty	TRUE
TGVEG_000670	54117.4	1	20	29	98	0.000118	0.544	DPCQDLLAK	K	S	0.995	40.6	34.6	28.8	0	1	0	0	2	1059.51	1931		131650	74	82	Empty	TRUE
TGVEG_000670	54117.4	1	20	29	98	0.000118	0.544	ELVSCSNCTDYQAR	R	A	0.997	69.1	26.2	68.7	0	8	0	0	2	1702.72	1761.5		329669	387	400	Empty	TRUE
TGVEG_000670	54117.4	1	20	29	98	0.000118	0.544	GGDPALVR	K	D	0.957	39.5	34.3	4.09	0	1	0	0	2	784.431	1564		269463	13	20	Empty	TRUE
TGVEG_000670	54117.4	1	20	29	98	0.000118	0.544	GYTPVQPPFFMR	K	K	0.997	48.8	34.7	45	0	8	0	0	2	1439.71	2614.5		661466	201	212	Empty	TRUE
TGVEG_000670	54117.4	1	20	29	98	0.000118	0.544	IHQFEKVEQFCITTPEESWK	R	M	0.997	42.3	31.3	40.5	0	0	1	0	2	2536.22	2337		20384.8	316	335	Empty	TRUE
TGVEG_000670	54117.4	1	20	29	98	0.000118	0.544	IPHNQTGGSADSKEGAEK	R	N	0.96	24	33.1	21.7	0	0	1	0	2	1825.87	1161		3175.03	232	249	Empty	TRUE
TGVEG_000670	54117.4	1	20	29	98	0.000118	0.544	KYDLEAWFPGYGDFR	K	E	0.983	27	32.7	27	0	0	1	0	2	1863.87	2780		42002.8	372	386	Empty	TRUE
TGVEG_000670	54117.4	1	20	29	98	0.000118	0.544	LPTIEAAATEAEEKR	R	E	0.997	52.6	34.4	41.8	0	1	5	0	2	1628.85	2182.5		703391	90	104	Empty	TRUE
TGVEG_000670	54117.4	1	20	29	98	0.000118	0.544	MHEDMIGMAEEFYQTLELPYR	K	V	0.997	48.3	28.1	48.2	0	0	2	0	2	2603.16	2903.5		25575.9	336	356	Empty	TRUE
TGVEG_000670	54117.4	1	20	29	98	0.000118	0.544	SGEVVDQAVAVDKK	R	W	0.997	73.7	34.5	58.5	0	7	1	0	2	1444.76	1714.5		974564	29	42	Empty	TRUE
TGVEG_000670	54117.4	1	20	29	98	0.000118	0.544	SVPVSNDEVNNQVVR	K	T	0.997	78.2	34.4	71.6	0	20	0	0	2	1655.83	1819.5		575232	118	132	Empty	TRUE
TGVEG_000670	54117.4	1	20	29	98	0.000118	0.544	TIDVNLLR	M	A	0.99	44.1	34.3	25.3	0	3	0	0	1	943.557	2265		369732	2	9	Empty	TRUE
TGVEG_000670	54117.4	1	20	29	98	0.000118	0.544	VEQFCITTPEESWK	K	M	0.997	72.9	32.5	67.2	0	4	0	0	2	1753.81	2391.5		190338	322	335	Empty	TRUE
TGVEG_000670	54117.4	1	20	29	98	0.000118	0.544	VLVPYMGGAEFLPFVDAGEESVKK	R	E	0.997	47.7	30.7	47.7	0	3	0	0	2	2582.32	2755		35494.5	456	479	Empty	TRUE
TGVEG_000670	54117.4	1	20	29	98	0.000118	0.544	VVSIVSGALNDAAAK	R	K	0.997	77.8	32.8	70.7	0	8	0	0	2	1414.79	2300.5		1004150	357	371	Empty	TRUE
TGVEG_000670	54117.4	1	20	29	98	0.000118	0.544	YAGYSSCFR	R	K	0.983	26.4	29.7	26.4	0	3	0	0	2	1110.47	1892		332837	292	300	Empty	TRUE
TGVEG_000670	54117.4	1	20	29	98	0.000118	0.544	YAGYSSCFRK	R	E	0.992	30.2	33.1	28.4	0	2	0	0	2	1238.56	1710.5		109508	292	301	Empty	TRUE
TGVEG_000680	19172.7	1	6	8	31	3.72e-05	0.386	FMSGAQALVK	K	K	0.997	56	35	43	0	15	0	0	2	1067.56	2039		945099	113	122	Empty	TRUE
TGVEG_000680	19172.7	1	6	8	31	3.72e-05	0.386	KEFGTYIK	K	G	0.961	30.7	35.6	18.1	0	3	0	0	2	985.535	1839		290301	85	92	Empty	TRUE
TGVEG_000680	19172.7	1	6	8	31	3.72e-05	0.386	LQETPFSK	R	K	0.966	29.4	36.7	19.5	0	1	0	0	2	949.499	1854		323085	77	84	Empty	TRUE
TGVEG_000680	19172.7	1	6	8	31	3.72e-05	0.386	LQETPFSKK	R	E	0.956	27.4	34.5	20	0	1	0	0	2	1077.59	1675		75574.4	77	85	Empty	TRUE
TGVEG_000680	19172.7	1	6	8	31	3.72e-05	0.386	VDKFMSGAQALVK	R	K	0.997	64.9	34.5	57.2	0	7	3	0	2	1409.75	1883		317009	110	122	Empty	TRUE
TGVEG_000680	19172.7	1	6	8	31	3.72e-05	0.386	VYKDVFTGDELCSDSYAELPPMDDPSLSEVAFEVATK	K	R	0.96	21.5	25	21.5	0	0	1	0	2	4140.88	2787		1040.4	3	39	Empty	TRUE
TGVEG_000720	79582.4	0.995	1	1	3	3.6e-06	0.0257	NLQASSSSPEKPEESPASR	R	A	0.983	27.4	32.2	25.7	0	0	3	0	2	2000.95	1482		94743.3	439	457	Empty	TRUE
TGVEG_000730	60296.1	1	1	1	2	2.4e-06	0.0236	AFLVQENQFNEQR	K	V	0.997	59.8	34.4	53.5	0	2	0	0	2	1622.79	2222.5		16569	316	328	Empty	TRUE
TGVEG_000760	94755.9	1	3	3	4	4.81e-06	0.0592	APVLPSLEEAFALSR	R	A	0.997	61.2	33	49.4	0	1	0	0	2	1599.87	2864		14451	605	619	Empty	TRUE
TGVEG_000760	94755.9	1	3	3	4	4.81e-06	0.0592	FSSLPQSSSAETR	R	S	0.997	53.9	34.3	40.1	0	2	0	0	2	1396.67	1737.5		107352	253	265	Empty	TRUE
TGVEG_000760	94755.9	1	3	3	4	4.81e-06	0.0592	SRDTPQASGSASPSFAELTDLLGK	R	E	0.994	32.5	31.9	31.4	0	0	1	0	2	2435.21	2726		16964.8	767	790	Empty	TRUE
TGVEG_000800,tgveg_improved_union_6_ORF5056	10807.3	1	3	3	8	9.61e-06	0.379	ESGLNPTTEQK	K	L	0.981	29.6	35.2	24.6	0	1	0	0	2	1203.59	1326		115099	20	30	Empty	TRUE
TGVEG_000800,tgveg_improved_union_6_ORF5056	10807.3	1	3	3	8	9.61e-06	0.379	ESGLNPTTEQKLEFYK	K	Y	0.997	55.3	33.7	55.3	0	3	0	0	2	1883.94	1959		89560.4	20	35	Empty	TRUE
TGVEG_000800,tgveg_improved_union_6_ORF5056	10807.3	1	3	3	8	9.61e-06	0.379	QATVGDCSEPAPGFLAFEAK	K	S	0.997	81.9	31.9	81.9	0	4	0	0	2	2094.98	2345		168117	39	58	Empty	TRUE
TGVEG_000810	35337.7	1	15	22	65	7.81e-05	0.607	EGYLPDNALER	K	V	0.997	47.8	35.4	45.3	0	7	0	0	2	1276.62	2145		268814	246	256	Empty	TRUE
TGVEG_000810	35337.7	1	15	22	65	7.81e-05	0.607	EQSSQLMSVDPQCIMTR	K	E	0.997	64.4	29.6	62.1	0	4	0	0	2	2025.9	2165.5		85387.4	189	205	Empty	TRUE
TGVEG_000810	35337.7	1	15	22	65	7.81e-05	0.607	GVDGFGPSLLGDSPGFHFPR	R	L	0.997	70	33	70	0	6	3	0	2	2059	2741		223134	103	122	Empty	TRUE
TGVEG_000810	35337.7	1	15	22	65	7.81e-05	0.607	HVDLFGEDWK	K	Q	0.996	39.1	34.3	32.2	0	1	0	0	2	1245.59	2402		89602.8	61	70	Empty	TRUE
TGVEG_000810	35337.7	1	15	22	65	7.81e-05	0.607	KLLISFPSPDHIK	K	E	0.997	48.3	29.3	40.8	0	1	2	0	2	1494.87	2326		122952	229	241	Empty	TRUE
TGVEG_000810	35337.7	1	15	22	65	7.81e-05	0.607	LAGWTDNTHTATAGTPK	K	K	0.997	85.9	33.8	82.6	0	5	2	0	2	1741.85	1862		192806	212	228	Empty	TRUE
TGVEG_000810	35337.7	1	15	22	65	7.81e-05	0.607	LLISFPSPDHIK	K	E	0.983	32	31.4	23.1	0	1	0	0	2	1366.77	2450		29809.5	230	241	Empty	TRUE
TGVEG_000810	35337.7	1	15	22	65	7.81e-05	0.607	NRTECAFAEGQEVELEEKPLPSDSSPVTSVELPR	R	L	0.997	63.8	26.9	63.8	0	0	2	2	2	3800.83	2357		44891.6	277	310	Empty	TRUE
TGVEG_000810	35337.7	1	15	22	65	7.81e-05	0.607	QFGGSGFGDFSK	K	V	0.997	64.6	31.9	52.7	0	1	0	0	2	1233.55	2223		84497.4	71	82	Empty	TRUE
TGVEG_000810	35337.7	1	15	22	65	7.81e-05	0.607	RQVEVQYR	R	A	0.99	50.1	36.3	26.7	0	3	0	0	2	1077.58	1517		46824.9	162	169	Empty	TRUE
TGVEG_000810	35337.7	1	15	22	65	7.81e-05	0.607	TECAFAEGQEVELEEKPLPSDSSPVTSVELPR	R	L	0.993	41.9	28	41.9	0	0	1	0	2	3530.68	2428		8861.45	279	310	Empty	TRUE
TGVEG_000810	35337.7	1	15	22	65	7.81e-05	0.607	TGTCQYVVTWAPEVTAENVR	K	V	0.997	82.4	32	82.4	0	7	1	0	2	2281.09	2512.5		142795	135	154	Empty	TRUE
TGVEG_000810	35337.7	1	15	22	65	7.81e-05	0.607	TQMCLVSGR	R	N	0.997	54.8	35.8	40.8	0	3	0	0	2	1051.5	1537		77073.4	268	276	Empty	TRUE
TGVEG_000810	35337.7	1	15	22	65	7.81e-05	0.607	VLAGDFEGFSR	R	T	0.997	57.8	34.7	49.7	0	12	0	0	2	1197.59	2296.5		891710	257	267	Empty	TRUE
TGVEG_000810	35337.7	1	15	22	65	7.81e-05	0.607	VPEDPVPEEPR	K	R	0.995	39.2	35.8	30.6	0	1	0	0	2	1263.62	1809		15179.8	45	55	Empty	TRUE
TGVEG_000850	48901.6	1	7	8	61	7.33e-05	0.399	AIVLGFDPMLNSMAK	K	K	0.997	56.9	34.1	46.3	0	5	0	0	2	1606.83	2655		224494	218	232	Empty	TRUE
TGVEG_000850	48901.6	1	7	8	61	7.33e-05	0.399	DIMAQVQR	K	E	0.984	40.3	37.4	22.9	0	2	0	0	2	976.488	1522		92804.4	143	150	Empty	TRUE
TGVEG_000850	48901.6	1	7	8	61	7.33e-05	0.399	ESLKQQQLQK	R	Q	0.997	48.7	34.4	30.2	0	9	0	0	2	1229.68	1392		79112.3	337	346	Empty	TRUE
TGVEG_000850	48901.6	1	7	8	61	7.33e-05	0.399	GEPLLPADLDGPAFR	R	K	0.975	27.3	34.3	25	0	1	0	0	2	1567.81	2564		55766.3	363	377	Empty	TRUE
TGVEG_000850	48901.6	1	7	8	61	7.33e-05	0.399	KIDPPSQLNTLMMSSQAQLQCEEINAACSETLGK	R	M	0.995	31.9	26.9	31.9	0	0	1	0	2	3792.79	2660		9522.32	378	411	Empty	TRUE
TGVEG_000850	48901.6	1	7	8	61	7.33e-05	0.399	LRGEPLLPADLDGPAFR	R	K	0.997	38	31.5	32.7	0	3	5	0	2	1837	2494		837615	361	377	Empty	TRUE
TGVEG_000850	48901.6	1	7	8	61	7.33e-05	0.399	NKDIIDSLVLYQEAIDK	K	A	0.997	86.3	31.7	83.5	0	3	5	0	2	1977.05	2738.5		275429	201	217	Empty	TRUE
TGVEG_000850	48901.6	1	7	8	61	7.33e-05	0.399	NLSMLSLSLEALGDEQDKLQR	K	Y	0.948	26.9	31.7	23.3	0	0	1	0	2	2360.21	2871		22533.6	313	333	Empty	TRUE
TGVEG_000850	48901.6	1	7	8	61	7.33e-05	0.399	QTPAGLSAAVAAAAADAK	K	-	0.997	88.3	33.8	81.3	0	7	0	0	2	1583.84	2423		256885	424	441	Empty	TRUE
TGVEG_000850	48901.6	1	7	8	61	7.33e-05	0.399	RTAAQVLAGVSAGAR	R	R	0.996	44	32.2	34.2	0	1	0	0	2	1427.81	2044		74238.7	70	84	Empty	TRUE
TGVEG_000850	48901.6	1	7	8	61	7.33e-05	0.399	TAAQVLAGVSAGAR	R	R	0.997	92.5	34	75.6	0	3	0	0	2	1271.71	2094		476370	71	84	Empty	TRUE
TGVEG_000850	48901.6	1	7	8	61	7.33e-05	0.399	VVEVDSLVLMK	R	V	0.997	65.7	33.9	54.4	0	4	0	0	2	1247.69	2295.5		259016	94	104	Empty	TRUE
TGVEG_000850	48901.6	1	7	8	61	7.33e-05	0.399	YHEFEQDVSK	K	Y	0.997	54.9	32.3	40.2	0	9	2	0	2	1281.57	1658		413749	248	257	Empty	TRUE
TGVEG_000870	122383	0.999	1	1	6	7.21e-06	0.0351	HLESPTSFLVK	R	Q	0.975	26.9	34.8	25.2	0	1	0	0	2	1257.68	2290		15682.1	842	852	Empty	TRUE
TGVEG_000870	122383	0.999	1	1	6	7.21e-06	0.0351	LTMAEETAKPQATPR	R	S	0.995	38.5	34.5	29.2	0	2	0	0	2	1659.84	1470		17199.6	521	535	Empty	TRUE
TGVEG_000870	122383	0.999	1	1	6	7.21e-06	0.0351	TAGTPGSTSAEPR	R	R	0.976	31.9	34.3	23	0	3	0	0	2	1231.59	1258		11986.6	94	106	Empty	TRUE
TGVEG_001000	75639.8	1	9	9	20	2.4e-05	0.364	APDLTFADLAISNLR	R	R	0.997	78.4	33.7	64.9	0	1	0	0	2	1616.86	2856		21130.3	301	315	Empty	TRUE
TGVEG_001000	75639.8	1	9	9	20	2.4e-05	0.364	DAEAIEGTWSHGLEYYVAQR	R	A	0.982	26.4	30.9	26.4	0	0	1	0	2	2295.07	2632		39507.4	317	336	Empty	TRUE
TGVEG_001000	75639.8	1	9	9	20	2.4e-05	0.364	EHPPPATGGPLPQR	R	Y	0.964	24	34.6	20.6	0	1	0	0	2	1453.75	1600		33531	513	526	Empty	TRUE
TGVEG_001000	75639.8	1	9	9	20	2.4e-05	0.364	GLGDPTPPHPK	R	K	0.955	26.3	35.7	17.1	0	1	0	0	2	1115.58	1604		41293.9	544	554	Empty	TRUE
TGVEG_001000	75639.8	1	9	9	20	2.4e-05	0.364	GNDPSPTPATQR	R	E	0.984	32.9	34.4	24.9	0	2	0	0	2	1240.59	1284.5		2231.26	344	355	Empty	TRUE
TGVEG_001000	75639.8	1	9	9	20	2.4e-05	0.364	GRQQGQDAGEGTAATGPSAPSVSSASPMSR	R	L	0.996	32.8	28.1	32.8	0	0	1	0	2	2861.31	1613		9344.87	121	150	Empty	TRUE
TGVEG_001000	75639.8	1	9	9	20	2.4e-05	0.364	GTLLGSSVALPDMGRVPYIK	R	L	0.97	24.3	30.4	24.3	0	1	0	0	2	2090.13	2466		9239.26	157	176	Empty	TRUE
TGVEG_001000	75639.8	1	9	9	20	2.4e-05	0.364	HAAAAAATPLVR	R	Q	0.997	52.1	33.6	48	0	3	0	0	2	1148.65	1640		200073	642	653	Empty	TRUE
TGVEG_001000	75639.8	1	9	9	20	2.4e-05	0.364	KAAAEGLLVR	R	S	0.984	39.8	31.6	18.5	0	1	0	0	2	1027.63	1885		49975	256	265	Empty	TRUE
TGVEG_001000	75639.8	1	9	9	20	2.4e-05	0.364	LALTSTASHMASSSQMASGPPQVPILAGTHGR	R	L	0.996	34.1	29.2	34.1	0	0	1	0	2	3193.57	2178		6263.99	582	613	Empty	TRUE
TGVEG_001000	75639.8	1	9	9	20	2.4e-05	0.364	LAQSPSLNPPDSHLLQWR	R	D	0.997	57.5	32.5	57.2	0	2	0	0	2	2059.07	2435		15206.3	32	49	Empty	TRUE
TGVEG_001000	75639.8	1	9	9	20	2.4e-05	0.364	LSGSGGDIIPSLSLPLKK	R	R	0.997	41.6	26	39.7	0	2	0	0	2	1782.04	2516		28639.7	614	631	Empty	TRUE
TGVEG_001000	75639.8	1	9	9	20	2.4e-05	0.364	QRDPSNPPVAVGPSPGSSSPEQHLPAAR	R	R	0.997	50	30.4	50	0	0	2	0	2	2835.41	1857.5		32856.4	472	499	Empty	TRUE
TGVEG_001000	75639.8	1	9	9	20	2.4e-05	0.364	YTPVPTTTPPYPADVER	R	G	0.993	34.1	33.7	28.3	0	1	0	0	2	1903.94	2108		17866.5	527	543	Empty	TRUE
TGVEG_001110	49957.1	1	12	14	39	4.69e-05	0.417	EHAVEVCTGALR	K	L	0.994	35.1	34.4	29.6	0	1	0	0	2	1341.66	1781		34030.2	352	363	Empty	TRUE
TGVEG_001110	49957.1	1	12	14	39	4.69e-05	0.417	ELCDKEGLATR	K	F	0.982	36.7	35.8	24.3	0	1	0	0	2	1291.63	1619		33136.9	207	217	Empty	TRUE
TGVEG_001110	49957.1	1	12	14	39	4.69e-05	0.417	FMVAPGQSTGVCAVLINEK	R	E	0.997	78.5	33.5	74.8	0	3	0	0	2	2021.02	2448		52285.5	218	236	Empty	TRUE
TGVEG_001110	49957.1	1	12	14	39	4.69e-05	0.417	GHNPVIAAEQTADGTVVVHEVGVPVVAAEK	R	I	0.997	57.6	28.2	57.6	0	0	7	0	2	2993.57	2366		178788	382	411	Empty	TRUE
TGVEG_001110	49957.1	1	12	14	39	4.69e-05	0.417	IVDTNGAGDAFVGGFLYALSQGK	K	T	0.997	84.2	32.3	83.5	0	5	3	0	2	2300.16	3123		43982	412	434	Empty	TRUE
TGVEG_001110	49957.1	1	12	14	39	4.69e-05	0.417	IYSTLDQFNPTSLPGGSALNSVR	R	V	0.997	76.6	31.7	74.8	0	4	0	0	2	2437.24	2631.5		67549.1	156	178	Empty	TRUE
TGVEG_001110	49957.1	1	12	14	39	4.69e-05	0.417	KPGSAGYMGAIGDDPR	R	G	0.956	27.7	33.1	15.6	0	0	1	0	2	1607.75	1662		86291	186	201	Empty	TRUE
TGVEG_001110	49957.1	1	12	14	39	4.69e-05	0.417	LLTAGQNTGATK	R	L	0.997	54.9	35.5	46.1	0	3	0	0	2	1174.64	1523		208419	364	375	Empty	TRUE
TGVEG_001110	49957.1	1	12	14	39	4.69e-05	0.417	MAVDSSNSATGPMR	R	V	0.997	47.2	28.2	45.7	0	4	0	0	2	1455.62	1295		4546.61	103	116	Empty	TRUE
TGVEG_001110	49957.1	1	12	14	39	4.69e-05	0.417	RGDATLATPEQMR	K	I	0.96	31.4	34.9	15.6	0	1	0	0	2	1445.72	1763		22282.5	143	155	Empty	TRUE
TGVEG_001110	49957.1	1	12	14	39	4.69e-05	0.417	TALSTANKEHAVEVCTGALR	K	L	0.997	38	32.7	38	0	0	4	0	2	2128.08	1880		208506	344	363	Empty	TRUE
TGVEG_001110	49957.1	1	12	14	39	4.69e-05	0.417	TLCTHLGACGSFR	R	L	0.987	29.4	33.6	27.7	0	0	2	0	2	1479.68	1949.5		119064	239	251	Empty	TRUE
TGVEG_001250	41073.1	1	5	7	31	3.72e-05	0.176	AHDQVDVQYALK	R	T	0.997	52.9	34.9	52.9	0	7	0	0	2	1386.7	1909		380244	235	246	Empty	TRUE
TGVEG_001250	41073.1	1	5	7	31	3.72e-05	0.176	APGVTQAEFQR	M	E	0.997	72	36.2	66.7	0	2	0	0	1	1203.61	1814.5		264541	2	12	Empty	TRUE
TGVEG_001250	41073.1	1	5	7	31	3.72e-05	0.176	ELQEAQAALAR	R	V	0.997	91.2	35.1	57.3	0	5	0	0	2	1199.64	1848		366129	13	23	Empty	TRUE
TGVEG_001250	41073.1	1	5	7	31	3.72e-05	0.176	IGAALPSAHVFIEK	K	L	0.991	30.5	31.5	28.4	0	1	2	0	2	1452.82	2210		202037	206	219	Empty	TRUE
TGVEG_001250	41073.1	1	5	7	31	3.72e-05	0.176	MFVTLYPLGDFTDPALLK	K	A	0.997	49	32.4	46	0	14	0	0	2	2057.07	3027		132181	46	63	Empty	TRUE
TGVEG_001260	120887	1	11	12	33	3.96e-05	0.138	AQLEVASLKR	R	L	0.956	25	32.6	19.3	0	1	0	0	2	1114.66	1841		39194.3	181	190	Empty	TRUE
TGVEG_001260	120887	1	11	12	33	3.96e-05	0.138	GAALSAAQEEAVSGLR	R	S	0.997	78.9	34.6	70.2	0	4	0	0	2	1529.79	2116.5		101606	263	278	Empty	TRUE
TGVEG_001260	120887	1	11	12	33	3.96e-05	0.138	GPSEASAVSR	K	S	0.989	46.1	35.9	28.8	0	1	0	0	2	960.474	1337		4944.28	971	980	Empty	TRUE
TGVEG_001260	120887	1	11	12	33	3.96e-05	0.138	GQTAGVQVNHHGSSLQK	K	A	0.997	48	34.1	42	0	4	0	0	2	1747.88	1418.5		28665.2	146	162	Empty	TRUE
TGVEG_001260	120887	1	11	12	33	3.96e-05	0.138	HAEVPSGAGALVTEPIPR	R	E	0.997	49.3	32.8	49.3	0	1	0	0	2	1800.96	2118		17909.9	927	944	Empty	TRUE
TGVEG_001260	120887	1	11	12	33	3.96e-05	0.138	LELLLADAK	R	S	0.956	36.3	32.7	9.12	0	1	0	0	2	985.593	2423		25289.8	446	454	Empty	TRUE
TGVEG_001260	120887	1	11	12	33	3.96e-05	0.138	NSPSVSAPSTPAR	R	S	0.99	31	35.2	28	0	1	0	0	2	1270.64	1546		26124.5	55	67	Empty	TRUE
TGVEG_001260	120887	1	11	12	33	3.96e-05	0.138	QGAKPEHISSSCSGVGAGETK	R	K	0.997	62.5	31.7	61.2	0	0	5	0	2	2086.98	1428		27232.4	313	333	Empty	TRUE
TGVEG_001260	120887	1	11	12	33	3.96e-05	0.138	SASAEAVASSETGVGDTHHR	R	S	0.997	74.6	31	74.6	0	7	5	0	2	1968.9	1625		259234	723	742	Empty	TRUE
TGVEG_001260	120887	1	11	12	33	3.96e-05	0.138	SGPSSVDWGEVEQR	R	I	0.997	48	31.7	48	0	2	0	0	2	1532.7	2087		36550.2	279	292	Empty	TRUE
TGVEG_001260	120887	1	11	12	33	3.96e-05	0.138	VLRPPALDVSR	K	V	0.993	36.7	29.1	27	0	0	1	0	2	1222.73	2044		57593.9	22	32	Empty	TRUE
TGVEG_001270,tgveg_improved_union_4_ORF5914	14194.6	1	1	1	6	7.21e-06	0.065	VLTVYTQK	R	Q	0.99	39.1	32.3	26.5	0	6	0	0	2	951.551	1859.5		1880580	57	64	Empty	TRUE
TGVEG_001330	46674.2	1	21	38	185	0.000222	0.609	AGVHMVVGTPGR	K	V	0.997	61.1	35.3	46.8	0	11	5	0	2	1196.62	1498.5		1277670	156	167	Empty	TRUE
TGVEG_001330	46674.2	1	21	38	185	0.000222	0.609	CHACVGGTVVR	R	D	0.997	48.3	33.4	31	0	1	1	0	2	1215.57	1493		87596	138	148	Empty	TRUE
TGVEG_001330	46674.2	1	21	38	185	0.000222	0.609	CHACVGGTVVRDDIAK	R	L	0.997	63.9	33.3	63.9	0	1	1	0	2	1757.84	1696		151735	138	153	Empty	TRUE
TGVEG_001330	46674.2	1	21	38	185	0.000222	0.609	DFTVSSMHGDMDQK	R	S	0.997	64.9	25.9	64.9	0	6	0	0	2	1597.66	1708.5		221226	302	315	Empty	TRUE
TGVEG_001330	46674.2	1	21	38	185	0.000222	0.609	ELAQQIQK	R	V	0.99	51.2	34.9	34.3	0	18	0	0	2	957.537	1539		1051650	118	125	Empty	TRUE
TGVEG_001330	46674.2	1	21	38	185	0.000222	0.609	GIDVQQVSLVINYDLPATK	R	E	0.997	85.9	30.3	76.3	0	10	0	0	2	2073.12	2704.5		386879	341	359	Empty	TRUE
TGVEG_001330	46674.2	1	21	38	185	0.000222	0.609	GIKPILDRHDTIGQAQSGTGK	R	T	0.997	73	30.7	73	0	7	1	2	2	2192.18	1786.5		701352	69	89	Empty	TRUE
TGVEG_001330	46674.2	1	21	38	185	0.000222	0.609	GIYSYGFEKPSAIQQR	R	G	0.997	81.1	33.6	77.8	0	14	0	0	2	1843.93	2136		980496	53	68	Empty	TRUE
TGVEG_001330	46674.2	1	21	38	185	0.000222	0.609	GVAINFVTSSDVEQLKEIEK	K	H	0.997	90.1	31.6	87.2	0	1	0	0	2	2206.16	2506		25921.1	376	395	Empty	TRUE
TGVEG_001330	46674.2	1	21	38	185	0.000222	0.609	HDTIGQAQSGTGK	R	T	0.995	37	34.4	30.2	0	3	0	0	2	1299.63	1177		3194.95	77	89	Empty	TRUE
TGVEG_001330	46674.2	1	21	38	185	0.000222	0.609	HYNTQIEEMPMEVAEFF	K	-	0.997	48.8	25.5	48.8	0	8	0	0	2	2146.91	2911.5		119145	396	412	Empty	TRUE
TGVEG_001330	46674.2	1	21	38	185	0.000222	0.609	ILVKNDELTLEGIR	R	Q	0.997	74.4	29.4	64.8	0	2	2	0	2	1612.93	2279		288953	240	253	Empty	TRUE
TGVEG_001330	46674.2	1	21	38	185	0.000222	0.609	KLPPDVQVALFSATMPQDILELTTK	K	F	0.997	63.8	27.1	63.8	0	4	12	0	2	2755.5	3077.5		238399	208	232	Empty	TRUE
TGVEG_001330	46674.2	1	21	38	185	0.000222	0.609	KVDFLTSK	R	M	0.99	37.2	33.1	26.2	0	3	0	0	2	937.535	1862		427907	290	297	Empty	TRUE
TGVEG_001330	46674.2	1	21	38	185	0.000222	0.609	LFIMDEADEMLSR	K	G	0.997	89.1	32	76.9	0	16	0	0	2	1585.72	2541		940220	184	196	Empty	TRUE
TGVEG_001330	46674.2	1	21	38	185	0.000222	0.609	LKAGVHMVVGTPGR	K	V	0.992	32.8	31.4	27.8	0	0	1	0	2	1421.8	1757		140448	154	167	Empty	TRUE
TGVEG_001330	46674.2	1	21	38	185	0.000222	0.609	LPPDVQVALFSATMPQDILELTTK	K	F	0.997	71.9	29	59.8	0	5	7	0	2	2627.4	3071.5		157235	209	232	Empty	TRUE
TGVEG_001330	46674.2	1	21	38	185	0.000222	0.609	MSERDFTVSSMHGDMDQK	K	S	0.99	29.4	25	29.4	0	1	1	0	2	2148.86	1534.5		34119	298	315	Empty	TRUE
TGVEG_001330	46674.2	1	21	38	185	0.000222	0.609	NDELTLEGIR	K	Q	0.997	58.8	35.7	35	0	6	0	0	2	1159.6	2227.5		1499560	244	253	Empty	TRUE
TGVEG_001330	46674.2	1	21	38	185	0.000222	0.609	QFYVAVEK	R	E	0.99	51.1	35.4	35.5	0	1	0	0	2	983.52	2014		135410	254	261	Empty	TRUE
TGVEG_001330	46674.2	1	21	38	185	0.000222	0.609	QFYVAVEKEDWK	R	L	0.997	44.9	34.6	36.7	0	4	0	0	2	1541.76	2365		277809	254	265	Empty	TRUE
TGVEG_001330	46674.2	1	21	38	185	0.000222	0.609	SQIYDVFK	K	K	0.985	35.3	35.6	24	0	5	0	0	2	999.515	2316		590813	200	207	Empty	TRUE
TGVEG_001330	46674.2	1	21	38	185	0.000222	0.609	SQIYDVFKK	K	L	0.996	39.6	34.9	31.5	0	1	1	0	2	1127.61	2090		236144	200	208	Empty	TRUE
TGVEG_001330	46674.2	1	21	38	185	0.000222	0.609	VLITTDLLAR	R	G	0.997	61.8	29.1	32.8	0	19	0	0	2	1114.68	2456		1979600	331	340	Empty	TRUE
TGVEG_001330	46674.2	1	21	38	185	0.000222	0.609	VVLALGDYLQVR	K	C	0.997	66.3	30.5	56.7	0	4	0	0	2	1345.78	2693.5		291646	126	137	Empty	TRUE
TGVEG_001370	30875.3	1	3	3	5	6.01e-06	0.165	EGGSPEVQAGLK	R	R	0.948	24.2	35.4	17.3	0	1	0	0	2	1171.6	1668		37702.6	121	132	Empty	TRUE
TGVEG_001370	30875.3	1	3	3	5	6.01e-06	0.165	LLDPFVFYGYPTIQTLR	R	K	0.972	25.6	31.3	25.1	0	2	0	0	2	2043.1	3080.5		2477.76	157	173	Empty	TRUE
TGVEG_001370	30875.3	1	3	3	5	6.01e-06	0.165	SAVDTSALQHEGGAK	K	V	0.997	54.5	34.4	47.5	0	2	0	0	2	1470.72	1679		22578.7	7	21	Empty	TRUE
TGVEG_001390,tgveg_improved_union_1_ORF212632	23113	1	8	9	71	8.53e-05	0.303	DMDSAMEER	R	L	0.997	50.4	25	50.4	0	7	0	0	2	1099.4	1317		37255.8	153	161	Empty	TRUE
TGVEG_001390,tgveg_improved_union_1_ORF212632	23113	1	8	9	71	8.53e-05	0.303	IDEQQANYEQR	R	Q	0.997	61.2	33	55.4	0	19	0	0	2	1393.63	1588		205158	137	147	Empty	TRUE
TGVEG_001390,tgveg_improved_union_1_ORF212632	23113	1	8	9	71	8.53e-05	0.303	KQEAVIQELK	R	E	0.997	54.3	33	45.1	0	7	0	0	2	1185.68	1832		250138	109	118	Empty	TRUE
TGVEG_001390,tgveg_improved_union_1_ORF212632	23113	1	8	9	71	8.53e-05	0.303	NSDKVMEELK	K	E	0.973	39.2	35.2	20.1	0	1	0	0	2	1208.58	1495		11809.5	179	188	Empty	TRUE
TGVEG_001390,tgveg_improved_union_1_ORF212632	23113	1	8	9	71	8.53e-05	0.303	QQELQNQSPEEVEEAK	R	R	0.997	62.6	31.7	62.6	0	10	0	0	2	1885.88	1763.5		53499	74	89	Empty	TRUE
TGVEG_001390,tgveg_improved_union_1_ORF212632	23113	1	8	9	71	8.53e-05	0.303	QQELQNQSPEEVEEAKR	R	K	0.997	48	32.7	48	0	3	0	0	2	2041.98	1688		11149.9	74	90	Empty	TRUE
TGVEG_001390,tgveg_improved_union_1_ORF212632	23113	1	8	9	71	8.53e-05	0.303	RIDEQQANYEQR	K	Q	0.997	54.9	33.9	48.6	0	17	6	0	2	1549.74	1514		237930	136	147	Empty	TRUE
TGVEG_001390,tgveg_improved_union_1_ORF212632	23113	1	8	9	71	8.53e-05	0.303	VMEELKEK	K	L	0.952	31.5	36.7	19.1	0	1	0	0	2	1005.53	1538		38650.4	183	190	Empty	TRUE
TGVEG_001400	160603	0.996	1	1	1	1.2e-06	0.00861	ETLAFAALEDATR	K	D	0.991	31.9	35.3	28.9	0	1	0	0	2	1407.71	2629		28293.5	905	917	Empty	TRUE
TGVEG_001680	19154.9	1	4	7	24	2.88e-05	0.341	AAMQSLGFETK	K	N	0.997	46.9	34.1	41.8	0	9	0	0	2	1198.58	1665		3615320	53	63	Empty	TRUE
TGVEG_001680	19154.9	1	4	7	24	2.88e-05	0.341	IFSLFDDDRTGTITLK	K	N	0.997	51.5	33.3	50.1	0	5	0	0	2	1841.96	2440		898069	107	122	Empty	TRUE
TGVEG_001680	19154.9	1	4	7	24	2.88e-05	0.341	NPTIYQMIADLDR	K	D	0.997	51.5	34.8	36.9	0	2	0	0	2	1549.77	2613		326992	64	76	Empty	TRUE
TGVEG_001680	19154.9	1	4	7	24	2.88e-05	0.341	NPTIYQMIADLDRDSGGPIDFEEFLDAITAK	K	L	0.997	52.4	28.7	52.4	0	0	8	0	2	3455.67	3118.5		491063	64	94	Empty	TRUE
TGVEG_001690	46841.7	1	3	3	4	4.81e-06	0.114	LLNASDEKQETNTR	R	A	0.996	35.4	34.6	33.2	0	0	1	0	2	1618.8	1516		16440.7	107	120	Empty	TRUE
TGVEG_001690	46841.7	1	3	3	4	4.81e-06	0.114	LTELDDLAAEFGLLTK	K	D	0.997	85.1	32.9	75.3	0	2	0	0	2	1748.93	3131.5		23604.6	307	322	Empty	TRUE
TGVEG_001690	46841.7	1	3	3	4	4.81e-06	0.114	YVYITEQELDAVAEFLK	K	T	0.997	80	33.1	80	0	1	0	0	2	2031.03	3148		6143.75	347	363	Empty	TRUE
TGVEG_001760	39212.4	0.995	1	1	2	2.4e-06	0.0343	LSPVTGVDYYPR	R	Q	0.993	37.3	35.1	36.9	0	2	0	0	2	1366.7	2174.5		21503.8	250	261	Empty	TRUE
TGVEG_001770,tgveg_improved_union_3_ORF211238	37762.1	0.998	1	1	3	3.6e-06	0.0374	LGDDAETVAGPAK	R	F	0.997	86.5	35	79.5	0	3	0	0	2	1243.62	1652		60318.2	70	82	Empty	TRUE
TGVEG_001790	29567.6	1	3	3	5	6.01e-06	0.152	EIAQVSSAQDAVQAK	R	S	0.997	57.6	34.7	47	0	2	0	0	2	1544.79	1831		21802.1	31	45	Empty	TRUE
TGVEG_001790	29567.6	1	3	3	5	6.01e-06	0.152	GAAADDPGVYAHLAGR	R	N	0.997	58.4	34.3	49.1	0	2	0	0	2	1540.75	2002		17424.6	145	160	Empty	TRUE
TGVEG_001790	29567.6	1	3	3	5	6.01e-06	0.152	LLQLLHAER	R	G	0.973	35.1	29.7	20.7	0	0	1	0	2	1092.65	2153		14688	136	144	Empty	TRUE
TGVEG_001850	92588.4	1	27	38	120	0.000144	0.437	AGESAASSSLPGGESEDFKDR	K	E	0.997	46.4	29.2	41.1	0	1	2	0	2	2096.94	1811		171885	105	125	Empty	TRUE
TGVEG_001850	92588.4	1	27	38	120	0.000144	0.437	APSLGAYFHFEQFK	K	Q	0.997	82.5	34.3	78	0	2	2	0	2	1641.81	2628		765219	603	616	Empty	TRUE
TGVEG_001850	92588.4	1	27	38	120	0.000144	0.437	APTCGATITSSGVAK	R	R	0.997	86.7	35.3	76.1	0	11	0	0	2	1420.71	1680		602208	734	748	Empty	TRUE
TGVEG_001850	92588.4	1	27	38	120	0.000144	0.437	APTCGATITSSGVAKR	R	F	0.958	32.2	34.8	14.1	0	0	1	0	2	1576.81	1571		69973.5	734	749	Empty	TRUE
TGVEG_001850	92588.4	1	27	38	120	0.000144	0.437	EFLEPSAFPGAGAHR	R	E	0.997	49	34.2	37.9	0	0	2	0	2	1585.78	2215.5		566972	353	367	Empty	TRUE
TGVEG_001850	92588.4	1	27	38	120	0.000144	0.437	EKGATYIDLSSYFSSSK	R	I	0.997	80.4	33.4	80.4	0	1	0	0	2	1882.91	2504		46718.3	368	384	Empty	TRUE
TGVEG_001850	92588.4	1	27	38	120	0.000144	0.437	GATYIDLSSYFSSSK	K	I	0.997	83.7	33.6	75.1	0	1	0	0	2	1625.77	2615		123383	370	384	Empty	TRUE
TGVEG_001850	92588.4	1	27	38	120	0.000144	0.437	GLSLVEDQLDEQLQPPSGVVYR	R	H	0.997	67.5	31.2	64.6	0	7	0	0	2	2442.25	2625		158688	212	233	Empty	TRUE
TGVEG_001850	92588.4	1	27	38	120	0.000144	0.437	HELEDLVQER	R	L	0.997	52.9	34.9	48.7	0	4	0	0	2	1267.63	1988		207160	301	310	Empty	TRUE
TGVEG_001850	92588.4	1	27	38	120	0.000144	0.437	IHAGSLTDKFMENVAR	R	L	0.997	78.2	34	66.8	0	3	1	0	2	1788.91	2053.5		551991	150	165	Empty	TRUE
TGVEG_001850	92588.4	1	27	38	120	0.000144	0.437	LFGGLGSAR	K	A	0.991	45	35.2	22.6	0	2	0	0	2	877.489	2124		1120090	430	438	Empty	TRUE
TGVEG_001850	92588.4	1	27	38	120	0.000144	0.437	LGLLTEALEK	K	N	0.997	52.5	32.9	43.3	0	6	0	0	2	1086.64	2481		913238	553	562	Empty	TRUE
TGVEG_001850	92588.4	1	27	38	120	0.000144	0.437	LNESFDDQTEETLR	R	V	0.997	83.8	31.7	76.6	0	9	0	0	2	1696.77	2039		570176	187	200	Empty	TRUE
TGVEG_001850	92588.4	1	27	38	120	0.000144	0.437	LNQLGASEQR	R	I	0.997	64.9	36	47.2	0	12	0	0	2	1115.58	1540		874672	311	320	Empty	TRUE
TGVEG_001850	92588.4	1	27	38	120	0.000144	0.437	LTAQIDILR	R	L	0.996	43	32.2	28.3	0	1	0	0	2	1042.63	2292		206335	166	174	Empty	TRUE
TGVEG_001850	92588.4	1	27	38	120	0.000144	0.437	LWNVDEAEAAEIK	R	N	0.997	60.6	34.9	51	0	1	0	0	2	1487.74	2311		205812	130	142	Empty	TRUE
TGVEG_001850	92588.4	1	27	38	120	0.000144	0.437	LWNVDEAEAAEIKNR	R	L	0.997	65	34.1	57.9	0	1	0	0	2	1757.88	2175		59025.5	130	144	Empty	TRUE
TGVEG_001850	92588.4	1	27	38	120	0.000144	0.437	NFHTEASSVMQQIDTCSAK	K	V	0.997	39.7	29	39.7	0	0	3	0	2	2153.96	2006		500133	252	270	Empty	TRUE
TGVEG_001850	92588.4	1	27	38	120	0.000144	0.437	NTYLLVAYLGEAAGDVKPQPSLAQTK	K	S	0.997	78.8	28.6	77.4	0	1	3	0	2	2747.46	2788		195334	563	588	Empty	TRUE
TGVEG_001850	92588.4	1	27	38	120	0.000144	0.437	RMDVEVSDIDTR	R	L	0.994	39.8	34.3	30	0	2	0	0	2	1435.68	1914.5		286736	284	295	Empty	TRUE
TGVEG_001850	92588.4	1	27	38	120	0.000144	0.437	SGPVFQHYAVVR	R	V	0.997	57.6	35.3	45.9	0	7	1	0	2	1359.72	2011		973922	495	506	Empty	TRUE
TGVEG_001850	92588.4	1	27	38	120	0.000144	0.437	TLSTILEDLR	R	G	0.989	44.5	34.4	26.7	0	1	0	0	2	1160.65	2739		41081.4	708	717	Empty	TRUE
TGVEG_001850	92588.4	1	27	38	120	0.000144	0.437	TLSTILEDLRGNSTLDEER	R	R	0.963	22.4	32.6	22.4	0	0	1	0	2	2162.09	2665		80410.5	708	726	Empty	TRUE
TGVEG_001850	92588.4	1	27	38	120	0.000144	0.437	TVIPIFIHTVPQPSTSSPPTR	K	E	0.997	53.4	28.7	53.4	0	5	4	0	2	2275.24	2480		1241340	404	424	Empty	TRUE
TGVEG_001850	92588.4	1	27	38	120	0.000144	0.437	VCSVMSHLVK	K	Q	0.997	45.6	35.9	36.6	0	1	2	0	2	1159.6	1582		547468	388	397	Empty	TRUE
TGVEG_001850	92588.4	1	27	38	120	0.000144	0.437	VDGLLAEAYTVPYLQPLHFDYAK	R	E	0.997	47.6	30.4	44.9	0	3	8	0	2	2623.34	2901		242977	507	529	Empty	TRUE
TGVEG_001850	92588.4	1	27	38	120	0.000144	0.437	VDQFGEKLEK	R	T	0.997	53.9	35.9	41.3	0	4	0	0	2	1192.62	1736		608915	538	547	Empty	TRUE
TGVEG_001850	92588.4	1	27	38	120	0.000144	0.437	VSMSYMEK	K	H	0.99	34.1	29.2	30.9	0	1	0	0	2	990.427	1641		44429.8	758	765	Empty	TRUE
TGVEG_001850	92588.4	1	27	38	120	0.000144	0.437	YTTTAIAR	K	V	0.958	26.6	34.8	18.1	0	3	0	0	2	896.484	1574		398523	808	815	Empty	TRUE
TGVEG_001870	24712.3	1	9	12	70	8.41e-05	0.524	APDGPLLHIK	R	A	0.997	49.3	33.4	45.1	0	0	2	0	2	1060.62	2023		38050.1	15	24	Empty	TRUE
TGVEG_001870	24712.3	1	9	12	70	8.41e-05	0.524	DGEEVQWFK	K	G	0.997	52	33.9	45.7	0	8	0	0	2	1137.52	2413.5		166562	147	155	Empty	TRUE
TGVEG_001870	24712.3	1	9	12	70	8.41e-05	0.524	ESWQEQIQSLMK	R	F	0.997	63.7	34	52.2	0	27	0	0	2	1522.72	2479		854751	213	224	Empty	TRUE
TGVEG_001870	24712.3	1	9	12	70	8.41e-05	0.524	KKPSGGFPVDK	R	I	0.995	45.6	34.5	25.3	0	3	6	0	2	1159.65	1437		210068	166	176	Empty	TRUE
TGVEG_001870	24712.3	1	9	12	70	8.41e-05	0.524	LKTHLFSETVK	K	V	0.997	66.2	33	58	0	2	2	0	2	1302.74	1855.5		85121.6	131	141	Empty	TRUE
TGVEG_001870	24712.3	1	9	12	70	8.41e-05	0.524	RAPDGPLLHIK	K	A	0.997	39.5	31.2	34.4	0	0	8	0	2	1216.72	1884.5		470360	14	24	Empty	TRUE
TGVEG_001870	24712.3	1	9	12	70	8.41e-05	0.524	TAGGGSDIIQAASTASTAAASTAPAPAAAGAAASPGAAAPVPERPMR	K	R	0.947	20.4	25.4	20.4	0	0	1	0	2	4161.06	2266		8708.5	27	73	Empty	TRUE
TGVEG_001870	24712.3	1	9	12	70	8.41e-05	0.524	THLFSETVK	K	V	0.965	28.7	37.2	19.9	0	1	0	0	2	1061.56	1823		67934.2	133	141	Empty	TRUE
TGVEG_001870	24712.3	1	9	12	70	8.41e-05	0.524	VLVITVNNPQPTTYNFTFK	K	S	0.997	62.8	31	62.8	0	10	0	0	2	2196.17	2605.5		48079.5	189	207	Empty	TRUE
TGVEG_001920	14639.3	1	3	3	8	9.61e-06	0.338	GAFNATGAAGR	R	Q	0.985	38	37	23.1	0	1	0	0	2	992.491	1433		383216	36	46	Empty	TRUE
TGVEG_001920	14639.3	1	3	3	8	9.61e-06	0.338	ILGLDSSGSSSAPLCR	R	Q	0.997	70.4	34.7	61.3	0	3	0	0	2	1619.81	2562		188968	63	78	Empty	TRUE
TGVEG_001920	14639.3	1	3	3	8	9.61e-06	0.338	LYEINAPSGTFAGSPYLQK	R	K	0.997	68.4	33	63.4	0	4	0	0	2	2056.04	2235		495595	88	106	Empty	TRUE
TGVEG_001930,tgveg_improved_union_3_ORF210980	35256.8	1	21	29	407	0.000489	0.701	AMLFGPNNDANLFYK	K	W	0.997	83.9	33.7	83.9	0	62	0	0	2	1714.83	2871.5		946755	216	230	Empty	TRUE
TGVEG_001930,tgveg_improved_union_3_ORF210980	35256.8	1	21	29	407	0.000489	0.701	DFLAGGISAGVSK	K	T	0.997	87.1	35.1	70.6	0	40	0	0	2	1221.65	2582		2052320	27	39	Empty	TRUE
TGVEG_001930,tgveg_improved_union_3_ORF210980	35256.8	1	21	29	407	0.000489	0.701	EFTGLVDCLGK	R	I	0.997	51	35	43.4	0	15	0	0	2	1238.61	2468		621764	169	179	Empty	TRUE
TGVEG_001930,tgveg_improved_union_3_ORF210980	35256.8	1	21	29	407	0.000489	0.701	FFCTNVASGGLAGASSLVIVYPLDFAR	K	T	0.997	84.1	29.9	76.6	0	3	2	0	2	2832.44	3064		15226.2	129	155	Empty	TRUE
TGVEG_001930,tgveg_improved_union_3_ORF210980	35256.8	1	21	29	407	0.000489	0.701	GAGGALVLVFYDELK	R	K	0.997	43.1	33.1	38.2	0	2	0	0	2	1551.84	2988		36196.9	300	314	Empty	TRUE
TGVEG_001930,tgveg_improved_union_3_ORF210980	35256.8	1	21	29	407	0.000489	0.701	GAGGALVLVFYDELKK	R	M	0.997	68.8	30.9	49.7	0	26	3	0	2	1679.94	2933		461446	300	315	Empty	TRUE
TGVEG_001930,tgveg_improved_union_3_ORF210980	35256.8	1	21	29	407	0.000489	0.701	GAWANVLR	K	G	0.99	56.4	36.1	22.1	0	6	0	0	2	886.489	2261		728486	292	299	Empty	TRUE
TGVEG_001930,tgveg_improved_union_3_ORF210980	35256.8	1	21	29	407	0.000489	0.701	GAYFGLFDTAK	R	A	0.997	48.6	35.8	38.9	0	16	0	0	2	1189.59	2700		608366	205	215	Empty	TRUE
TGVEG_001930,tgveg_improved_union_3_ORF210980	35256.8	1	21	29	407	0.000489	0.701	GEQEIQYTGTADCWK	K	K	0.997	70.7	28.4	70.7	0	2	0	0	2	1785.78	2082		40792	264	278	Empty	TRUE
TGVEG_001930,tgveg_improved_union_3_ORF210980	35256.8	1	21	29	407	0.000489	0.701	GNADSQLMNTAK	K	D	0.997	80.6	34.4	77.4	0	16	0	0	2	1249.58	1440		366071	15	26	Empty	TRUE
TGVEG_001930,tgveg_improved_union_3_ORF210980	35256.8	1	21	29	407	0.000489	0.701	GNMANVIR	R	Y	0.99	56.9	38.1	27.4	0	6	0	0	2	874.456	1806.5		631642	91	98	Empty	TRUE
TGVEG_001930,tgveg_improved_union_3_ORF210980	35256.8	1	21	29	407	0.000489	0.701	KGEQEIQYTGTADCWK	K	K	0.997	69	31.2	67	0	1	0	0	2	1913.87	1957		24913.3	263	278	Empty	TRUE
TGVEG_001930,tgveg_improved_union_3_ORF210980	35256.8	1	21	29	407	0.000489	0.701	KGNADSQLMNTAK	K	D	0.997	58.2	35.5	53.1	0	7	1	0	2	1377.68	1567		185007	14	26	Empty	TRUE
TGVEG_001930,tgveg_improved_union_3_ORF210980	35256.8	1	21	29	407	0.000489	0.701	KVYQQEGFK	K	G	0.989	32	35.3	27.7	0	1	1	0	2	1126.59	1517		67245.8	279	287	Empty	TRUE
TGVEG_001930,tgveg_improved_union_3_ORF210980	35256.8	1	21	29	407	0.000489	0.701	MLIQTQDSIPEIK	K	E	0.997	80.4	34.5	55.4	0	55	0	0	2	1515.81	2305		4232030	50	62	Empty	TRUE
TGVEG_001930,tgveg_improved_union_3_ORF210980	35256.8	1	21	29	407	0.000489	0.701	TIVAPIER	K	V	0.966	31.2	32	18.5	0	1	0	0	2	898.536	1886		518136	40	47	Empty	TRUE
TGVEG_001930,tgveg_improved_union_3_ORF210980	35256.8	1	21	29	407	0.000489	0.701	VSAEQGVASLWR	R	G	0.997	88.5	35.4	75.1	0	46	0	0	2	1302.68	2494		3758040	79	90	Empty	TRUE
TGVEG_001930,tgveg_improved_union_3_ORF210980	35256.8	1	21	29	407	0.000489	0.701	VYQQEGFK	K	G	0.99	37.7	34.9	27.9	0	5	0	0	2	998.494	1659		997041	280	287	Empty	TRUE
TGVEG_001930,tgveg_improved_union_3_ORF210980	35256.8	1	21	29	407	0.000489	0.701	WAVAQTVTAAAGVASYPFDTVR	K	R	0.997	84.3	32.4	84.3	0	33	3	0	2	2281.16	2971		144814	231	252	Empty	TRUE
TGVEG_001930,tgveg_improved_union_3_ORF210980	35256.8	1	21	29	407	0.000489	0.701	YFPTQAFNFAFK	R	D	0.997	59.5	34.8	55.8	0	39	0	0	2	1480.73	2821		904009	99	110	Empty	TRUE
TGVEG_001930,tgveg_improved_union_3_ORF210980	35256.8	1	21	29	407	0.000489	0.701	YTGIVDCFR	R	R	0.997	47.4	33.2	42	0	15	0	0	2	1130.53	2315		1016500	69	77	Empty	TRUE
TGVEG_001960	40829.5	1	3	3	13	1.56e-05	0.299	ALVAHNNDKDLALK	K	Q	0.952	27.1	32.6	23.5	0	0	1	0	2	1521.84	1696		45104.4	354	367	Empty	TRUE
TGVEG_001960	40829.5	1	3	3	13	1.56e-05	0.299	IGGALQIELR	K	L	0.997	58.7	31	43.8	0	2	0	0	2	1069.64	2111		746034	114	123	Empty	TRUE
TGVEG_001960	40829.5	1	3	3	13	1.56e-05	0.299	MGFVTINLQTLEENKVQNK	K	Y	0.954	20.6	32.1	19.1	0	0	1	0	2	2222.15	2294		478213	84	102	Empty	TRUE
TGVEG_001960	40829.5	1	3	3	13	1.56e-05	0.299	QGSAPGPYSHPPPQSPATSGFPVPSQFVGNPAVVGGPDATQVGHK	R	A	0.985	30.9	25.2	30.9	0	0	0	1	2	4406.16	2429		13832.9	250	294	Empty	TRUE
TGVEG_001960	40829.5	1	3	3	13	1.56e-05	0.299	SVNPVWNQQFTFVYDK	K	A	0.997	59.5	33.1	54.3	0	7	0	0	2	1971.96	2487		1406010	46	61	Empty	TRUE
TGVEG_001960	40829.5	1	3	3	13	1.56e-05	0.299	VVVLTAEQAR	K	A	0.984	41	33.6	19.3	0	1	0	0	2	1085.63	1842		120946	142	151	Empty	TRUE
TGVEG_001970	90241.7	1	4	4	5	6.01e-06	0.118	AHADVSQSLQVASAELSEHR	R	S	0.997	44.9	32.7	44.1	0	0	1	0	2	2135.05	2254		60300.2	549	568	Empty	TRUE
TGVEG_001970	90241.7	1	4	4	5	6.01e-06	0.118	DDPTPTHTSPETNLFSEPSSVAGGSLVAVSDLR	R	V	0.997	88	28.3	88	0	0	2	0	2	3383.62	2664		22917	124	156	Empty	TRUE
TGVEG_001970	90241.7	1	4	4	5	6.01e-06	0.118	HQALEGQIR	K	R	0.972	29.1	35.3	23.8	0	1	0	0	2	1051.56	1518		56339.1	740	748	Empty	TRUE
TGVEG_001970	90241.7	1	4	4	5	6.01e-06	0.118	LSNLQSVQNQSELELIQSLADRDAIEAELNEAR	R	R	0.997	55	27.1	55	0	0	1	0	2	3696.87	2837		9224.15	591	623	Empty	TRUE
TGVEG_001980,tgveg_improved_union_3_ORF210848	43081.4	0.999	1	1	2	2.4e-06	0.0208	LPTWQQIR	R	R	0.99	47.5	34.4	34.7	0	2	0	0	2	1041.58	2246		107433	9	16	Empty	TRUE
TGVEG_002040	27354	0.999	1	1	2	2.4e-06	0.0426	HVDESVSSVR	K	F	0.997	42	34.5	35	0	2	0	0	2	1114.55	1437		31841	159	168	Empty	TRUE
TGVEG_002050,tgveg_improved_union_6_ORF7441	35575.3	1	13	16	78	9.37e-05	0.674	AVGGARDEDADSAVPR	K	R	0.997	55.3	33.6	52.2	0	5	1	0	2	1585.76	1562.5		90031.9	91	106	Empty	TRUE
TGVEG_002050,tgveg_improved_union_6_ORF7441	35575.3	1	13	16	78	9.37e-05	0.674	DADAELAPADTFLER	K	F	0.997	42.8	33.3	33.2	0	4	0	0	2	1633.77	2482		86248.4	260	274	Empty	TRUE
TGVEG_002050,tgveg_improved_union_6_ORF7441	35575.3	1	13	16	78	9.37e-05	0.674	DEDADSAVPR	R	R	0.997	56.9	29.3	42.5	0	2	0	0	2	1074.47	1557.5		47389.8	97	106	Empty	TRUE
TGVEG_002050,tgveg_improved_union_6_ORF7441	35575.3	1	13	16	78	9.37e-05	0.674	DSPEDLFELHSTLR	R	E	0.997	64.4	33.8	60.3	0	4	0	0	2	1658.8	2492		73819.6	180	193	Empty	TRUE
TGVEG_002050,tgveg_improved_union_6_ORF7441	35575.3	1	13	16	78	9.37e-05	0.674	EVLYDAFDLPYR	R	G	0.997	76.1	34.3	67.2	0	8	0	0	2	1500.74	2696		109855	194	205	Empty	TRUE
TGVEG_002050,tgveg_improved_union_6_ORF7441	35575.3	1	13	16	78	9.37e-05	0.674	GDNASYMPHVSLVYAETDQLSLER	R	R	0.997	56	29.6	55.9	0	0	2	0	2	2711.26	2434		25268.8	206	229	Empty	TRUE
TGVEG_002050,tgveg_improved_union_6_ORF7441	35575.3	1	13	16	78	9.37e-05	0.674	GTFVSVSSIEVVQTSVGSCADAGR	R	W	0.997	52.9	31.7	52.9	0	1	0	0	2	2413.17	2504		3525.93	288	311	Empty	TRUE
TGVEG_002050,tgveg_improved_union_6_ORF7441	35575.3	1	13	16	78	9.37e-05	0.674	HAPEQPGIRDSPEDLFELHSTLR	K	E	0.989	29	31.1	27.8	0	0	0	4	2	2644.31	2348.5		118736	171	193	Empty	TRUE
TGVEG_002050,tgveg_improved_union_6_ORF7441	35575.3	1	13	16	78	9.37e-05	0.674	IRKPGEPAPSTRPSGSACGVSATPEACLASQESAK	R	H	0.997	59.5	28	55.5	0	0	0	3	2	3554.73	1813		92621.9	136	170	Empty	TRUE
TGVEG_002050,tgveg_improved_union_6_ORF7441	35575.3	1	13	16	78	9.37e-05	0.674	KVWKPFFVR	K	V	0.969	34.8	29.5	20.8	0	0	1	0	2	1206.71	2246		53325.9	110	118	Empty	TRUE
TGVEG_002050,tgveg_improved_union_6_ORF7441	35575.3	1	13	16	78	9.37e-05	0.674	LHPDAPLPSSPFSPSAPPSSSYPFFPAR	R	A	0.997	63.5	30.1	62.8	0	0	19	0	2	2953.45	2639		463810	24	51	Empty	TRUE
TGVEG_002050,tgveg_improved_union_6_ORF7441	35575.3	1	13	16	78	9.37e-05	0.674	LLNATAEEQETPEEAANR	K	T	0.997	88	32.6	83.1	0	17	0	0	2	1985.94	1882		266508	236	253	Empty	TRUE
TGVEG_002050,tgveg_improved_union_6_ORF7441	35575.3	1	13	16	78	9.37e-05	0.674	VAEVESGDRPFQCIYAR	R	I	0.997	41.9	32.9	35.3	0	3	3	0	2	1996.95	2146		335983	119	135	Empty	TRUE
TGVEG_002120	80697.5	1	1	1	3	3.6e-06	0.0523	AVAAPTPSPFSSVLLVLSSEK	R	R	0.997	52.1	29.4	52.1	0	1	0	0	2	2100.16	3087		6995.26	3	23	Empty	TRUE
TGVEG_002120	80697.5	1	1	1	3	3.6e-06	0.0523	SGGGAFQFLDPQAFSPFAR	R	G	0.997	59.6	33.2	59.6	0	2	0	0	2	1999.97	2968.5		27529.9	630	648	Empty	TRUE
TGVEG_002130	31170.8	1	5	5	12	1.44e-05	0.192	DASAGGAFR	R	D	0.997	59.7	35.8	33.4	0	1	0	0	2	851.401	1506		35295.6	9	17	Empty	TRUE
TGVEG_002130	31170.8	1	5	5	12	1.44e-05	0.192	GFYSGGTAVAFR	K	Q	0.997	84.8	35.8	80.6	0	2	0	0	2	1232.61	2216		62158.5	159	170	Empty	TRUE
TGVEG_002130	31170.8	1	5	5	12	1.44e-05	0.192	IQMQSAANEGK	R	Q	0.965	40.8	35.4	17.8	0	2	0	0	2	1176.57	1497		41245.4	225	235	Empty	TRUE
TGVEG_002130	31170.8	1	5	5	12	1.44e-05	0.192	QTLFEVFR	R	T	0.96	33.6	35.1	14.4	0	2	0	0	2	1039.56	2621.5		38138.5	238	245	Empty	TRUE
TGVEG_002130	31170.8	1	5	5	12	1.44e-05	0.192	SESTVEAFQQIYR	R	E	0.997	54.3	34	45.4	0	4	0	0	2	1557.75	2368.5		61567.3	49	61	Empty	TRUE
TGVEG_002130	31170.8	1	5	5	12	1.44e-05	0.192	YRSESTVEAFQQIYR	R	E	0.963	21.9	33.6	21.9	0	0	1	0	2	1876.92	2277		12521	47	61	Empty	TRUE
TGVEG_002140	39746.2	1	1	1	4	4.81e-06	0.0932	LAQALPAGSSVPLR	R	V	0.997	56.4	30.6	43.5	0	2	0	0	2	1379.8	2046.5		238619	208	221	Empty	TRUE
TGVEG_002160,tgveg_improved_union_1_ORF211120	61780.7	1	4	5	9	1.08e-05	0.123	AGAFEAAGLYR	R	H	0.985	44.1	35.3	28.2	0	1	0	0	2	1125.57	1767		71093.9	239	249	Empty	TRUE
TGVEG_002160,tgveg_improved_union_1_ORF211120	61780.7	1	4	5	9	1.08e-05	0.123	GYPNLLAVPPLAAPPVVGGSGVR	K	T	0.997	59.6	26.3	59.6	0	5	0	0	2	2201.24	2763		57966.8	148	170	Empty	TRUE
TGVEG_002160,tgveg_improved_union_1_ORF211120	61780.7	1	4	5	9	1.08e-05	0.123	QTGRPASQATGAGAGEDRPSGR	R	R	0.992	29.1	32.7	29.1	0	0	1	1	2	2127.03	1274		27784.6	3	24	Empty	TRUE
TGVEG_002160,tgveg_improved_union_1_ORF211120	61780.7	1	4	5	9	1.08e-05	0.123	SLYLYSPSFQVPLPR	K	I	0.997	79.9	32.7	75	0	1	0	0	2	1766.95	2743		31232.9	47	61	Empty	TRUE
TGVEG_002170	62476.6	1	7	8	22	2.64e-05	0.171	APFPDCDATLVPR	K	K	0.997	80	34.2	74.8	0	4	0	0	2	1458.7	2293		101811	396	408	Empty	TRUE
TGVEG_002170	62476.6	1	7	8	22	2.64e-05	0.171	DCEEQAYADNVHPFDQDTHK	K	A	0.969	26.8	25	26	0	0	1	0	2	2418.99	1953		4602.49	416	435	Empty	TRUE
TGVEG_002170	62476.6	1	7	8	22	2.64e-05	0.171	DMMTHGPVSGAFMVYEDFLSYK	R	S	0.957	21.2	25	21.2	0	0	1	0	2	2573.1	2917		5940.15	451	472	Empty	TRUE
TGVEG_002170	62476.6	1	7	8	22	2.64e-05	0.171	GVVTGGDFDALGK	K	G	0.997	68.1	36.1	55	0	2	0	0	2	1235.63	2166.5		39806.2	366	378	Empty	TRUE
TGVEG_002170	62476.6	1	7	8	22	2.64e-05	0.171	HVSGLPVGGHAIK	K	I	0.997	57.2	33.7	50.2	0	0	5	0	2	1271.72	1670		383302	478	490	Empty	TRUE
TGVEG_002170	62476.6	1	7	8	22	2.64e-05	0.171	KGVVTGGDFDALGK	R	G	0.997	83.5	34.8	73.7	0	5	3	0	2	1363.72	2015		259399	365	378	Empty	TRUE
TGVEG_002170	62476.6	1	7	8	22	2.64e-05	0.171	TGEGAGHTWEPEVSLR	K	F	0.97	34.3	33.2	20.8	0	0	1	0	2	1725.82	2134		120610	217	232	Empty	TRUE
TGVEG_002190	25891.8	1	7	7	33	3.96e-05	0.46	ALFENLMK	K	Q	0.972	31.6	36.1	22.6	0	1	0	0	2	965.513	2474		38360.6	101	108	Empty	TRUE
TGVEG_002190	25891.8	1	7	7	33	3.96e-05	0.46	GFVRPPFDAVLHALK	K	T	0.997	39.3	30	37.8	0	0	3	0	2	1666.94	2591		70301.5	142	156	Empty	TRUE
TGVEG_002190	25891.8	1	7	7	33	3.96e-05	0.46	GNVTGEGLEPQYLISLTAPK	K	L	0.997	80	31.7	78.4	0	7	0	0	2	2087.1	2693		88783.6	176	195	Empty	TRUE
TGVEG_002190	25891.8	1	7	7	33	3.96e-05	0.46	TSNIPVLSVDIPSGWDVEK	K	G	0.997	45.7	32.6	39.8	0	8	0	0	2	2056.06	2755		70368.5	157	175	Empty	TRUE
TGVEG_002190	25891.8	1	7	7	33	3.96e-05	0.46	VLVVAGPGNNGGDGLVAAR	R	H	0.997	62.1	32.4	60.7	0	6	0	0	2	1735.95	2138		97234.2	63	81	Empty	TRUE
TGVEG_002190	25891.8	1	7	7	33	3.96e-05	0.46	VPVTVEAPPDLR	R	D	0.997	60.1	33.3	54.5	0	2	0	0	2	1292.72	2113		106253	115	126	Empty	TRUE
TGVEG_002190	25891.8	1	7	7	33	3.96e-05	0.46	YQLVLPEYPGIQGVVR	K	I	0.997	60.9	30.8	52.3	0	6	0	0	2	1831.01	2676		95979.9	220	235	Empty	TRUE
TGVEG_002210	36031.8	1	8	11	49	5.89e-05	0.456	AFDSIAALSNFSPLER	K	L	0.997	47.8	34.3	41.7	0	2	0	0	2	1737.88	2804.5		38363.8	212	227	Empty	TRUE
TGVEG_002210	36031.8	1	8	11	49	5.89e-05	0.456	ATTVPTLFQYTVCPYCTATR	K	A	0.997	49.3	31.7	49.3	0	4	0	0	2	2350.12	2680.5		20756.3	86	105	Empty	TRUE
TGVEG_002210	36031.8	1	8	11	49	5.89e-05	0.456	HKNPALNAWLLETGK	R	A	0.997	40.7	32.2	34	0	0	3	0	2	1691.92	2276		175845	310	324	Empty	TRUE
TGVEG_002210	36031.8	1	8	11	49	5.89e-05	0.456	KVPIALLDGEQVNDSR	K	E	0.997	77	32.6	75.1	0	4	1	0	2	1753.94	2227		165530	140	155	Empty	TRUE
TGVEG_002210	36031.8	1	8	11	49	5.89e-05	0.456	NAEVLQAVR	R	H	0.997	75.9	34.3	50.1	0	5	0	0	2	999.558	1859		456284	301	309	Empty	TRUE
TGVEG_002210	36031.8	1	8	11	49	5.89e-05	0.456	NPDIADVVVYGLFQALR	R	N	0.997	54.9	32.4	53.3	0	1	1	0	2	1890.01	3231.5		11527.4	284	300	Empty	TRUE
TGVEG_002210	36031.8	1	8	11	49	5.89e-05	0.456	NSGGAPGPFHGGR	R	N	0.997	52.1	34	48.9	0	4	0	0	2	1210.57	1518		128222	271	283	Empty	TRUE
TGVEG_002210	36031.8	1	8	11	49	5.89e-05	0.456	QGITDPAEAFENACSEWMQR	K	V	0.997	64.8	25.6	64.8	0	2	0	0	2	2340	2772		5366.13	249	268	Empty	TRUE
TGVEG_002210	36031.8	1	8	11	49	5.89e-05	0.456	VGGPLLMFAVSR	R	M	0.997	82.6	33.9	68.5	0	14	0	0	2	1246.7	2771.5		350725	232	243	Empty	TRUE
TGVEG_002210	36031.8	1	8	11	49	5.89e-05	0.456	VPIALLDGEQVNDSR	K	E	0.997	69.9	34	57.2	0	3	0	0	2	1625.85	2345		65141	141	155	Empty	TRUE
TGVEG_002210	36031.8	1	8	11	49	5.89e-05	0.456	YTSPTAETGTGK	K	M	0.997	39.3	33.9	38	0	5	0	0	2	1212.57	1450		97341.7	167	178	Empty	TRUE
TGVEG_002250	28279.1	1	11	14	46	5.53e-05	0.461	GVNTFSPEGR	R	L	0.994	46.7	36.3	24.6	0	4	0	0	2	1063.52	1748		562305	11	20	Empty	TRUE
TGVEG_002250	28279.1	1	11	14	46	5.53e-05	0.461	ITSCLLDHR	R	S	0.997	59	35.5	30.3	0	3	0	0	2	1114.57	1801		216108	54	62	Empty	TRUE
TGVEG_002250	28279.1	1	11	14	46	5.53e-05	0.461	IVEIDDHIACAMSGLIADAR	K	T	0.997	85.7	32.7	83.5	0	1	5	0	2	2170.06	2318.5		149803	67	86	Empty	TRUE
TGVEG_002250	28279.1	1	11	14	46	5.53e-05	0.461	KYHQYSSEELQALIDR	R	L	0.985	28.5	33.3	26.7	0	0	1	0	2	1979.98	2243		23552.9	228	243	Empty	TRUE
TGVEG_002250	28279.1	1	11	14	46	5.53e-05	0.461	LFQVEYALGAIK	R	L	0.997	75	31.7	56.1	0	10	0	0	2	1351.76	2700.5		184083	21	32	Empty	TRUE
TGVEG_002250	28279.1	1	11	14	46	5.53e-05	0.461	LGSTAVGIQTK	K	D	0.997	55.6	34.4	47.9	0	5	0	0	2	1074.62	1718		497544	33	43	Empty	TRUE
TGVEG_002250	28279.1	1	11	14	46	5.53e-05	0.461	LNCNNVEVACVK	K	T	0.997	53.1	34.2	44	0	4	0	0	2	1419.67	1846.5		154087	212	223	Empty	TRUE
TGVEG_002250	28279.1	1	11	14	46	5.53e-05	0.461	LPAPTIPTATDLSSA	R	-	0.997	44.1	34	37.8	0	1	0	0	2	1454.77	2417		17837.5	244	258	Empty	TRUE
TGVEG_002250	28279.1	1	11	14	46	5.53e-05	0.461	RITSCLLDHR	R	S	0.987	41.7	35.2	23.1	0	0	2	0	2	1270.67	1791		153532	53	62	Empty	TRUE
TGVEG_002250	28279.1	1	11	14	46	5.53e-05	0.461	VECANHFFTYNEK	R	M	0.997	60.7	29.1	56.2	0	8	1	0	2	1658.73	2048		197061	94	106	Empty	TRUE
TGVEG_002250	28279.1	1	11	14	46	5.53e-05	0.461	YHQYSSEELQALIDRLPAPTIPTATDLSSA	K	-	0.95	20.7	29	20.7	0	0	1	0	2	3287.64	2832		6418.25	229	258	Empty	TRUE
TGVEG_002330	129094	1	10	12	33	3.96e-05	0.145	ALLDASIPFDDAK	R	V	0.997	52.3	35.4	50.9	0	3	0	0	2	1375.71	2508		164739	8	20	Empty	TRUE
TGVEG_002330	129094	1	10	12	33	3.96e-05	0.145	ANPDQVLYSLDVSK	K	R	0.997	41.2	35	31.9	0	3	0	0	2	1548.79	2459		74262.9	720	733	Empty	TRUE
TGVEG_002330	129094	1	10	12	33	3.96e-05	0.145	ANPDQVLYSLDVSKR	K	L	0.997	44.6	34	40.3	0	3	0	0	2	1704.89	2356		46110.6	720	734	Empty	TRUE
TGVEG_002330	129094	1	10	12	33	3.96e-05	0.145	ASQSICENNMR	K	L	0.997	43.6	30.4	40.8	0	1	0	0	2	1309.56	1557		19206.6	156	166	Empty	TRUE
TGVEG_002330	129094	1	10	12	33	3.96e-05	0.145	FEDAGQVPPQMR	R	L	0.997	55.9	33.8	50	0	2	0	0	2	1374.65	1787		61450.9	312	323	Empty	TRUE
TGVEG_002330	129094	1	10	12	33	3.96e-05	0.145	FVALQILENTIQTR	K	W	0.997	61.2	30.8	54.8	0	5	0	0	2	1645.93	2959		46723.1	74	87	Empty	TRUE
TGVEG_002330	129094	1	10	12	33	3.96e-05	0.145	LLNEVHEVVK	K	R	0.997	47.8	32.3	33.8	0	2	0	0	2	1179.67	1896		84549.9	394	403	Empty	TRUE
TGVEG_002330	129094	1	10	12	33	3.96e-05	0.145	LLNMLSEEVFDFGR	R	S	0.997	80	33.9	76.2	0	1	0	0	2	1685.82	2823		22230.8	167	180	Empty	TRUE
TGVEG_002330	129094	1	10	12	33	3.96e-05	0.145	NMPEAWSYVAVILNK	K	S	0.997	76.4	34	72.1	0	4	0	0	2	1734.89	3056		27712	52	66	Empty	TRUE
TGVEG_002330	129094	1	10	12	33	3.96e-05	0.145	TDFQSYPDHR	K	E	0.966	24.9	31.6	23.8	0	1	0	0	2	1265.55	1632		42299.1	888	897	Empty	TRUE
TGVEG_002330	129094	1	10	12	33	3.96e-05	0.145	VALLDQVVAAMFGTTDNHSR	K	D	0.997	43.4	32.8	43.4	0	0	2	0	2	2161.07	2630.5		45186.5	21	40	Empty	TRUE
TGVEG_002330	129094	1	10	12	33	3.96e-05	0.145	VFVTDLVIR	K	L	0.997	63.1	30.3	50.4	0	2	0	0	2	1061.64	2537.5		142674	101	109	Empty	TRUE
TGVEG_002330	129094	1	10	12	33	3.96e-05	0.145	VLALPPQTLR	K	F	0.963	27.2	25.1	20.2	0	1	0	0	2	1107.69	2190		79287.5	302	311	Empty	TRUE
TGVEG_002330	129094	1	10	12	33	3.96e-05	0.145	VNENLIQIVK	K	Q	0.997	69.5	30.9	48.8	0	3	0	0	2	1169.69	2297		207023	127	136	Empty	TRUE
TGVEG_002380	126394	1	8	8	11	1.32e-05	0.0956	AAVAALVGVADAR	R	R	0.997	55.4	32.9	38.2	0	2	0	0	2	1183.68	2216		74964.1	420	432	Empty	TRUE
TGVEG_002380	126394	1	8	8	11	1.32e-05	0.0956	ATLLEANAVPVFAK	R	V	0.997	64.9	31.8	60.7	0	2	0	0	2	1443.82	2474.5		60828.2	619	632	Empty	TRUE
TGVEG_002380	126394	1	8	8	11	1.32e-05	0.0956	EVLTAELSQTNTHTK	K	E	0.997	53.7	34.2	49.1	0	1	0	0	2	1671.85	1911		21333.8	1140	1154	Empty	TRUE
TGVEG_002380	126394	1	8	8	11	1.32e-05	0.0956	FAAEKQEVQDVK	R	L	0.967	31.9	35.5	21.5	0	1	0	0	2	1391.72	1577		31321.2	1022	1033	Empty	TRUE
TGVEG_002380	126394	1	8	8	11	1.32e-05	0.0956	GKFESAIEAYSR	R	C	0.996	39.3	34.9	33.3	0	2	0	0	2	1357.67	2089.5		57766.3	26	37	Empty	TRUE
TGVEG_002380	126394	1	8	8	11	1.32e-05	0.0956	LTGDAQHLAK	K	E	0.997	52.6	34.9	42.9	0	1	0	0	2	1053.57	1399		37563.7	1130	1139	Empty	TRUE
TGVEG_002380	126394	1	8	8	11	1.32e-05	0.0956	QALSGLWTPNDFLVR	R	L	0.965	22.6	33.6	22.6	0	1	0	0	2	1716.91	2849		6156.47	327	341	Empty	TRUE
TGVEG_002380	126394	1	8	8	11	1.32e-05	0.0956	SLESLPETTASDPVASEESK	R	S	0.995	32.5	32.2	32.5	0	1	0	0	2	2076.98	2038		6224.65	248	267	Empty	TRUE
TGVEG_002470	125552	1	33	47	308	0.00037	0.455	ALPDVLVPGLMSIETLR	K	Q	0.997	49.5	29.3	43.7	0	23	1	0	2	1824.03	3047.5		404425	1041	1057	Empty	TRUE
TGVEG_002470	125552	1	33	47	308	0.00037	0.455	ASQNFQVER	K	E	0.993	43.8	36.2	25.4	0	5	0	0	2	1078.53	1642		520732	191	199	Empty	TRUE
TGVEG_002470	125552	1	33	47	308	0.00037	0.455	AYIDSMLDVLLTDPR	K	V	0.997	81.5	34.2	76.9	0	5	0	0	2	1737.87	3083		72460.5	663	677	Empty	TRUE
TGVEG_002470	125552	1	33	47	308	0.00037	0.455	DGEVFLLAR	R	A	0.997	66.2	35.6	45.4	0	10	0	0	2	1019.55	2497		320803	175	183	Empty	TRUE
TGVEG_002470	125552	1	33	47	308	0.00037	0.455	DGVDPSETDLSK	K	L	0.99	35.6	33.1	25.2	0	3	0	0	2	1262.57	1713		102919	254	265	Empty	TRUE
TGVEG_002470	125552	1	33	47	308	0.00037	0.455	DIQCLDSPDAPPILLK	R	F	0.964	32.1	33.5	17.2	0	1	0	0	2	1794.93	2487		89681.5	517	532	Empty	TRUE
TGVEG_002470	125552	1	33	47	308	0.00037	0.455	DSSGQNLFINVVPR	R	G	0.997	67.7	34.6	42.9	0	26	0	0	2	1545.8	2617.5		896987	294	307	Empty	TRUE
TGVEG_002470	125552	1	33	47	308	0.00037	0.455	DVVLPDGTAVASGFEFR	R	G	0.996	32.8	34	32.8	0	1	0	0	2	1779.89	2661		50134.6	842	858	Empty	TRUE
TGVEG_002470	125552	1	33	47	308	0.00037	0.455	FIVEGANVFITDEAR	K	R	0.997	80.2	34	65.1	0	5	0	0	2	1680.86	2590		207075	901	915	Empty	TRUE
TGVEG_002470	125552	1	33	47	308	0.00037	0.455	FTELAQER	K	R	0.99	44.8	36.1	32.7	0	7	0	0	2	993.5	1735		607822	398	405	Empty	TRUE
TGVEG_002470	125552	1	33	47	308	0.00037	0.455	GLHTKEFFSR	R	L	0.961	29.2	35.7	21.7	0	1	0	0	2	1221.64	1904		87832.5	320	329	Empty	TRUE
TGVEG_002470	125552	1	33	47	308	0.00037	0.455	GVILFKDASTNK	R	G	0.992	37.9	33.2	25.8	0	2	0	0	2	1292.72	2041		87638.3	922	933	Empty	TRUE
TGVEG_002470	125552	1	33	47	308	0.00037	0.455	HFGSATHLSHQELYELR	K	T	0.997	65.9	33.2	64.9	0	4	13	7	2	2024.99	2009.5		1533320	442	458	Empty	TRUE
TGVEG_002470	125552	1	33	47	308	0.00037	0.455	ILNEFSHTDYFPQIQQER	K	D	0.997	73.1	31.9	72.9	0	2	0	0	2	2265.09	2437.5		47837	157	174	Empty	TRUE
TGVEG_002470	125552	1	33	47	308	0.00037	0.455	KASQNFQVER	R	E	0.997	71.3	35.9	57.1	0	5	2	0	2	1206.62	1543		310380	190	199	Empty	TRUE
TGVEG_002470	125552	1	33	47	308	0.00037	0.455	KFLGLSGK	K	T	0.97	40.3	31.6	21.2	0	1	0	0	2	849.519	1918		85696	204	211	Empty	TRUE
TGVEG_002470	125552	1	33	47	308	0.00037	0.455	KYVEPLANGVSIITTFIEELPEDQLTDFPEMSMSR	R	R	0.973	26.2	25.8	26.2	0	0	1	0	2	4031.95	3202		9420.62	344	378	Empty	TRUE
TGVEG_002470	125552	1	33	47	308	0.00037	0.455	LEFNALWEESLR	R	T	0.997	64.6	35.1	46.8	0	9	0	0	2	1506.76	2797		213501	987	998	Empty	TRUE
TGVEG_002470	125552	1	33	47	308	0.00037	0.455	LFNKHIVR	R	T	0.99	39.1	30.9	28.5	0	1	0	0	2	1026.62	1666		55362.9	535	542	Empty	TRUE
TGVEG_002470	125552	1	33	47	308	0.00037	0.455	LGDSVTMWGFYSQR	R	K	0.997	77.6	32.4	73.1	0	6	0	0	2	1646.76	2566		183496	330	343	Empty	TRUE
TGVEG_002470	125552	1	33	47	308	0.00037	0.455	LKLPPFSEDTVLK	R	V	0.98	27.9	30.8	26	0	0	3	0	2	1486.85	2444		150458	461	473	Empty	TRUE
TGVEG_002470	125552	1	33	47	308	0.00037	0.455	LPAMGGIPHDTYGMTTASIETYIHGILEK	K	K	0.984	26.7	29.6	26.7	0	0	0	3	2	3148.53	2826		57280.1	725	753	Empty	TRUE
TGVEG_002470	125552	1	33	47	308	0.00037	0.455	LYEEFQEMHHPR	R	A	0.997	40.3	30.8	35.5	0	9	0	0	2	1631.73	1790		275520	485	496	Empty	TRUE
TGVEG_002470	125552	1	33	47	308	0.00037	0.455	NLKEEEVTR	K	Q	0.987	39.9	36.6	23.2	0	6	1	0	2	1117.58	1407		364626	755	763	Empty	TRUE
TGVEG_002470	125552	1	33	47	308	0.00037	0.455	NRDTAFDEVYK	R	L	0.997	47.2	33.6	42.9	0	11	0	0	2	1357.64	1929		591841	611	621	Empty	TRUE
TGVEG_002470	125552	1	33	47	308	0.00037	0.455	NTATAEIYR	R	R	0.997	50.8	35.5	38.3	0	3	0	0	2	1038.52	1723		289399	277	285	Empty	TRUE
TGVEG_002470	125552	1	33	47	308	0.00037	0.455	NWEEETSLKR	K	D	0.989	37.9	35.5	24.4	0	4	0	0	2	1291.63	1855.5		253787	507	516	Empty	TRUE
TGVEG_002470	125552	1	33	47	308	0.00037	0.455	QLVGGPDGDLGSNALLK	R	S	0.997	81.6	33.4	80.1	0	14	0	0	2	1653.88	2312.5		762335	764	780	Empty	TRUE
TGVEG_002470	125552	1	33	47	308	0.00037	0.455	RFEGLQTSAMLYDEK	R	L	0.997	72.4	33.1	65.2	0	8	1	0	2	1803.86	2256		332577	813	827	Empty	TRUE
TGVEG_002470	125552	1	33	47	308	0.00037	0.455	SDSLWQDDELVSCVLLK	K	A	0.997	69.2	33.1	64.6	0	2	0	0	2	2006.97	2910		11893.3	1024	1040	Empty	TRUE
TGVEG_002470	125552	1	33	47	308	0.00037	0.455	SSGSFFDDPADENER	R	L	0.997	48.1	25	43.4	0	6	0	0	2	1672.67	2164		319157	222	236	Empty	TRUE
TGVEG_002470	125552	1	33	47	308	0.00037	0.455	SSGSFFDDPADENERLR	R	T	0.997	52	29.5	46.3	0	2	0	0	2	1941.86	2182		44117.2	222	238	Empty	TRUE
TGVEG_002470	125552	1	33	47	308	0.00037	0.455	TDSRDEANALTK	K	S	0.994	39.8	35	27	0	7	1	0	2	1320.64	1483		281196	647	658	Empty	TRUE
TGVEG_002470	125552	1	33	47	308	0.00037	0.455	TTSIVDGSGVLHDPEGLDINELR	K	R	0.997	68.2	31.8	68.2	0	2	2	0	2	2437.22	2487.5		154834	785	807	Empty	TRUE
TGVEG_002470	125552	1	33	47	308	0.00037	0.455	TTSIVDGSGVLHDPEGLDINELRR	K	L	0.997	68.4	31.1	62.8	0	0	16	0	2	2593.32	2391.5		697407	785	808	Empty	TRUE
TGVEG_002470	125552	1	33	47	308	0.00037	0.455	VSQDDRDVVLPDGTAVASGFEFR	K	G	0.997	41.4	31.7	41.4	0	5	8	0	2	2480.21	2528		324405	836	858	Empty	TRUE
TGVEG_002470	125552	1	33	47	308	0.00037	0.455	VVDSHPDMIKR	K	L	0.997	41.4	34.9	32.1	0	4	6	0	2	1296.67	1518		581520	474	484	Empty	TRUE
TGVEG_002470	125552	1	33	47	308	0.00037	0.455	VVQSFTTQSYQR	R	N	0.997	78.3	34.6	70	0	35	0	0	2	1443.72	1843		2743130	599	610	Empty	TRUE
TGVEG_002470	125552	1	33	47	308	0.00037	0.455	YAAQYEEVK	K	Q	0.963	25.8	34.2	19.2	0	1	0	0	2	1100.53	1694		82794.2	97	105	Empty	TRUE
TGVEG_002470	125552	1	33	47	308	0.00037	0.455	YAAQYEEVKQILAQR	K	G	0.997	88.7	33.4	77.7	0	5	2	0	2	1809.95	2377		277040	97	111	Empty	TRUE
TGVEG_002510	66929.7	1	2	2	5	6.01e-06	0.0546	KGPSVPHAEADAQK	K	S	0.997	39.4	35.3	33.8	0	0	4	0	2	1434.73	1395.5		78155.6	30	43	Empty	TRUE
TGVEG_002510	66929.7	1	2	2	5	6.01e-06	0.0546	SLLNEADISILSAASAPR	R	K	0.997	87.2	32	68.8	0	1	0	0	2	1827.98	2727		23799.5	10	27	Empty	TRUE
TGVEG_002520	45136.1	1	4	4	6	7.21e-06	0.139	EGVTETAEKGESKPR	R	D	0.995	38.4	34.7	29.9	0	0	2	0	2	1617.81	1335		26264.3	183	197	Empty	TRUE
TGVEG_002520	45136.1	1	4	4	6	7.21e-06	0.139	HFQSILESPKPK	R	L	0.957	30	33.5	15.3	0	0	1	0	2	1410.77	1833		97392.9	332	343	Empty	TRUE
TGVEG_002520	45136.1	1	4	4	6	7.21e-06	0.139	HTHSLSPVSQPHSSSSR	R	E	0.997	57.9	33.4	57.9	0	0	2	0	2	1830.88	1359		21202.2	166	182	Empty	TRUE
TGVEG_002520	45136.1	1	4	4	6	7.21e-06	0.139	SSFAGDSSEQNSLR	R	H	0.997	63	30.8	52.2	0	1	0	0	2	1484.66	1714		30295.3	152	165	Empty	TRUE
TGVEG_002530	100123	0.999	1	1	7	8.41e-06	0.016	EAASASSASPEGETR	R	Q	0.997	58	31	46.2	0	7	0	0	2	1449.65	1321		34600	477	491	Empty	TRUE
TGVEG_002600	46976.2	1	12	22	171	0.000205	0.467	ACGDQLCVLAFLPHILDSK	K	T	0.997	58.2	32.8	56.2	0	1	1	0	2	2157.08	3045		36110.3	297	315	Empty	TRUE
TGVEG_002600	46976.2	1	12	22	171	0.000205	0.467	AGSPEKETSDVIELTDGNFNQLVMK	K	D	0.997	82.6	31	82.6	0	2	3	0	2	2722.32	2639		241683	161	185	Empty	TRUE
TGVEG_002600	46976.2	1	12	22	171	0.000205	0.467	ALAPTWEEVATALK	K	G	0.997	81.7	33.6	78.7	0	19	0	0	2	1499.81	3017		2708790	205	218	Empty	TRUE
TGVEG_002600	46976.2	1	12	22	171	0.000205	0.467	APISELPK	K	N	0.99	47	33.6	30.9	0	10	0	0	2	854.498	1884.5		1653610	398	405	Empty	TRUE
TGVEG_002600	46976.2	1	12	22	171	0.000205	0.467	DAASLIEFAVMHAGK	R	L	0.997	88	34.7	80.9	0	58	1	0	2	1575.78	3054		2685000	125	139	Empty	TRUE
TGVEG_002600	46976.2	1	12	22	171	0.000205	0.467	ETSDVIELTDGNFNQLVMK	K	D	0.997	81.1	32.7	74.7	0	2	0	0	2	2153.04	2686		41907.9	167	185	Empty	TRUE
TGVEG_002600	46976.2	1	12	22	171	0.000205	0.467	GDFSQESINTFLTQLLAGK	R	A	0.997	83.3	32.9	83.3	0	10	1	0	2	2069.06	3175		88126.6	379	397	Empty	TRUE
TGVEG_002600	46976.2	1	12	22	171	0.000205	0.467	GIVTLVAVSDQSAMGEYGVQGFPTVK	R	A	0.997	88.7	30.8	80.6	0	21	8	0	2	2653.35	2747		371282	80	105	Empty	TRUE
TGVEG_002600	46976.2	1	12	22	171	0.000205	0.467	IDAGTDAKPSEK	K	A	0.997	63.4	35.9	54.4	0	5	1	0	2	1231.62	1277		19139.7	149	160	Empty	TRUE
TGVEG_002600	46976.2	1	12	22	171	0.000205	0.467	KACGDQLCVLAFLPHILDSK	R	T	0.997	49.7	31.8	47.1	0	0	2	0	2	2285.18	2924.5		44049	296	315	Empty	TRUE
TGVEG_002600	46976.2	1	12	22	171	0.000205	0.467	LAGKIDAGTDAKPSEK	R	A	0.997	59.8	33.6	37.7	0	1	1	0	2	1600.85	1454.5		39107.8	145	160	Empty	TRUE
TGVEG_002600	46976.2	1	12	22	171	0.000205	0.467	NEYLATLNR	R	V	0.985	41.2	36.1	23.9	0	2	0	0	2	1093.56	2009		462706	320	328	Empty	TRUE
TGVEG_002600	46976.2	1	12	22	171	0.000205	0.467	RNEYLATLNR	K	V	0.997	54.6	35.3	40	0	6	0	0	2	1249.66	1913		738897	319	328	Empty	TRUE
TGVEG_002600	46976.2	1	12	22	171	0.000205	0.467	TFDYNQGR	K	D	0.99	37.3	31.1	27	0	3	0	0	2	1000.45	1688		780974	117	124	Empty	TRUE
TGVEG_002600	46976.2	1	12	22	171	0.000205	0.467	VLASTYGIR	K	G	0.997	67.7	33.5	50	0	11	0	0	2	979.557	1939		2203800	233	241	Empty	TRUE
TGVEG_002600	46976.2	1	12	22	171	0.000205	0.467	VLSGQQFK	K	E	0.99	47.8	35.5	32.7	0	1	0	0	2	906.504	1706		355900	35	42	Empty	TRUE
TGVEG_002600	46976.2	1	12	22	171	0.000205	0.467	YAMEFFSVNVTTEQLLNESQFRK	K	A	0.958	21.7	30.4	19.7	0	0	1	0	2	2797.35	2726		29109.3	274	296	Empty	TRUE
TGVEG_002620	12847.4	1	7	9	62	7.45e-05	0.518	DTQFYLGK	K	R	0.975	32.4	35.1	22.8	0	5	0	0	2	971.483	1887		2907450	45	52	Empty	TRUE
TGVEG_002620	12847.4	1	7	9	62	7.45e-05	0.518	RPHGNGGIVR	R	A	0.959	28.1	35	18.1	0	0	1	0	2	1062.59	1173		125052	78	87	Empty	TRUE
TGVEG_002620	12847.4	1	7	9	62	7.45e-05	0.518	SKVNQYPSCSLLQLEGVNDR	R	K	0.997	75.4	32.2	63.4	0	5	2	0	2	2307.14	2147		2255210	24	43	Empty	TRUE
TGVEG_002620	12847.4	1	7	9	62	7.45e-05	0.518	SNLPPSSIAGR	R	V	0.997	49.7	34.9	34.6	0	24	0	0	2	1098.59	1712		47552700	92	102	Empty	TRUE
TGVEG_002620	12847.4	1	7	9	62	7.45e-05	0.518	VFLYPSNI	R	-	0.979	31	35.2	23.9	0	4	0	0	2	952.514	2466.5		1561180	105	112	Empty	TRUE
TGVEG_002620	12847.4	1	7	9	62	7.45e-05	0.518	VNQYPSCSLLQLEGVNDR	K	K	0.997	84.9	32.7	76.9	0	14	1	0	2	2092.01	2309		1749520	26	43	Empty	TRUE
TGVEG_002620	12847.4	1	7	9	62	7.45e-05	0.518	VNQYPSCSLLQLEGVNDRK	K	D	0.997	85.2	32.6	85.2	0	6	0	0	2	2220.11	2126.5		382878	26	44	Empty	TRUE
TGVEG_002630	16805.2	1	3	4	35	4.2e-05	0.221	DGNGFISAAELR	R	H	0.997	54.2	35.9	34.8	0	7	0	0	2	1249.62	2118		1863720	96	107	Empty	TRUE
TGVEG_002630	16805.2	1	3	4	35	4.2e-05	0.221	EAFSLFDKDGDGTITTK	K	E	0.997	51.1	33.5	44.5	0	19	0	0	2	1844.89	2221		2501390	15	31	Empty	TRUE
TGVEG_002630	16805.2	1	3	4	35	4.2e-05	0.221	VFDRDGNGFISAAELR	K	H	0.997	40.2	34	35.2	0	7	2	0	2	1766.88	2102		2764820	92	107	Empty	TRUE
TGVEG_002710	68525.1	1	26	40	167	0.000201	0.556	AVPHVHFR	R	G	0.99	39.7	35.6	24.2	0	4	0	0	2	962.532	1682		533690	313	320	Empty	TRUE
TGVEG_002710	68525.1	1	26	40	167	0.000201	0.556	DMHTDYTGQGVDQLK	K	N	0.997	86.9	30.1	86.9	0	8	0	0	2	1723.76	1878.5		306675	440	454	Empty	TRUE
TGVEG_002710	68525.1	1	26	40	167	0.000201	0.556	DNEATYRPIFISK	K	T	0.992	38.9	34.4	30.8	0	3	0	0	2	1553.8	2146		152528	222	234	Empty	TRUE
TGVEG_002710	68525.1	1	26	40	167	0.000201	0.556	EFIHFMGNTHVYTNHVEALK	K	E	0.97	26.5	31.4	26.5	0	0	1	0	2	2403.16	2104		54375.4	540	559	Empty	TRUE
TGVEG_002710	68525.1	1	26	40	167	0.000201	0.556	EFIHFMGNTHVYTNHVEALKEQLR	K	R	0.997	38.2	30.3	36.7	0	0	0	2	2	2913.45	2242.5		138649	540	563	Empty	TRUE
TGVEG_002710	68525.1	1	26	40	167	0.000201	0.556	EFPCDVFFPAFPGDDILSNK	R	S	0.997	38.8	30.5	36.2	0	5	0	0	2	2315.07	3059		30652.7	177	196	Empty	TRUE
TGVEG_002710	68525.1	1	26	40	167	0.000201	0.556	EKDNEATYRPIFISK	R	T	0.997	55.5	33.7	55.5	0	2	0	0	2	1810.93	2015		70167.8	220	234	Empty	TRUE
TGVEG_002710	68525.1	1	26	40	167	0.000201	0.556	ELSCIMYQR	K	S	0.997	58.6	31.5	43.3	0	7	0	0	2	1215.55	1833		598093	500	508	Empty	TRUE
TGVEG_002710	68525.1	1	26	40	167	0.000201	0.556	EPRPFPIVNILNK	R	E	0.988	31.6	28.9	27.2	0	2	5	0	2	1536.89	2554		390377	565	577	Empty	TRUE
TGVEG_002710	68525.1	1	26	40	167	0.000201	0.556	ETTPVHGLQAPSSAAAIAPVLAWMDEEDR	R	K	0.997	58.8	29.7	55.6	0	0	3	0	2	3062.49	2921		31724.7	274	302	Empty	TRUE
TGVEG_002710	68525.1	1	26	40	167	0.000201	0.556	FNAVVMGR	R	K	0.961	38.8	36.4	8.42	0	4	0	0	2	893.466	1814.5		792091	74	81	Empty	TRUE
TGVEG_002710	68525.1	1	26	40	167	0.000201	0.556	GIGINNGLPWPHLTTDFK	R	H	0.995	33.6	32.6	33.6	0	1	0	0	2	1980.03	2680		21159.8	16	33	Empty	TRUE
TGVEG_002710	68525.1	1	26	40	167	0.000201	0.556	HFGAAYKDMHTDYTGQGVDQLK	R	N	0.997	68.5	29	68.5	0	0	9	3	2	2498.14	1822		962275	433	454	Empty	TRUE
TGVEG_002710	68525.1	1	26	40	167	0.000201	0.556	IKEIDDFTAEDFEVVGYVPHGR	R	I	0.997	51.1	31.5	51.1	0	0	8	2	2	2536.24	2535.5		650621	580	601	Empty	TRUE
TGVEG_002710	68525.1	1	26	40	167	0.000201	0.556	KTDDAATAEPSNAMSSLTSTR	R	E	0.997	90.5	31.3	78.1	0	6	4	0	2	2154	1673		397018	253	273	Empty	TRUE
TGVEG_002710	68525.1	1	26	40	167	0.000201	0.556	KTWESMPR	R	K	0.967	31.8	36.5	20.4	0	1	0	0	2	1034.51	1714		222692	82	89	Empty	TRUE
TGVEG_002710	68525.1	1	26	40	167	0.000201	0.556	LNIVVSSSLKEEDIAAEKPQAEGQQR	R	V	0.997	84	29	84	0	0	6	0	2	2839.48	2125.5		330464	98	123	Empty	TRUE
TGVEG_002710	68525.1	1	26	40	167	0.000201	0.556	RGIGINNGLPWPHLTTDFK	K	H	0.968	23.8	31.3	23.8	0	0	1	0	2	2136.14	2548		61150.1	15	33	Empty	TRUE
TGVEG_002710	68525.1	1	26	40	167	0.000201	0.556	STAAQAAAPAESVFVPFCPELGR	K	E	0.997	48.9	32	48.9	0	6	0	0	2	2376.17	2762		83002.7	197	219	Empty	TRUE
TGVEG_002710	68525.1	1	26	40	167	0.000201	0.556	TDDAATAEPSNAMSSLTSTR	K	E	0.997	85.5	28.8	82.2	0	9	0	0	2	2041.9	1739		185567	254	273	Empty	TRUE
TGVEG_002710	68525.1	1	26	40	167	0.000201	0.556	TFSDNGVPYDFVVLEK	K	R	0.997	58.3	33.6	46.2	0	6	0	0	2	1829.9	2663.5		493186	235	250	Empty	TRUE
TGVEG_002710	68525.1	1	26	40	167	0.000201	0.556	TGDSGLPSPSVGKR	K	F	0.997	59	34.9	40.5	0	3	4	0	2	1357.71	1648		685719	60	73	Empty	TRUE
TGVEG_002710	68525.1	1	26	40	167	0.000201	0.556	TGVGVISK	R	F	0.99	56.6	36.2	39.1	0	3	0	0	2	760.456	1545		331283	345	352	Empty	TRUE
TGVEG_002710	68525.1	1	26	40	167	0.000201	0.556	TMDDRTGVGVISK	R	F	0.997	50.8	35.2	42.5	0	3	1	0	2	1394.69	1587		163902	340	352	Empty	TRUE
TGVEG_002710	68525.1	1	26	40	167	0.000201	0.556	YSLDQAFPLLTTK	R	R	0.997	85.4	33.6	82.5	0	30	0	0	2	1496.8	2874.5		1111470	359	371	Empty	TRUE
TGVEG_002710	68525.1	1	26	40	167	0.000201	0.556	YSLDQAFPLLTTKR	R	V	0.992	30.9	32.3	30.3	0	2	4	0	2	1652.9	2647.5		301072	359	372	Empty	TRUE
TGVEG_002720	82300.4	0.994	1	1	1	1.2e-06	0.0208	VQTPEAPSDGQSESSR	R	Q	0.989	34.6	31.7	25.6	0	1	0	0	2	1674.76	1510		10610.3	429	444	Empty	TRUE
TGVEG_002750	60227	1	3	3	9	1.08e-05	0.107	ATEPLIIAGDLNLR	K	Y	0.997	45.2	31	33.6	0	1	0	0	2	1495.85	2607		61005.5	408	421	Empty	TRUE
TGVEG_002750	60227	1	3	3	9	1.08e-05	0.107	EGVAEAANTADSSKPNVSASESASR	R	R	0.997	52	30.2	52	0	0	6	0	2	2435.13	1666		142608	222	246	Empty	TRUE
TGVEG_002750	60227	1	3	3	9	1.08e-05	0.107	EGVAEAANTADSSKPNVSASESASRR	R	H	0.995	32.1	30.4	32.1	0	0	1	0	2	2591.23	1621		8498.88	222	247	Empty	TRUE
TGVEG_002750	60227	1	3	3	9	1.08e-05	0.107	QLIDYFLLSNDHFGSVSR	K	Y	0.997	40	33	40	0	0	1	0	2	2111.06	2788		28668.7	475	492	Empty	TRUE
TGVEG_002780,tgveg_improved_union_5_ORF9262	76838.7	1	3	3	4	4.81e-06	0.0662	GGQVGPPVPAGR	R	R	0.956	30.8	35.8	14.1	0	1	0	0	2	1091.6	1649		102981	443	454	Empty	TRUE
TGVEG_002780,tgveg_improved_union_5_ORF9262	76838.7	1	3	3	4	4.81e-06	0.0662	HASGTVLDTVAGGGHLAAR	K	T	0.997	67	33.8	60.4	0	0	1	0	2	1789.93	1978		136289	610	628	Empty	TRUE
TGVEG_002780,tgveg_improved_union_5_ORF9262	76838.7	1	3	3	4	4.81e-06	0.0662	HLSASGIAETAVQTLPK	K	C	0.997	87.4	31.9	79.1	0	2	0	0	2	1722.94	2364		70956.3	277	293	Empty	TRUE
TGVEG_002790,tgveg_improved_union_3_ORF208666	75858.5	1	8	8	8	9.61e-06	0.18	ALEQQILSDFR	K	R	0.994	33.2	35.6	30.4	0	1	0	0	2	1319.7	2610		50016.5	69	79	Empty	TRUE
TGVEG_002790,tgveg_improved_union_3_ORF208666	75858.5	1	8	8	8	9.61e-06	0.18	DVSIPAFFLALR	R	G	0.96	26	31.9	17.6	0	1	0	0	2	1348.76	3136		11532.7	193	204	Empty	TRUE
TGVEG_002790,tgveg_improved_union_3_ORF208666	75858.5	1	8	8	8	9.61e-06	0.18	DYTATPESDDVAPGKK	R	T	0.997	54.5	32.9	47.9	0	1	0	0	2	1693.79	1603		18841.1	545	560	Empty	TRUE
TGVEG_002790,tgveg_improved_union_3_ORF208666	75858.5	1	8	8	8	9.61e-06	0.18	FTSNAFLNCGIRDVLEEPQSGAR	R	Q	0.997	37.7	31.4	34.7	0	0	1	0	2	2581.25	2606		18083	352	374	Empty	TRUE
TGVEG_002790,tgveg_improved_union_3_ORF208666	75858.5	1	8	8	8	9.61e-06	0.18	LEGDSCTAEAQR	R	R	0.997	80.1	30.2	70.2	0	1	0	0	2	1336.58	1353		9362.56	389	400	Empty	TRUE
TGVEG_002790,tgveg_improved_union_3_ORF208666	75858.5	1	8	8	8	9.61e-06	0.18	VAIIGGGIAGAATSAFLK	R	A	0.997	65.6	28.5	65.6	0	1	0	0	2	1616.94	2703		66686.2	51	68	Empty	TRUE
TGVEG_002790,tgveg_improved_union_3_ORF208666	75858.5	1	8	8	8	9.61e-06	0.18	VASPQWLTDETLESTFVNPQHIYR	R	R	0.965	21.7	30.5	21.4	0	0	1	0	2	2831.4	2742		31843.1	565	588	Empty	TRUE
TGVEG_002790,tgveg_improved_union_3_ORF208666	75858.5	1	8	8	8	9.61e-06	0.18	VLVEYLIAR	R	F	0.997	43.7	28.8	38.3	0	1	0	0	2	1075.65	2499		77067.2	343	351	Empty	TRUE
TGVEG_002800	42570.6	1	2	2	2	2.4e-06	0.0625	PDSREEALQR	M	A	0.96	30	34.9	16.1	0	0	1	0	1	1200.6	1396		8612.93	2	11	Empty	TRUE
TGVEG_002800	42570.6	1	2	2	2	2.4e-06	0.0625	RVEDFDAATQAHIR	K	K	0.992	32.2	34.4	28.1	0	0	1	0	2	1628.81	1830		68989.6	310	323	Empty	TRUE
TGVEG_002890	67799	1	4	4	4	4.81e-06	0.1	AGVSGDALPR	R	W	0.997	54.9	35	27.5	0	1	0	0	2	942.5	1683		98772.9	23	32	Empty	TRUE
TGVEG_002890	67799	1	4	4	4	4.81e-06	0.1	DTLAAVIPTGGGTLSPGFLER	R	F	0.997	54.8	31.4	43.8	0	1	0	0	2	2072.1	2688		14313.7	529	549	Empty	TRUE
TGVEG_002890	67799	1	4	4	4	4.81e-06	0.1	TVDEKHNEVVQVAPCPHVAQSYR	R	L	0.959	22.4	31.2	22	0	0	0	1	2	2663.3	1795		64663.9	345	367	Empty	TRUE
TGVEG_002890	67799	1	4	4	4	4.81e-06	0.1	VVASAVEAER	R	H	0.995	46.2	36.1	30.4	0	1	0	0	2	1030.55	1501		26707.9	588	597	Empty	TRUE
TGVEG_002900	23390.7	1	7	7	76	9.13e-05	0.552	ATIGADFLTK	K	D	0.997	47.2	34.7	31	0	7	0	0	2	1036.57	2284		326301	39	48	Empty	TRUE
TGVEG_002900	23390.7	1	7	7	76	9.13e-05	0.552	DVVIDDKEVTVQIWDTAGQER	K	F	0.997	45.9	32	45.9	0	0	5	0	2	2416.2	2525		53524.5	49	69	Empty	TRUE
TGVEG_002900	23390.7	1	7	7	76	9.13e-05	0.552	EVTVQIWDTAGQER	K	F	0.997	60.7	34.3	57.4	0	1	0	0	2	1631.8	2338		7045.44	56	69	Empty	TRUE
TGVEG_002900	23390.7	1	7	7	76	9.13e-05	0.552	FQSLGVAFYR	R	G	0.997	53.7	36.3	40.2	0	13	0	0	2	1187.62	2434		1100710	70	79	Empty	TRUE
TGVEG_002900	23390.7	1	7	7	76	9.13e-05	0.552	GADCCVLVFDVTNPK	R	S	0.997	89.4	32.4	79	0	6	0	0	2	1694.79	2475		170179	80	94	Empty	TRUE
TGVEG_002900	23390.7	1	7	7	76	9.13e-05	0.552	QSGNDIPYFETSAK	R	T	0.997	69.5	32.7	69.4	0	15	0	0	2	1556.72	2197		663130	146	159	Empty	TRUE
TGVEG_002900	23390.7	1	7	7	76	9.13e-05	0.552	SFESLQSWK	K	E	0.955	27.7	35.3	20.8	0	1	0	0	2	1111.54	2276		47912.6	95	103	Empty	TRUE
TGVEG_002900	23390.7	1	7	7	76	9.13e-05	0.552	TATNVHLAFEEIAK	K	R	0.997	62.7	34.2	56.6	0	8	4	0	2	1543.81	2264.5		550606	160	173	Empty	TRUE
TGVEG_002900	23390.7	1	7	7	76	9.13e-05	0.552	TATNVHLAFEEIAKR	K	A	0.996	38.3	33.3	34.9	0	0	2	0	2	1699.91	2173		105396	160	174	Empty	TRUE
TGVEG_002900	23390.7	1	7	7	76	9.13e-05	0.552	TSLMNQYVNK	K	K	0.997	53.2	34.2	51.9	0	7	0	0	2	1213.59	1664		245121	22	31	Empty	TRUE
TGVEG_002900	23390.7	1	7	7	76	9.13e-05	0.552	TSLMNQYVNKK	K	F	0.959	29.4	34.8	23.4	0	2	0	0	2	1341.68	1656		51589	22	32	Empty	TRUE
TGVEG_002900	23390.7	1	7	7	76	9.13e-05	0.552	VIILGDSGVGK	K	T	0.965	40.5	32.6	4.55	0	5	0	0	2	1057.63	2092		557365	11	21	Empty	TRUE
TGVEG_002930	46805	1	5	6	13	1.56e-05	0.168	ALDYAHSLVKPGVTTEEIDAK	R	V	0.995	32	31.6	32	0	0	2	0	2	2257.17	2109		84535.1	173	193	Empty	TRUE
TGVEG_002930	46805	1	5	6	13	1.56e-05	0.168	IVSDVADKYNLSVVR	R	S	0.997	74.8	32.2	71.4	0	1	2	0	2	1677.92	2147		159497	300	314	Empty	TRUE
TGVEG_002930	46805	1	5	6	13	1.56e-05	0.168	KSNVHVHSEEEIQR	R	L	0.981	31.8	34.5	23.9	0	0	1	0	2	1691.85	1368		7945.14	149	162	Empty	TRUE
TGVEG_002930	46805	1	5	6	13	1.56e-05	0.168	SAQFEHTLLVTETGVEILTK	R	R	0.997	45.2	30.6	45.2	0	0	3	0	2	2216.18	2739		58450.9	379	398	Empty	TRUE
TGVEG_002930	46805	1	5	6	13	1.56e-05	0.168	SNVHVHSEEEIQR	K	L	0.997	73.8	34.1	63.4	0	0	4	0	2	1563.75	1453.5		105957	150	162	Empty	TRUE
TGVEG_002980	54305.3	1	17	27	90	0.000108	0.505	ANVSPETMAGIEAR	R	V	0.997	85.1	34.3	76.1	0	17	0	0	2	1461.7	2047		831791	236	249	Empty	TRUE
TGVEG_002980	54305.3	1	17	27	90	0.000108	0.505	DMSATEYELVVLK	R	E	0.997	47.2	34.8	42.7	0	3	0	0	2	1497.75	2469		24727.9	450	462	Empty	TRUE
TGVEG_002980	54305.3	1	17	27	90	0.000108	0.505	EGHMVVGDESAVITLK	R	L	0.997	75.2	33.9	73	0	2	1	0	2	1700.85	2171		307150	374	389	Empty	TRUE
TGVEG_002980	54305.3	1	17	27	90	0.000108	0.505	FVGPAAEEVER	R	Q	0.997	62.4	36	51.8	0	5	0	0	2	1203.6	1908		641143	157	167	Empty	TRUE
TGVEG_002980	54305.3	1	17	27	90	0.000108	0.505	IISDIPEAEKESFNFTVNSAR	K	D	0.997	88.2	32.2	86.5	0	2	1	0	2	2367.18	2407		249260	429	449	Empty	TRUE
TGVEG_002980	54305.3	1	17	27	90	0.000108	0.505	KPNLSVGLADTLELPEGEFEAETGR	K	F	0.997	50.4	31	50.4	0	0	6	0	2	2672.34	2684.5		215598	132	156	Empty	TRUE
TGVEG_002980	54305.3	1	17	27	90	0.000108	0.505	LTSVAMLVEAADKEGEVFSGPVYLRPQR	K	R	0.996	34.3	27.9	33.8	0	0	2	0	2	3062.6	2820.5		42469.3	83	110	Empty	TRUE
TGVEG_002980	54305.3	1	17	27	90	0.000108	0.505	LVDQQMELPDVEGTPLLIR	K	N	0.997	65.3	31.2	65.3	0	14	0	0	2	2166.15	2649.5		252731	390	408	Empty	TRUE
TGVEG_002980	54305.3	1	17	27	90	0.000108	0.505	NGLISMEEGHMK	R	L	0.969	30.8	32.8	22.2	0	2	1	0	2	1345.62	1846		240202	409	420	Empty	TRUE
TGVEG_002980	54305.3	1	17	27	90	0.000108	0.505	NPLAESSEEAK	R	T	0.969	37.2	34.2	20.6	0	1	0	0	2	1174.56	1577		38847	313	323	Empty	TRUE
TGVEG_002980	54305.3	1	17	27	90	0.000108	0.505	QLEATIYEK	R	N	0.968	32.2	35.6	21	0	3	0	0	2	1094.57	1912		235843	168	176	Empty	TRUE
TGVEG_002980	54305.3	1	17	27	90	0.000108	0.505	RAVLVLLR	R	N	0.967	39.1	25	16.4	0	1	0	0	2	939.646	2204		37487.2	111	118	Empty	TRUE
TGVEG_002980	54305.3	1	17	27	90	0.000108	0.505	SPHVAVGLSGGER	K	V	0.997	40.5	35.4	37	0	3	0	0	2	1265.66	1748		218018	216	228	Empty	TRUE
TGVEG_002980	54305.3	1	17	27	90	0.000108	0.505	TDMCLFVK	R	K	0.99	41.7	33.8	29.5	0	2	0	0	2	1013.48	2287		234753	124	131	Empty	TRUE
TGVEG_002980	54305.3	1	17	27	90	0.000108	0.505	TVATLFPK	M	E	0.969	39	32.7	14.5	0	1	0	0	1	876.519	2156		97197.3	2	9	Empty	TRUE
TGVEG_002980	54305.3	1	17	27	90	0.000108	0.505	TVATLFPKEEGVGFSLTTQSHGECK	M	V	0.997	51.8	31	51.8	0	0	4	0	1	2723.33	2373.5		110390	2	26	Empty	TRUE
TGVEG_002980	54305.3	1	17	27	90	0.000108	0.505	VDLPSSISQADWER	R	I	0.997	87.2	34.1	80.3	0	4	0	0	2	1602.78	2362		226068	29	42	Empty	TRUE
TGVEG_002980	54305.3	1	17	27	90	0.000108	0.505	VRVDLPSSISQADWER	K	I	0.997	63.7	33.9	59.7	0	3	4	0	2	1857.95	2333		305642	27	42	Empty	TRUE
TGVEG_002980	54305.3	1	17	27	90	0.000108	0.505	YRNPLAESSEEAK	K	T	0.997	73.2	34.3	56.9	0	8	0	0	2	1493.72	1841		292448	311	323	Empty	TRUE
TGVEG_003020	52334.9	1	2	2	4	4.81e-06	0.0705	IDSSANPQSAGGQR	K	G	0.997	70	33.6	59.4	0	2	0	0	2	1387.66	1350.5		7627.77	359	372	Empty	TRUE
TGVEG_003020	52334.9	1	2	2	4	4.81e-06	0.0705	VSSTGGFFVPLALVSLSSSK	R	L	0.997	57.5	30.8	57.5	0	2	0	0	2	1983.08	3083		17945.5	320	339	Empty	TRUE
TGVEG_003050	135007	1	11	11	53	6.37e-05	0.131	AATGLEAAVAAGTSK	K	E	0.997	58.8	35.3	57.1	0	1	0	0	2	1317.7	2015		31741.4	440	454	Empty	TRUE
TGVEG_003050	135007	1	11	11	53	6.37e-05	0.131	EGEVVTSPSDEATKPVEQQTK	K	E	0.997	69.9	32.3	66.5	0	1	0	0	2	2259.1	1674		5670.87	455	475	Empty	TRUE
TGVEG_003050	135007	1	11	11	53	6.37e-05	0.131	GELATGDQLNITR	K	G	0.997	77.3	35.3	69.7	0	4	0	0	2	1387.72	2012		297748	887	899	Empty	TRUE
TGVEG_003050	135007	1	11	11	53	6.37e-05	0.131	GEPITIMHDFTSGSAPEFMVLPEQIDSK	R	V	0.954	19.8	28.7	19.8	0	0	1	0	2	3092.46	2740		17240.7	900	927	Empty	TRUE
TGVEG_003050	135007	1	11	11	53	6.37e-05	0.131	GFLEVVDVK	R	G	0.997	49.1	35.5	39.3	0	4	0	0	2	1005.56	2017		10823.9	53	61	Empty	TRUE
TGVEG_003050	135007	1	11	11	53	6.37e-05	0.131	LEQHSAILHHPGSVWIPSVPK	R	S	0.994	30.9	29.7	30.9	0	0	1	0	2	2332.26	2185		41771.2	991	1011	Empty	TRUE
TGVEG_003050	135007	1	11	11	53	6.37e-05	0.131	RLEQHSAILHHPGSVWIPSVPK	K	S	0.997	39.2	27.4	39.1	0	0	0	5	2	2488.36	2193		355056	990	1011	Empty	TRUE
TGVEG_003050	135007	1	11	11	53	6.37e-05	0.131	SESKPLVLEVR	R	G	0.984	37	32.7	20.7	0	1	0	0	2	1256.72	2040		48835.4	42	52	Empty	TRUE
TGVEG_003050	135007	1	11	11	53	6.37e-05	0.131	SIEATAKPALSSSCVK	R	G	0.997	58.4	34.2	56.7	0	7	0	0	2	1648.86	1744		171659	871	886	Empty	TRUE
TGVEG_003050	135007	1	11	11	53	6.37e-05	0.131	SSVETEAIIR	R	T	0.997	72.3	36.5	53.8	0	7	0	0	2	1104.59	1925		592266	1046	1055	Empty	TRUE
TGVEG_003050	135007	1	11	11	53	6.37e-05	0.131	TQPSSGIPTTASGGGPAK	K	Q	0.997	55.2	34.6	46.4	0	21	0	0	2	1613.81	1615		484630	818	835	Empty	TRUE
TGVEG_003090	29759.7	1	9	15	50	6.01e-05	0.379	EVKVPVEVTK	K	V	0.967	29.4	31.8	20.1	0	1	1	0	2	1127.67	1803		337110	53	62	Empty	TRUE
[truncated: 16,125 more rows]

## Sheet: TgVEG identified proteins
Protein accession numbers	Protein molecular weight (Da)	Protein identification probability	Exclusive unique peptide count	Exclusive unique spectrum count	Total spectrum count	Percentage of total spectra	Percentage sequence coverage
[truncated: 2,142 more rows]
