# Supplementary material for: Comprehensive Evaluation of Toxoplasma gondii VEG and Neospora caninum LIV Genomes with Tachyzoite Stage Transcriptome and Proteome Defines Novel Transcript Features
Source: PLoS One. 2015 Apr 13;10(4):e0124473. doi: 10.1371/journal.pone.0124473 (PMC4395442; doi:10.1371/journal.pone.0124473)
Supplement: S3 Table — Similarity between our curated gene models and recently updated ToxoDb v12.0 TgVEG genes were assessed by pairwise BLASTP. (XLSX) [file pone.0124473.s006.xlsx]

## Sheet: Sheet1
	Number of genes
Total Coding Sequences (ToxoDBv12.0)	8436
Total Coding Sequences (Re-annotated version)	7492
Corrected Gene Models not found in ToxoDB12.0	1415
Merged Gene Models not found in ToxoDB12.0	234
Split Gene Models not found in ToxoDB12.0	73
New Gene Models not found in ToxoDB12.0	414
Genes in ToxoDBv12.0 not found in our re-annotated version	636
